# Supplementary material for: (2R,3R)-1,4-Dioxa­spiro­[4.4]nonane-2,3-di­carb­oxy­lic and (2R,3R)-1,4-dioxa­spiro­[4.5]decane-2,3-di­carb­oxy­lic acids
Source: Acta Crystallogr E Crystallogr Commun. 2018 Jul 6;74(Pt 8):1058–62. doi: 10.1107/S2056989018009593 (PMC6073000; doi:10.1107/S2056989018009593)
Supplement: Supplementary file 1 [file e-74-01058-sup1.cif]

##############################################################################
#                                                                            #
# This CIF contains the data in a paper accepted for publication in          #
# Acta Crystallographica Section E. It conforms to the requirements of       #
# Notes for Authors for Acta Crystallographica Section E, and has been       #
# peer reviewed under the auspices of the IUCr Commission on Journals.       #
#                                                                            #
# Full details of the Crystallographic Information File format               #
# are given in the paper "The Crystallographic Information File (CIF):       #
# a New Standard Archive File for Crystallography" by S. R. Hall, F. H.      #
# Allen and I. D. Brown [Acta Cryst. (1991), A47, 655-685].                  #
#                                                                            #
# The current version of the core CIF dictionary is obtainable from          #
# ftp://ftp.iucr.org/pub/cif_core.dic.                                       #
#                                                                            #
# Software is freely available for graphical display of the structure(s)     #
# in this CIF. For information consult the CIF software page                 #
# http://www.iucr.org/resources/cif/software.                                #
#                                                                            #
# This file may be used for bona fide research purposes within the           #
# scientific community so long as proper attribution is given to the journal # 
# article from which it was obtained.                                        #
#                                                                            #
##############################################################################
data_I
_audit_creation_method     'SHELXL-2017/1'
_database_code_depnum_ccdc_archive     'CCDC 1853434'
_chemical_name_systematic
         '(2<i>R</i>,3<i>R</i>)-1,4-Dioxaspiro[4.4]nonane-2,3-dicarboxylic acid'
_chemical_name_common
                       '(2R,3R)-1,4-dioxaspiro[4.4]nonane-2,3-dicarboxylic acid'
_chemical_formula_moiety     'C9 H12 O6'
_chemical_formula_sum     'C9 H12 O6'
_chemical_formula_iupac     'C9 H12 O6'
_chemical_formula_weight     216.19
_chemical_melting_point     ?
_shelx_space_group_comment
;
The symmetry employed for this shelxl refinement is uniquely defined
by the following loop, which should always be used as a source of
symmetry information in preference to the above space-group names.
They are only intended as comments.
;
_space_group_crystal_system     monoclinic
_space_group_name_H-M_alt     'P 21'
_space_group_name_Hall     'P 2yb'
loop_
    _space_group_symop_operation_xyz
    'x, y, z'
    '-x, y+1/2, -z'
_cell_length_a     6.2930(8)
_cell_length_b     5.3712(7)
_cell_length_c     14.0916(17)
_cell_angle_alpha     90
_cell_angle_beta     92.885(2)
_cell_angle_gamma     90
_cell_volume     475.71(10)
_cell_formula_units_Z     2
_cell_measurement_reflns_used     621
_cell_measurement_theta_min     3
_cell_measurement_theta_max     29
_cell_measurement_temperature     100(2)
_exptl_crystal_description     needle
_exptl_crystal_colour     colourless
_exptl_crystal_size_max     0.21
_exptl_crystal_size_mid     0.07
_exptl_crystal_size_min     0.03
_exptl_crystal_density_diffrn     1.509
_exptl_crystal_density_meas     ?
_exptl_crystal_density_method     'not measured'
_exptl_crystal_F_000     228
_exptl_absorpt_coefficient_mu     0.129
_exptl_absorpt_correction_type     multi-scan
_exptl_absorpt_process_details
;
(SADABS; Bruker, 2008)
;
_shelx_estimated_absorpt_T_min     0.973
_shelx_estimated_absorpt_T_max     0.996
_exptl_absorpt_correction_T_min     0.8269
_exptl_absorpt_correction_T_max     0.9962
_exptl_special_details     ?
_diffrn_ambient_temperature     100(2)
_diffrn_radiation_type     MoK\a
_diffrn_radiation_wavelength     0.71073
_diffrn_radiation_source     'fine-focus sealed tube'
_diffrn_radiation_monochromator     graphite
_diffrn_measurement_device_type     'Bruker SMART APEXII'
_diffrn_measurement_method     \w
_diffrn_detector_area_resol_mean     ?
_diffrn_reflns_number     4142
_diffrn_reflns_av_R_equivalents     0.0303
_diffrn_reflns_theta_min     2.895
_diffrn_reflns_theta_max     28.998
_diffrn_reflns_theta_full     25.242
_diffrn_measured_fraction_theta_max     0.996
_diffrn_measured_fraction_theta_full     0.999
_diffrn_reflns_limit_h_min     -8
_diffrn_reflns_limit_h_max     8
_diffrn_reflns_limit_k_min     -7
_diffrn_reflns_limit_k_max     7
_diffrn_reflns_limit_l_min     -14
_diffrn_reflns_limit_l_max     19
_refine_special_details
;
 Refinement of F^2^ against ALL reflections.  The weighted R-factor wR and
 goodness of fit S are based on F^2^, conventional R-factors R are based
 on F, with F set to zero for negative F^2^. The threshold expression of
 F^2^ > 2sigma(F^2^) is used only for calculating R-factors(gt) etc. and is
 not relevant to the choice of reflections for refinement.  R-factors based
 on F^2^ are statistically about twice as large as those based on F, and R-
 factors based on ALL data will be even larger.
;
_reflns_number_total     2455
_reflns_number_gt     1914
_reflns_threshold_expression     'I > 2\s(I)'
_refine_ls_structure_factor_coef     Fsqd
_refine_ls_matrix_type     full
_refine_ls_R_factor_all     0.0689
_refine_ls_R_factor_gt     0.0429
_refine_ls_wR_factor_gt     0.0733
_refine_ls_wR_factor_ref     0.0825
_refine_ls_goodness_of_fit_ref     1.058
_refine_ls_restrained_S_all     1.057
_refine_ls_number_reflns     2455
_refine_ls_number_parameters     144
_refine_ls_number_restraints     1
_refine_ls_hydrogen_treatment     mixed
_refine_ls_weighting_scheme     calc
_refine_ls_weighting_details
                      'w=1/[\s^2^(Fo^2^)+(0.0310P)^2^] where P=(Fo^2^+2Fc^2^)/3'
_atom_sites_solution_hydrogens     mixed
_atom_sites_solution_primary     direct
_atom_sites_solution_secondary     difmap
_refine_ls_shift/su_max     0.000
_refine_ls_shift/su_mean     0.000
_refine_diff_density_max     0.288
_refine_diff_density_min     -0.237
_refine_ls_extinction_method     none
_refine_ls_extinction_coef     .
loop_
    _atom_type_symbol
    _atom_type_description
    _atom_type_scat_dispersion_real
    _atom_type_scat_dispersion_imag
    _atom_type_scat_source
    'C' 'C' 0.0033 0.0016
                         'International Tables Vol C Tables 4.2.6.8 and 6.1.1.4'
    'H' 'H' 0.0000 0.0000
                         'International Tables Vol C Tables 4.2.6.8 and 6.1.1.4'
    'O' 'O' 0.0106 0.0060
                         'International Tables Vol C Tables 4.2.6.8 and 6.1.1.4'
_computing_data_collection
;
APEX2 (Bruker, 2008)
;
_computing_cell_refinement
;
SAINT (Bruker, 2008)
;
_computing_data_reduction
;
SAINT (Bruker, 2008)
;
_computing_structure_solution
;
SHELXS97 (Sheldrick, 2008)
;
_computing_structure_refinement
;
SHELXL2017 (Sheldrick, 2015)
;
_computing_molecular_graphics
;
SHELXTL (Sheldrick, 2008) and Mercury (Macrae <i>et al.</i>,
2008)
;
_computing_publication_material
;
SHELXL2017 (Sheldrick, 2015) and publCIF (Westrip, 2010)
;
loop_
    _atom_site_type_symbol
    _atom_site_label
    _atom_site_fract_x
    _atom_site_fract_y
    _atom_site_fract_z
    _atom_site_U_iso_or_equiv
    _atom_site_adp_type
    _atom_site_calc_flag
    _atom_site_occupancy
    _atom_site_disorder_assembly
    _atom_site_disorder_group
    O O1 0.3838(4) 0.5521(4) 0.45124(15) 0.0153(5) Uani d 1 . .
    H H1 0.271(6) 0.587(8) 0.468(3) 0.039(13) Uiso d 1 . .
    O O2 0.3808(3) 0.8867(4) 0.35486(14) 0.0156(5) Uani d 1 . .
    O O3 0.9421(3) 0.1722(4) 0.44956(14) 0.0133(5) Uani d 1 . .
    O O4 1.0688(3) 0.2205(4) 0.30548(14) 0.0141(5) Uani d 1 . .
    H H4 1.173(6) 0.144(7) 0.332(2) 0.026(10) Uiso d 1 . .
    O O5 0.7890(3) 0.7805(3) 0.30380(14) 0.0123(5) Uani d 1 . .
    O O6 0.6993(3) 0.4106(4) 0.23156(13) 0.0127(4) Uani d 1 . .
    C C1 0.4679(4) 0.7060(5) 0.38994(19) 0.0108(6) Uani d 1 . .
    C C2 0.6954(4) 0.6301(5) 0.3722(2) 0.0113(6) Uani d 1 . .
    H H2 0.782988 0.639980 0.433289 0.014 Uiso calc 1 . .
    C C3 0.7155(4) 0.3667(5) 0.33022(19) 0.0103(6) Uani d 1 . .
    H H3 0.591522 0.263933 0.348493 0.012 Uiso calc 1 . .
    C C4 0.9202(4) 0.2424(5) 0.3672(2) 0.0105(6) Uani d 1 . .
    C C5 0.7661(4) 0.6609(5) 0.2121(2) 0.0124(6) Uani d 1 . .
    C C6 0.6025(5) 0.7952(6) 0.1454(2) 0.0174(7) Uani d 1 . .
    H H6A 0.481549 0.683619 0.127887 0.021 Uiso calc 1 . .
    H H6B 0.547171 0.945453 0.176471 0.021 Uiso calc 1 . .
    C C7 0.7213(5) 0.8670(7) 0.0571(2) 0.0276(8) Uani d 1 . .
    H H7A 0.704227 0.737514 0.007304 0.033 Uiso calc 1 . .
    H H7B 0.669165 1.027909 0.030732 0.033 Uiso calc 1 . .
    C C8 0.9535(5) 0.8873(7) 0.0939(2) 0.0220(7) Uani d 1 . .
    H H8A 1.051505 0.869535 0.041494 0.026 Uiso calc 1 . .
    H H8B 0.981059 1.048463 0.126290 0.026 Uiso calc 1 . .
    C C9 0.9776(4) 0.6711(6) 0.1634(2) 0.0161(6) Uani d 1 . .
    H H9A 1.097196 0.700938 0.210352 0.019 Uiso calc 1 . .
    H H9B 1.003536 0.513540 0.129416 0.019 Uiso calc 1 . .
loop_
    _atom_site_aniso_label
    _atom_site_aniso_U_11
    _atom_site_aniso_U_22
    _atom_site_aniso_U_33
    _atom_site_aniso_U_12
    _atom_site_aniso_U_13
    _atom_site_aniso_U_23
    O1 0.0145(11) 0.0154(11) 0.0167(13) 0.0014(9) 0.0066(9) 0.0018(10)
    O2 0.0148(10) 0.0150(10) 0.0172(12) 0.0050(9) 0.0011(8) 0.0010(10)
    O3 0.0147(10) 0.0140(10) 0.0112(11) 0.0015(8) 0.0007(8) 0.0017(9)
    O4 0.0120(10) 0.0154(11) 0.0153(11) 0.0031(8) 0.0034(8) 0.0025(9)
    O5 0.0164(10) 0.0109(10) 0.0100(11) -0.0014(8) 0.0030(8) -0.0012(8)
    O6 0.0178(10) 0.0102(9) 0.0099(11) -0.0003(8) -0.0003(8) -0.0005(9)
    C1 0.0146(13) 0.0093(12) 0.0085(14) -0.0004(11) -0.0002(11) -0.0040(12)
    C2 0.0136(14) 0.0087(13) 0.0117(16) 0.0012(10) 0.0015(11) -0.0005(11)
    C3 0.0127(13) 0.0083(12) 0.0103(15) -0.0005(10) 0.0021(11) 0.0001(12)
    C4 0.0100(13) 0.0063(13) 0.0151(16) -0.0005(10) 0.0001(11) -0.0031(12)
    C5 0.0171(14) 0.0110(13) 0.0091(15) 0.0011(11) 0.0019(11) -0.0020(12)
    C6 0.0183(15) 0.0182(14) 0.0155(17) 0.0050(12) -0.0003(13) -0.0006(13)
    C7 0.0310(18) 0.035(2) 0.0167(18) 0.0068(16) 0.0021(14) 0.0092(16)
    C8 0.0258(16) 0.0225(16) 0.0185(18) 0.0003(14) 0.0089(13) 0.0071(15)
    C9 0.0164(14) 0.0163(15) 0.0160(17) 0.0014(12) 0.0047(12) 0.0012(14)
_geom_special_details
;
 All esds (except the esd in the dihedral angle between two l.s. planes)
 are estimated using the full covariance matrix.  The cell esds are taken
 into account individually in the estimation of esds in distances, angles
 and torsion angles; correlations between esds in cell parameters are only
 used when they are defined by crystal symmetry.  An approximate (isotropic)
 treatment of cell esds is used for estimating esds involving l.s. planes.
;
loop_
    _geom_bond_atom_site_label_1
    _geom_bond_atom_site_label_2
    _geom_bond_site_symmetry_2
    _geom_bond_distance
    _geom_bond_publ_flag
    O1 C1 . 1.325(3) y
    O1 H1 . 0.78(4) ?
    O2 C1 . 1.208(3) y
    O3 C4 . 1.222(3) y
    O4 C4 . 1.314(3) y
    O4 H4 . 0.84(4) ?
    O5 C2 . 1.409(3) y
    O5 C5 . 1.443(3) y
    O6 C3 . 1.409(3) y
    O6 C5 . 1.439(3) y
    C1 C2 . 1.521(4) y
    C2 C3 . 1.541(4) y
    C2 H2 . 1.0000 ?
    C3 C4 . 1.519(4) y
    C3 H3 . 1.0000 ?
    C5 C9 . 1.529(4) y
    C5 C6 . 1.539(4) y
    C6 C7 . 1.533(4) y
    C6 H6A . 0.9900 ?
    C6 H6B . 0.9900 ?
    C7 C8 . 1.529(4) y
    C7 H7A . 0.9900 ?
    C7 H7B . 0.9900 ?
    C8 C9 . 1.522(4) y
    C8 H8A . 0.9900 ?
    C8 H8B . 0.9900 ?
    C9 H9A . 0.9900 ?
    C9 H9B . 0.9900 ?
loop_
    _geom_angle_atom_site_label_1
    _geom_angle_atom_site_label_2
    _geom_angle_atom_site_label_3
    _geom_angle_site_symmetry_1
    _geom_angle_site_symmetry_3
    _geom_angle
    _geom_angle_publ_flag
    C1 O1 H1 . . 117(3) ?
    C4 O4 H4 . . 108(2) ?
    C2 O5 C5 . . 109.3(2) ?
    C3 O6 C5 . . 109.7(2) ?
    O2 C1 O1 . . 125.4(2) ?
    O2 C1 C2 . . 124.0(2) ?
    O1 C1 C2 . . 110.5(2) ?
    O5 C2 C1 . . 112.8(2) ?
    O5 C2 C3 . . 102.6(2) ?
    C1 C2 C3 . . 113.9(2) ?
    O5 C2 H2 . . 109.1 ?
    C1 C2 H2 . . 109.1 ?
    C3 C2 H2 . . 109.1 ?
    O6 C3 C4 . . 115.5(2) ?
    O6 C3 C2 . . 102.8(2) ?
    C4 C3 C2 . . 110.9(2) ?
    O6 C3 H3 . . 109.1 ?
    C4 C3 H3 . . 109.1 ?
    C2 C3 H3 . . 109.1 ?
    O3 C4 O4 . . 123.4(2) ?
    O3 C4 C3 . . 121.0(2) ?
    O4 C4 C3 . . 115.6(2) ?
    O6 C5 O5 . . 105.2(2) ?
    O6 C5 C9 . . 112.9(2) ?
    O5 C5 C9 . . 109.6(2) ?
    O6 C5 C6 . . 111.2(2) ?
    O5 C5 C6 . . 111.9(2) ?
    C9 C5 C6 . . 106.2(2) ?
    C7 C6 C5 . . 106.0(2) ?
    C7 C6 H6A . . 110.5 ?
    C5 C6 H6A . . 110.5 ?
    C7 C6 H6B . . 110.5 ?
    C5 C6 H6B . . 110.5 ?
    H6A C6 H6B . . 108.7 ?
    C8 C7 C6 . . 103.9(3) ?
    C8 C7 H7A . . 111.0 ?
    C6 C7 H7A . . 111.0 ?
    C8 C7 H7B . . 111.0 ?
    C6 C7 H7B . . 111.0 ?
    H7A C7 H7B . . 109.0 ?
    C9 C8 C7 . . 103.1(3) ?
    C9 C8 H8A . . 111.1 ?
    C7 C8 H8A . . 111.1 ?
    C9 C8 H8B . . 111.1 ?
    C7 C8 H8B . . 111.1 ?
    H8A C8 H8B . . 109.1 ?
    C8 C9 C5 . . 104.8(2) ?
    C8 C9 H9A . . 110.8 ?
    C5 C9 H9A . . 110.8 ?
    C8 C9 H9B . . 110.8 ?
    C5 C9 H9B . . 110.8 ?
    H9A C9 H9B . . 108.9 ?
loop_
    _geom_torsion_atom_site_label_1
    _geom_torsion_atom_site_label_2
    _geom_torsion_atom_site_label_3
    _geom_torsion_atom_site_label_4
    _geom_torsion_site_symmetry_1
    _geom_torsion_site_symmetry_2
    _geom_torsion_site_symmetry_3
    _geom_torsion_site_symmetry_4
    _geom_torsion
    _geom_torsion_publ_flag
    C5 O5 C2 C1 . . . . -95.7(2) ?
    C5 O5 C2 C3 . . . . 27.4(3) ?
    O2 C1 C2 O5 . . . . -5.2(4) ?
    O1 C1 C2 O5 . . . . 177.0(2) ?
    O2 C1 C2 C3 . . . . -121.7(3) ?
    O1 C1 C2 C3 . . . . 60.5(3) ?
    C5 O6 C3 C4 . . . . -95.4(3) ?
    C5 O6 C3 C2 . . . . 25.5(3) ?
    O5 C2 C3 O6 . . . . -32.0(2) ?
    C1 C2 C3 O6 . . . . 90.3(3) ?
    O5 C2 C3 C4 . . . . 92.0(3) ?
    C1 C2 C3 C4 . . . . -145.7(2) ?
    O6 C3 C4 O3 . . . . -172.3(2) ?
    C2 C3 C4 O3 . . . . 71.3(3) ?
    O6 C3 C4 O4 . . . . 8.6(3) ?
    C2 C3 C4 O4 . . . . -107.8(3) ?
    C3 O6 C5 O5 . . . . -9.5(3) ?
    C3 O6 C5 C9 . . . . 110.0(2) ?
    C3 O6 C5 C6 . . . . -130.8(2) ?
    C2 O5 C5 O6 . . . . -12.6(3) ?
    C2 O5 C5 C9 . . . . -134.3(2) ?
    C2 O5 C5 C6 . . . . 108.2(2) ?
    O6 C5 C6 C7 . . . . -120.1(3) ?
    O5 C5 C6 C7 . . . . 122.6(3) ?
    C9 C5 C6 C7 . . . . 3.0(3) ?
    C5 C6 C7 C8 . . . . -26.1(3) ?
    C6 C7 C8 C9 . . . . 39.3(3) ?
    C7 C8 C9 C5 . . . . -37.6(3) ?
    O6 C5 C9 C8 . . . . 143.4(3) ?
    O5 C5 C9 C8 . . . . -99.7(3) ?
    C6 C5 C9 C8 . . . . 21.4(3) ?
loop_
    _geom_hbond_atom_site_label_D
    _geom_hbond_atom_site_label_H
    _geom_hbond_atom_site_label_A
    _geom_hbond_site_symmetry_A
    _geom_hbond_distance_DH
    _geom_hbond_distance_HA
    _geom_hbond_distance_DA
    _geom_hbond_angle_DHA
    _geom_hbond_publ_flag
    O1 H1 O3 2_656 0.78(4) 1.87(4) 2.620(3) 159(4) yes
    O4 H4 O2 1_645 0.84(4) 1.92(4) 2.723(3) 159(3) yes
    C2 H2 O3 2_756 1.00 2.34 3.315(4) 165.6 .
    C3 H3 O2 1_545 1.00 2.43 3.358(3) 154.9 .
_shelx_hkl_file
;
  -1   0   0   23.14    0.85
  -1   0   0   24.84    0.70
   1   0   0   24.80    0.73
  -2   0   0   -0.70    0.51
  -2   0   0    0.01    0.50
   2   0   0    0.43    0.49
   3   0   0  330.34    3.89
  -3   0   0  325.70    4.06
  -3   0   0  326.91    3.36
  -4   0   0    9.90    1.22
  -4   0   0   11.33    1.15
   4   0   0    9.05    1.12
   5   0   0    1.03    1.03
  -5   0   0    0.16    0.95
   6   0   0   33.95    2.42
  -6   0   0   34.54    2.41
   7   0   0   11.30    1.95
  -7   0   0    9.70    1.74
   8   0   0    5.21    1.99
  -8   0   0    6.72    1.80
   9   0   0   11.00    2.61
   0  -1   0   -0.22    0.34
   0  -1   0   -0.49    0.40
  -1  -1   0   86.67    1.79
   1  -1   0   85.67    1.20
   1  -1   0   85.63    1.61
  -1   1   0   81.87    1.73
   1   1   0   87.52    1.53
  -1   1   0   89.64    1.35
   2  -1   0   61.68    1.72
  -2  -1   0   60.31    1.87
   2   1   0   59.67    1.57
  -2   1   0   60.30    1.30
  -2   1   0   59.97    1.70
   3  -1   0  131.89    2.69
  -3  -1   0  133.53    3.05
   3   1   0  135.46    2.61
  -3   1   0  130.26    2.67
  -3   1   0  133.26    2.28
  -4  -1   0   16.51    1.65
   4  -1   0   15.03    1.47
   4   1   0   16.02    1.36
  -4   1   0   13.56    1.40
  -4   1   0   14.81    1.33
  -5  -1   0    5.65    1.39
   5  -1   0    6.93    1.40
  -5   1   0    7.01    1.17
  -5   1   0    8.26    1.32
   5   1   0    6.08    1.25
  -6  -1   0   25.58    2.37
   6  -1   0   24.57    2.33
  -6   1   0   28.10    2.06
   6   1   0   24.68    2.15
  -6   1   0   28.41    2.05
   7  -1   0    1.17    1.55
  -7  -1   0    1.30    1.35
   7   1   0    0.85    1.34
   8  -1   0    0.93    1.83
  -8  -1   0    0.81    1.55
   8   1   0   -0.09    1.69
   9  -1   0   -4.51    1.74
  -9  -1   0    3.81    1.97
   9   1   0    1.80    2.09
   0  -2   0  383.17    3.61
   0  -2   0  389.36    3.75
   1  -2   0  209.16    2.89
  -1  -2   0  203.68    3.15
  -1  -2   0  206.39    2.87
  -2  -2   0  118.56    2.90
   2  -2   0  115.24    2.47
  -2   2   0  114.96    2.68
   2   2   0  117.19    2.36
   3  -2   0   26.47    1.62
  -3  -2   0   26.83    1.83
  -3   2   0   26.82    0.95
  -3   2   0   28.38    1.69
   3   2   0   25.40    1.46
  -4  -2   0   17.68    1.91
   4  -2   0   15.63    1.56
   4   2   0   16.50    1.45
  -4   2   0   17.46    1.09
  -4   2   0   15.87    1.58
  -5  -2   0    1.04    1.23
   5  -2   0    2.25    1.28
   5   2   0    1.05    1.02
  -5   2   0    1.53    1.20
  -5   2   0    0.93    0.75
  -6  -2   0   12.28    1.96
   6  -2   0   14.20    1.98
   6   2   0   13.71    1.79
  -6   2   0   13.20    1.82
   7  -2   0   20.57    2.46
  -7  -2   0   20.65    2.44
   7   2   0   17.56    2.14
  -7   2   0   19.47    2.25
   8  -2   0    6.62    2.17
  -8  -2   0    9.35    2.15
   8   2   0    6.55    2.00
  -9  -2   0    3.50    1.97
   9  -2   0    1.35    2.24
   9   2   0    2.71    2.12
   0  -3   0   -0.60    0.68
   0  -3   0   -0.46    0.52
   0   3   0   -0.59    0.71
   1  -3   0  115.02    2.63
  -1  -3   0  116.13    2.64
  -1  -3   0  113.74    2.73
   1  -3   0  114.27    1.96
   1   3   0  114.43    2.33
  -1   3   0  111.61    2.83
   2  -3   0   72.98    2.27
  -2  -3   0   71.93    2.54
   2   3   0   74.83    1.67
   2   3   0   69.87    2.22
  -2   3   0   69.55    2.51
   3  -3   0    7.73    1.27
  -3  -3   0    4.75    1.22
  -3   3   0    4.67    1.24
   3   3   0    6.56    1.06
   4  -3   0    5.34    1.36
  -4  -3   0    3.44    1.34
  -4   3   0    4.09    1.34
   4   3   0    5.13    1.14
  -5  -3   0   11.81    1.92
   5  -3   0   11.74    1.75
  -5   3   0    9.14    1.69
   5   3   0   10.50    1.49
  -6  -3   0   11.71    2.10
   6  -3   0    7.96    1.84
   6   3   0    5.50    1.51
  -6   3   0    6.61    1.82
  -7  -3   0    8.36    2.14
   7  -3   0    7.71    2.00
  -7   3   0    5.99    1.91
   7   3   0    4.78    1.72
   8  -3   0    2.07    1.97
  -8  -3   0    2.28    2.02
   8   3   0    1.34    1.69
   9  -3   0   -0.61    2.18
  -9  -3   0    1.27    2.01
   9   3   0    3.52    2.15
   0  -4   0   76.26    2.27
   0  -4   0   73.82    2.56
   0   4   0   78.27    2.58
   1  -4   0   38.43    1.98
   1  -4   0   40.75    1.58
  -1  -4   0   38.02    1.99
  -1  -4   0   41.10    2.04
   1   4   0   42.44    1.91
  -1   4   0   38.74    2.15
   2  -4   0   47.66    2.34
  -2  -4   0   46.27    2.43
  -2   4   0   46.88    2.47
   2   4   0   53.19    1.86
   2   4   0   48.02    2.19
  -3  -4   0   46.25    2.70
   3  -4   0   47.82    2.43
   3   4   0   44.50    2.22
  -3   4   0   47.17    2.64
   4  -4   0   24.44    2.08
  -4  -4   0   25.44    2.41
   4   4   0   26.93    1.94
  -4   4   0   25.90    2.34
  -5  -4   0   18.84    2.37
   5  -4   0   17.91    2.08
  -5   4   0   22.04    2.35
   5   4   0   20.09    2.00
   6  -4   0    4.36    1.67
  -6  -4   0   -1.79    1.48
   6   4   0    1.20    1.31
  -6   4   0    0.23    1.60
   7  -4   0   14.56    2.31
  -7  -4   0   19.86    2.87
  -7   4   0   15.47    2.48
   7   4   0   15.10    2.27
  -8  -4   0    3.11    2.17
   8  -4   0    5.48    2.20
   8   4   0    4.99    2.04
  -8   4   0    3.10    2.12
   0  -5   0   -1.46    0.71
   0  -5   0   -1.29    1.00
   0   5   0   -2.38    0.97
   1  -5   0   34.68    2.24
  -1  -5   0   37.12    2.26
  -1  -5   0   35.26    2.22
  -1   5   0   32.32    2.37
   1   5   0   36.24    2.13
  -2  -5   0   29.27    2.30
   2  -5   0   29.07    2.19
   2   5   0   29.80    2.09
  -2   5   0   30.66    2.45
   2   5   0   30.42    1.89
   3  -5   0   -1.37    1.13
  -3  -5   0    1.55    1.23
   3   5   0    0.55    1.05
  -3   5   0   -1.57    1.28
  -4  -5   0    1.26    1.47
   4  -5   0    2.28    1.47
   4   5   0    0.98    1.15
  -4   5   0    0.55    1.66
  -5  -5   0   -0.81    1.50
   5  -5   0   -0.12    1.36
   5   5   0   -0.32    1.15
  -5   5   0   -0.62    1.66
   6  -5   0    2.55    1.60
  -6  -5   0    1.81    1.90
  -6   5   0    0.80    1.94
   6   5   0    3.19    1.57
   7  -5   0    2.49    1.79
  -7  -5   0    0.83    1.92
   7   5   0    0.72    1.54
  -7   5   0   -2.57    1.87
   0  -6   0   26.43    2.29
   0   6   0   27.07    2.32
  -1  -6   0    1.49    1.11
   1  -6   0    3.71    1.44
  -1  -6   0    2.76    1.41
   1   6   0   -1.18    1.15
  -1   6   0    1.65    1.41
  -2  -6   0   12.49    1.93
   2  -6   0   14.00    1.99
   2   6   0   15.95    1.90
  -2   6   0   12.98    2.12
  -3  -6   0    9.00    2.00
   3  -6   0    7.36    1.66
  -3   6   0    6.11    2.04
   3   6   0    8.02    1.61
  -4  -6   0    8.92    2.12
   4  -6   0    6.95    1.76
  -4   6   0    8.80    2.29
   4   6   0    8.68    1.75
   5  -6   0    3.56    1.77
  -5  -6   0    6.43    2.11
  -5   6   0    4.00    2.25
   5   6   0    3.44    1.59
   6  -6   0    0.02    1.49
  -6  -6   0    3.60    2.14
  -6   6   0    2.50    2.37
   6   6   0   -2.14    1.40
   0  -7   0    1.47    1.39
   0   7   0   -1.17    1.40
  -1  -7   0   15.42    2.26
   1  -7   0   15.07    2.23
  -1   7   0   13.32    2.32
   2  -7   0    5.72    1.85
   2   7   0    8.47    1.80
  -2   7   0    3.25    1.98
   3  -7   0    2.00    1.60
  -3  -7   0    4.52    1.82
  -3   7   0    1.27    1.95
   3   7   0    2.30    1.39
  -4  -7   0    3.86    2.00
   4  -7   0    5.16    1.84
   4   7   0    8.00    1.87
  -4   7   0    4.35    2.43
  -5  -7   0    0.52    1.92
   5  -7   0    2.50    1.72
  -5   7   0   -3.82    2.05
   5   7   0    2.40    1.61
   0  -8   0   16.17    2.47
   1  -8   0    3.92    1.83
   2  -8   0    8.61    2.12
  -2   8   0    5.41    2.34
   2   8   0   10.09    1.95
   9   0  -1   11.38    2.55
  -8   0   1    0.47    1.39
   8   0  -1   -0.30    1.58
  -7   0   1    7.57    1.66
   7   0  -1    2.96    1.54
  -6   0   1   10.45    1.68
   6   0  -1   10.26    1.69
  -5   0   1   16.51    1.67
  -5   0   1   15.70    1.39
   5   0  -1   17.49    1.73
  -4   0   1    0.34    0.63
  -4   0   1    0.48    0.82
   4   0  -1    0.77    0.79
  -3   0   1  179.89    2.48
   3   0  -1  178.92    2.89
  -3   0   1  181.46    3.20
  -2   0   1    8.73    0.72
   2   0  -1    8.14    0.87
  -2   0   1    8.91    0.94
   1   0  -1  409.94    2.90
  -1   0   1  396.94    3.43
  -1   0  -1  897.87    7.48
   1   0   1  906.68    5.88
  -2   0  -1    3.32    0.65
   2   0   1    3.57    0.64
  -3   0  -1  198.25    3.19
   3   0   1  196.29    3.06
   4   0   1  103.77    2.69
  -4   0  -1  102.81    2.69
  -5   0  -1   28.75    1.99
   5   0   1   29.01    2.05
  -6   0  -1    1.51    1.17
   6   0   1    4.20    1.43
   7   0   1   27.06    2.54
  -7   0  -1   33.02    2.44
   8   0   1    9.46    2.24
   9   0   1   -2.30    2.04
   9  -1  -1    9.36    2.58
  -9  -1   1   13.84    2.39
   9   1  -1   18.04    2.84
  -8  -1   1   26.14    2.71
   8  -1  -1   23.32    2.79
   8   1  -1   24.68    2.72
   7  -1  -1    4.08    1.78
  -7  -1   1    5.53    1.75
   7   1  -1    3.62    1.56
   6  -1  -1   27.17    2.33
  -6  -1   1   29.43    2.49
  -6   1   1   24.67    1.96
   6   1  -1   27.40    2.08
  -6   1   1   26.00    2.06
   5  -1  -1  163.29    3.85
  -5  -1   1  167.06    4.24
   5   1  -1  163.18    3.76
  -5   1   1  169.99    3.60
  -5   1   1  171.97    3.56
  -4  -1   1   37.54    2.06
   4  -1  -1   42.59    1.97
  -4   1   1   40.34    1.81
   4   1  -1   40.20    1.82
  -4   1   1   38.88    1.81
  -3  -1   1   80.41    2.53
   3  -1  -1   83.85    2.20
  -3   1   1   82.58    2.05
   3   1  -1   83.61    2.11
  -3   1   1   79.59    2.17
   2  -1  -1  112.11    2.09
  -2  -1   1  113.29    2.48
   2   1  -1  114.01    2.07
  -2   1   1  112.21    1.91
  -1  -1   1   42.02    1.55
   1  -1  -1   42.28    1.24
  -1   1   1   46.15    1.10
   1   1  -1   43.05    1.24
   0  -1   1  195.76    2.09
   0  -1  -1  197.65    1.93
   0  -1  -1  199.79    2.20
   0  -1   1  196.27    2.14
   0   1  -1  203.33    2.15
  -1  -1  -1  418.23    3.88
   1  -1   1  428.43    3.47
  -1   1  -1  431.73    3.79
   1   1   1  426.90    3.22
   2  -1   1   86.13    1.91
  -2  -1  -1   85.69    2.16
   2   1   1   89.03    1.81
  -2   1  -1   87.07    1.34
  -2   1  -1   85.82    2.02
  -3  -1  -1  146.49    3.17
   3  -1   1  140.82    2.77
  -3   1  -1  143.47    2.25
   3   1   1  144.59    2.65
  -3   1  -1  144.01    2.85
   4  -1   1   37.48    1.93
  -4  -1  -1   33.85    1.95
  -4   1  -1   36.95    1.85
   4   1   1   35.38    1.76
  -4   1  -1   36.15    1.59
   5  -1   1   32.76    2.20
  -5  -1  -1   31.61    2.23
   5   1   1   35.18    2.02
  -5   1  -1   36.14    1.85
  -5   1  -1   34.37    2.04
  -6  -1  -1    0.41    1.21
   6  -1   1    1.61    1.39
   6   1   1    0.38    1.14
  -6   1  -1    0.14    0.88
   7  -1   1    9.44    2.04
  -7  -1  -1   11.06    1.94
   7   1   1   10.81    1.93
   8  -1   1    3.89    2.04
  -8  -1  -1    6.89    1.99
   8   1   1    3.65    1.82
   9  -1   1    2.07    2.26
   9   1   1   -2.68    1.78
   9  -2  -1   -1.60    2.07
  -9  -2   1    1.51    1.91
   9   2  -1   -0.68    1.96
   8  -2  -1   15.19    2.55
  -8  -2   1   21.04    2.68
   8   2  -1   15.77    2.39
  -7  -2   1   19.92    2.54
   7  -2  -1   17.60    2.38
  -7   2   1   16.37    2.17
   7   2  -1   20.61    2.18
   6  -2  -1   12.78    1.93
  -6  -2   1   14.51    2.16
   6   2  -1   12.28    1.71
  -6   2   1   13.51    1.83
   5  -2  -1   28.72    2.18
  -5  -2   1   26.40    2.39
  -5   2   1   31.35    1.70
   5   2  -1   29.59    1.92
  -5   2   1   26.48    2.07
  -4  -2   1    2.57    1.16
   4  -2  -1    1.68    1.07
  -4   2   1    2.65    0.75
  -4   2   1    1.12    1.02
   4   2  -1    2.00    0.89
  -3  -2   1   45.61    2.17
   3  -2  -1   44.75    1.88
   3   2  -1   46.29    1.81
  -3   2   1   46.49    2.02
  -3   2   1   46.78    1.43
   2  -2  -1   19.58    1.38
  -2  -2   1   18.92    1.48
   2   2  -1   18.74    1.23
  -2   2   1   20.63    1.11
  -2   2   1   16.74    1.42
  -1  -2   1  225.91    3.30
  -1  -2   1  232.21    3.11
   1  -2  -1  227.22    2.93
  -1   2   1  226.72    2.48
   1   2  -1  235.42    2.52
   0  -2  -1  191.91    2.67
   0  -2  -1  190.62    2.56
   0  -2   1  192.76    2.75
   0  -2   1  192.24    2.51
   0   2  -1  191.24    2.69
  -1  -2  -1   63.09    1.65
   1  -2   1   63.95    1.05
  -1  -2  -1   61.46    1.91
   1  -2   1   63.30    1.82
  -1   2  -1   61.14    1.87
  -2  -2  -1   19.57    1.48
   2  -2   1   20.96    1.41
   2   2   1   22.64    1.23
  -2   2  -1   22.88    1.50
   3  -2   1    2.21    0.91
  -3  -2  -1    2.18    0.91
  -3   2  -1    1.43    0.93
   3   2   1    1.43    0.71
   4  -2   1   55.55    2.37
  -4  -2  -1   53.94    2.54
  -4   2  -1   56.28    2.41
   4   2   1   55.87    2.15
  -4   2  -1   55.35    1.37
  -5  -2  -1   11.59    1.78
   5  -2   1   15.13    1.79
  -5   2  -1   15.39    1.78
   5   2   1   15.71    1.64
   6  -2   1   38.50    2.63
  -6  -2  -1   43.60    2.85
   6   2   1   38.69    2.40
  -6   2  -1   40.94    2.60
  -7  -2  -1    0.07    1.44
   7  -2   1    2.05    1.71
   7   2   1    1.38    1.49
   8  -2   1   10.86    2.38
  -8  -2  -1    9.84    2.21
   8   2   1    5.53    2.07
   9  -2   1   11.27    2.76
  -9  -2  -1   10.78    2.43
   9   2   1    7.52    2.43
  -9  -3   1    5.58    2.29
   9  -3  -1    4.19    2.49
  -8  -3   1    4.08    2.16
   8  -3  -1    1.99    1.98
   8   3  -1    3.93    1.83
  -8   3   1    1.56    1.93
  -7  -3   1   40.98    3.28
  -7   3   1   43.87    2.89
   7   3  -1   44.15    2.92
   6  -3  -1    7.01    1.75
  -6  -3   1    5.80    1.85
   6   3  -1    6.63    1.51
  -6   3   1    7.96    1.78
  -5  -3   1    1.75    1.37
   5  -3  -1    1.65    1.30
  -5   3   1    1.59    1.29
   5   3  -1    1.23    1.11
   4  -3  -1   41.69    2.27
  -4  -3   1   34.85    2.54
  -4   3   1   38.55    2.36
   4   3  -1   39.64    2.09
   3  -3  -1   12.02    1.35
  -3  -3   1   10.40    1.53
  -3   3   1    8.64    1.42
   3   3  -1   12.13    1.25
  -2  -3   1   37.12    2.03
   2  -3  -1   37.48    1.79
   2   3  -1   40.70    1.80
  -2   3   1   40.23    2.07
   2   3  -1   38.99    1.29
  -2   3   1   39.65    1.29
  -1  -3   1   95.39    2.46
  -1  -3   1   93.16    2.53
   1  -3  -1   92.89    2.36
   1   3  -1   92.12    2.11
   0  -3  -1    1.57    0.65
   0  -3   1    0.83    0.77
   0  -3  -1   -0.20    0.71
   0  -3   1    0.76    0.56
   0   3  -1    1.49    0.80
  -1  -3  -1    5.84    0.98
  -1  -3  -1    7.45    0.98
   1  -3   1    6.81    0.77
   1  -3   1    7.83    1.07
  -1   3  -1    5.26    1.09
  -2  -3  -1  168.90    3.67
   2  -3   1  168.51    3.32
  -2   3  -1  167.26    3.62
   2   3   1  171.20    3.21
   3  -3   1    4.65    1.20
  -3  -3  -1    4.67    1.20
  -3   3  -1    5.80    1.25
   3   3   1    5.17    0.95
  -4  -3  -1   44.03    2.66
   4  -3   1   41.00    2.32
  -4   3  -1   40.43    2.41
   4   3   1   40.38    2.07
   5  -3   1   26.28    2.25
  -5  -3  -1   25.20    2.47
   5   3   1   25.80    1.97
  -5   3  -1   25.36    2.27
  -6  -3  -1   33.33    2.77
   6  -3   1   24.20    2.43
  -6   3  -1   33.09    2.62
   6   3   1   32.60    2.40
   7  -3   1    1.30    1.71
  -7  -3  -1    1.19    1.74
  -7   3  -1   -1.23    1.57
   7   3   1    0.98    1.47
  -8  -3  -1    5.17    2.11
   8  -3   1    5.79    2.27
   8   3   1    7.55    2.10
  -9  -3  -1    6.99    2.28
   9   3   1    3.65    2.27
  -8  -4   1    0.53    1.94
   8  -4  -1    3.53    2.05
  -8   4   1    2.28    2.14
   8   4  -1    2.70    1.94
   7  -4  -1   12.46    2.28
  -7  -4   1   15.57    2.65
  -7   4   1   15.59    2.50
   7   4  -1   13.24    2.22
  -6  -4   1   10.11    2.14
   6  -4  -1   11.39    1.99
   6   4  -1   11.25    1.85
  -6   4   1    7.35    1.95
  -5  -4   1   15.56    2.27
   5  -4  -1   17.78    2.09
  -5   4   1   14.94    2.13
   5   4  -1   17.09    1.90
  -4  -4   1   24.53    2.42
   4  -4  -1   24.86    2.10
   4   4  -1   25.96    2.01
  -4   4   1   24.92    2.35
   3  -4  -1   10.89    1.57
  -3  -4   1   10.18    1.67
  -3   4   1    8.75    1.67
   3   4  -1   10.01    1.39
  -2  -4   1   12.97    1.55
   2  -4  -1   10.62    1.48
  -2   4   1   13.00    1.72
   2   4  -1   12.14    1.16
  -2   4   1   10.80    1.14
  -1  -4   1    3.59    0.92
  -1  -4   1    4.71    1.08
   1  -4  -1    4.69    1.10
   1  -4  -1    3.45    0.86
   1   4  -1    4.71    1.01
  -1   4   1    4.11    1.21
   0  -4   1    5.46    1.13
   0  -4   1    4.03    0.85
   0  -4  -1    4.82    1.07
   0  -4  -1    4.68    0.94
   0   4   1    3.82    1.09
   0   4  -1    4.75    1.09
  -1  -4  -1   38.92    1.97
   1  -4   1   37.52    1.42
  -1  -4  -1   39.15    2.12
   1  -4   1   35.76    1.99
  -1   4  -1   39.29    2.14
  -2  -4  -1   17.16    1.82
   2  -4   1   16.08    1.71
  -2   4  -1   16.18    1.84
   2   4   1   15.40    1.49
   3  -4   1   19.36    1.89
  -3  -4  -1   20.57    2.19
  -3   4  -1   17.27    1.99
   3   4   1   16.80    1.56
  -4  -4  -1   51.34    3.04
   4  -4   1   47.77    2.57
  -4   4  -1   50.62    2.88
   4   4   1   50.00    2.51
  -5  -4  -1   12.43    2.15
   5  -4   1    9.82    1.80
   5   4   1   10.99    1.65
  -5   4  -1   16.30    2.22
  -6  -4  -1   18.30    2.56
   6  -4   1   18.11    2.27
   6   4   1   20.32    2.23
  -6   4  -1   18.01    2.50
  -7  -4  -1    1.47    1.77
   7  -4   1    1.48    1.70
   7   4   1   -0.83    1.39
  -7   4  -1    1.18    1.85
   8  -4   1    2.70    1.99
  -8  -4  -1    6.64    2.40
   8   4   1    5.45    2.10
   7  -5  -1    5.47    1.94
  -7  -5   1    1.91    1.84
   7   5  -1    0.75    1.48
  -7   5   1    1.86    2.05
   6  -5  -1    4.08    1.65
  -6  -5   1    2.18    1.88
   6   5  -1    1.02    1.52
  -6   5   1   -1.43    1.85
   5  -5  -1   17.95    2.19
  -5  -5   1   23.97    2.66
   5   5  -1   20.32    2.22
  -5   5   1   18.58    2.59
   4  -5  -1    4.72    1.53
  -4  -5   1    4.96    1.70
  -4   5   1    4.81    1.83
   4   5  -1    4.64    1.36
  -3  -5   1    1.23    1.32
   3  -5  -1   -0.53    1.08
  -3   5   1    1.24    1.49
   3   5  -1    0.44    1.04
  -2  -5   1   25.60    2.19
   2  -5  -1   25.01    2.05
  -2   5   1   27.44    2.40
  -1  -5   1   14.13    1.73
   1  -5  -1   12.68    1.65
  -1  -5   1   12.10    1.54
   1   5  -1   10.81    1.51
  -1   5   1   12.70    1.85
   0  -5  -1   25.18    1.99
   0  -5   1   23.46    2.11
   0  -5  -1   26.34    1.86
   0  -5   1   24.87    1.73
   0   5   1   25.10    2.09
   0   5  -1   21.94    2.00
  -1  -5  -1   16.75    1.83
  -1  -5  -1   15.28    1.76
   1  -5   1   18.76    1.96
  -1   5  -1   17.91    1.99
   1   5   1   18.63    1.77
   2  -5   1   13.60    1.76
  -2  -5  -1   11.49    1.75
  -2   5  -1   13.28    1.90
   2   5   1   13.45    1.47
   2   5   1   13.99    1.61
   3  -5   1   16.00    1.94
  -3  -5  -1   17.49    2.19
  -3   5  -1   15.26    2.13
   3   5   1   16.69    1.76
  -4  -5  -1    3.62    1.65
   4  -5   1    3.06    1.46
  -4   5  -1    3.64    1.79
   4   5   1    4.23    1.32
  -5  -5  -1   10.48    2.31
   5  -5   1    9.11    1.93
  -5   5  -1    8.88    2.25
   5   5   1   11.36    1.83
   6  -5   1    2.15    1.63
  -6  -5  -1    1.51    1.74
   6   5   1    4.27    1.64
  -6   5  -1   -0.63    1.90
  -7  -5  -1    4.70    2.15
   7  -5   1    6.63    2.05
   7   5   1    6.65    2.00
  -7   5  -1    7.22    2.50
   6  -6  -1   17.11    2.42
  -6  -6   1   12.84    2.67
   6   6  -1   13.26    2.36
  -6   6   1   12.82    2.98
  -5  -6   1    0.84    1.68
   5  -6  -1    1.08    1.54
   5   6  -1   -1.66    1.20
  -5   6   1   -0.93    1.94
  -4  -6   1    0.52    1.61
   4  -6  -1   -1.72    1.17
  -4   6   1    0.75    1.83
   4   6  -1   -0.98    1.17
  -3  -6   1    3.79    1.56
   3  -6  -1    2.26    1.34
   3   6  -1    3.89    1.39
  -3   6   1    4.41    1.91
  -2  -6   1   12.54    1.93
   2  -6  -1   13.97    1.94
  -2   6   1   10.60    2.05
   2   6  -1   11.28    1.77
  -1  -6   1   26.95    2.18
  -1  -6   1   28.36    2.40
   1  -6  -1   25.56    2.27
  -1   6   1   27.73    2.49
   1   6  -1   25.58    2.22
   0  -6  -1    7.82    1.63
   0  -6   1    8.39    1.70
   0   6   1    4.13    1.57
   0   6  -1    5.62    1.55
  -1  -6  -1   -1.67    0.94
   1  -6   1    1.20    1.34
  -1  -6  -1    0.18    1.13
  -1   6  -1   -0.11    1.32
   1   6   1    0.62    1.20
   2  -6   1    0.46    1.36
  -2  -6  -1    0.13    1.13
   2   6   1   -0.04    1.05
  -2   6  -1    0.57    1.51
   3  -6   1    7.36    1.70
  -3  -6  -1    6.90    1.79
   3   6   1    5.31    1.41
  -3   6  -1    2.28    1.76
   4  -6   1   20.78    2.38
  -4  -6  -1   21.46    2.71
  -4   6  -1   16.60    2.75
   4   6   1   20.37    2.18
  -5  -6  -1    1.72    2.08
   5  -6   1    6.40    1.90
   5   6   1    6.50    1.75
  -5   6  -1    3.88    2.26
   6  -6   1    7.66    1.95
  -6  -6  -1    3.19    1.94
   6   6   1    2.32    1.69
  -6   6  -1    0.65    2.26
  -5  -7   1    4.63    2.12
   5  -7  -1    3.87    1.80
   5   7  -1    1.64    1.66
  -5   7   1   -2.30    2.27
   4  -7  -1    4.90    1.78
  -4  -7   1    2.00    1.74
  -4   7   1   -0.26    2.05
   4   7  -1    2.00    1.57
   3  -7  -1    2.02    1.58
  -3  -7   1    2.12    1.74
   3   7  -1    2.24    1.42
  -3   7   1    0.81    1.86
   2  -7  -1    1.77    1.55
  -2   7   1   -1.84    1.63
   2   7  -1    1.28    1.38
  -1  -7   1    2.52    1.63
   1  -7  -1    1.54    1.49
  -1   7   1   -0.16    1.61
   0  -7  -1   18.82    2.31
   0  -7   1   18.05    2.31
   0   7   1   16.38    2.31
   0   7  -1   12.97    2.18
   1  -7   1   14.53    2.27
  -1  -7  -1   16.45    2.25
  -1   7  -1   17.54    2.50
   2  -7   1    8.84    2.03
   2   7   1   11.21    1.89
  -2   7  -1    9.51    2.23
   3  -7   1    1.78    1.67
  -3  -7  -1   -0.90    1.55
   3   7   1    1.95    1.41
  -3   7  -1   -2.15    1.73
   4  -7   1    3.05    1.73
  -4  -7  -1    6.80    2.16
  -4   7  -1    0.82    2.17
   4   7   1    2.77    1.52
  -5  -7  -1    0.99    1.93
   5  -7   1    4.55    1.88
   5   7   1    2.69    1.60
  -5   7  -1    2.73    2.62
   3  -8  -1    2.95    1.66
   2  -8  -1    5.05    1.86
  -2   8   1   -2.37    1.94
   2   8  -1    2.21    1.59
   1  -8  -1    6.67    1.96
  -1   8   1    5.34    2.18
   0  -8  -1    0.45    1.60
   0  -8   1    0.49    1.48
   1  -8   1   13.29    2.38
   1   8   1    9.89    1.93
   2  -8   1    7.78    2.12
  -2   8  -1    7.71    2.53
   2   8   1    5.60    1.74
   3   8   1    3.02    1.56
   9   0  -2   31.37    3.25
  -8   0   2    2.11    1.57
   8   0  -2    1.30    1.67
  -7   0   2    3.22    1.48
   7   0  -2    4.40    1.63
  -6   0   2   17.88    1.93
   6   0  -2   13.83    1.80
   5   0  -2    1.27    1.04
  -5   0   2    2.04    0.85
  -5   0   2    0.66    1.02
   4   0  -2    0.35    0.76
  -4   0   2    2.70    1.00
  -4   0   2    2.49    0.73
  -3   0   2  108.25    1.99
  -3   0   2  113.41    2.73
   3   0  -2  110.57    2.33
  -2   0   2  546.88    4.97
   2   0  -2  544.93    4.20
   1   0  -2   66.93    1.16
  -1   0   2   73.29    1.82
   0   0   2  144.38    1.78
   0   0  -2  144.88    1.77
  -1   0  -2    5.02    0.59
   1   0   2    5.70    0.66
   2   0   2    7.53    0.77
  -2   0  -2    6.92    0.74
  -3   0  -2  166.28    2.89
   3   0   2  169.23    2.87
   4   0   2   46.78    1.99
  -4   0  -2   44.84    1.93
  -5   0  -2    2.70    1.04
   5   0   2    0.14    1.04
  -6   0  -2   19.07    1.98
   6   0   2   19.60    2.04
  -7   0  -2    1.84    1.31
   7   0   2   -0.38    1.42
   8   0   2    3.37    1.97
   9   0   2   -2.60    1.87
   9  -1  -2   -1.18    1.97
  -9  -1   2    9.58    2.21
   9   1  -2    3.30    2.09
  -8  -1   2    0.29    1.59
   8  -1  -2   -1.95    1.68
   8   1  -2   -0.40    1.51
   7  -1  -2    5.48    1.83
  -7  -1   2    2.99    1.59
  -7   1   2    3.08    1.33
   7   1  -2    2.97    1.51
  -6  -1   2   96.84    3.73
   6  -1  -2  101.60    3.53
  -6   1   2  100.52    3.23
  -6   1   2  102.55    3.10
  -5  -1   2   40.42    2.50
   5  -1  -2   38.43    2.21
  -5   1   2   37.68    2.12
  -5   1   2   40.73    2.01
   5   1  -2   39.54    2.19
  -4  -1   2   45.33    2.33
   4  -1  -2   47.47    2.02
  -4   1   2   48.18    1.95
  -4   1   2   46.72    1.99
   4   1  -2   42.39    1.87
   3  -1  -2    9.62    1.08
  -3  -1   2    8.33    1.24
   3   1  -2    8.84    0.98
  -3   1   2    8.99    1.11
  -2  -1   2   96.30    2.43
   2  -1  -2   96.90    1.92
  -2   1   2   97.44    2.03
   2   1  -2   95.31    1.93
   1  -1  -2  340.58    2.83
  -1  -1   2  350.70    3.73
   1   1  -2  353.20    3.16
  -1   1   2  346.38    3.23
   0  -1  -2  205.77    1.91
   0  -1   2  212.38    2.28
   0  -1  -2  207.25    2.50
   0  -1   2  209.25    2.40
  -1  -1  -2  947.70    8.42
   1  -1   2  996.80    5.75
   1  -1   2 1000.00    8.76
  -1   1  -2  946.75    6.07
   1   1   2  975.31    5.32
   2  -1   2  364.44    3.78
  -2  -1  -2  357.70    4.24
  -2   1  -2  352.69    3.96
  -2   1  -2  355.03    2.96
   2   1   2  355.21    3.47
  -3  -1  -2  125.81    2.95
   3  -1   2  127.99    2.74
   3   1   2  127.05    2.55
  -3   1  -2  125.75    2.07
  -3   1  -2  128.00    2.79
   4  -1   2   17.46    1.57
  -4  -1  -2   16.71    1.61
  -4   1  -2   15.84    1.56
   4   1   2   18.24    1.47
  -4   1  -2   17.34    1.23
   5  -1   2   23.97    2.03
  -5  -1  -2   18.71    1.89
   5   1   2   21.41    1.83
  -5   1  -2   20.52    1.58
  -6  -1  -2    2.99    1.34
   6  -1   2    2.17    1.52
  -6   1  -2    2.75    1.10
   6   1   2    0.21    1.23
   7  -1   2    4.32    1.75
  -7  -1  -2    4.11    1.58
   7   1   2    4.35    1.66
  -8  -1  -2   17.88    2.52
   8  -1   2   14.92    2.54
   8   1   2   17.73    2.50
   9  -1   2    3.50    2.25
   9   1   2    2.01    2.11
   9  -2  -2   10.03    2.65
  -9  -2   2   13.59    2.57
   9   2  -2    9.18    2.39
   8  -2  -2    0.38    1.74
  -8  -2   2    1.34    1.69
   8   2  -2    1.36    1.49
   7  -2  -2    1.09    1.54
  -7  -2   2    2.92    1.73
  -7   2   2   -0.81    1.33
   7   2  -2   -0.46    1.28
  -6  -2   2   16.01    2.18
   6  -2  -2   15.59    1.98
  -6   2   2   17.54    1.95
   6   2  -2   14.00    1.75
  -5  -2   2   23.96    2.31
   5  -2  -2   25.47    2.13
  -5   2   2   26.53    1.82
  -5   2   2   25.46    2.03
   5   2  -2   25.72    1.84
  -4  -2   2    6.71    1.41
   4  -2  -2    5.76    1.20
   4   2  -2    8.75    1.17
  -4   2   2    8.65    1.08
  -4   2   2    7.65    1.30
   3  -2  -2   54.17    2.00
  -3  -2   2   53.18    2.39
  -3   2   2   52.57    1.69
   3   2  -2   54.00    1.91
  -3   2   2   52.30    2.11
   2  -2  -2   55.02    1.79
  -2  -2   2   55.36    2.18
  -2   2   2   56.84    1.66
   2   2  -2   57.53    1.81
  -1  -2   2   10.36    1.04
  -1  -2   2    9.70    0.95
   1  -2  -2    9.05    0.88
  -1   2   2    9.68    0.93
   1   2  -2    9.00    0.88
   0  -2   2  145.19    2.22
   0  -2   2  147.97    2.50
   0  -2  -2  144.46    2.52
   0  -2  -2  142.77    2.16
   0   2  -2  149.05    2.43
   1  -2   2  157.44    1.75
  -1  -2  -2  154.95    2.94
   1  -2   2  160.29    2.69
  -1   2  -2  156.62    2.82
   2  -2   2    7.22    1.05
  -2  -2  -2    8.06    1.13
  -2   2  -2    7.50    1.12
   2   2   2    8.43    0.86
   3  -2   2    3.13    1.00
  -3  -2  -2    4.27    1.03
  -3   2  -2    2.75    1.00
   3   2   2    3.48    0.78
  -4  -2  -2   37.82    2.27
   4  -2   2   38.29    2.14
  -4   2  -2   38.60    1.10
  -4   2  -2   38.17    2.12
   4   2   2   37.20    1.84
   5  -2   2    5.46    1.53
  -5  -2  -2    8.71    1.61
   5   2   2    7.24    1.32
  -5   2  -2    5.12    1.51
  -6  -2  -2   -1.71    1.05
   6  -2   2   -0.41    1.34
   6   2   2   -0.16    1.12
   7  -2   2   11.18    2.15
  -7  -2  -2   14.11    2.24
   7   2   2   11.77    2.00
   8  -2   2    6.94    2.23
  -8  -2  -2    7.10    2.09
   8   2   2    5.83    2.02
  -9  -2  -2   -0.27    1.93
   9  -2   2   -0.60    2.03
   9   2   2   -0.26    2.04
  -9  -3   2    2.93    2.02
   9  -3  -2    2.23    2.34
   8  -3  -2   -1.66    1.78
  -8  -3   2    4.59    2.10
   8   3  -2   -1.89    1.34
  -8   3   2   -1.73    1.61
  -7  -3   2   32.13    3.03
   7  -3  -2   27.83    2.73
  -7   3   2   28.50    2.58
   7   3  -2   27.52    2.48
   6  -3  -2    2.77    1.57
  -6  -3   2    1.71    1.65
  -6   3   2    1.65    1.53
   6   3  -2    3.88    1.32
   5  -3  -2    4.82    1.51
  -5  -3   2    6.46    1.76
   5   3  -2    7.76    1.42
  -5   3   2    5.20    1.52
  -4  -3   2  131.95    4.15
   4  -3  -2  134.32    3.53
  -4   3   2  131.02    3.83
   4   3  -2  136.13    3.53
   3  -3  -2   60.30    2.29
  -3  -3   2   60.62    2.71
  -3   3   2   53.14    2.45
  -3   3   2   55.50    1.73
   3   3  -2   54.76    2.15
   2  -3  -2    0.06    0.76
  -2  -3   2    0.02    0.80
  -2   3   2    0.23    0.59
   2   3  -2    0.46    0.71
  -1  -3   2   79.34    2.30
  -1  -3   2   76.04    2.33
   1  -3  -2   80.16    2.19
   1   3  -2   78.70    1.99
  -1   3   2   77.25    1.93
   0  -3  -2   55.48    1.83
   0  -3  -2   53.48    1.92
   0  -3   2   54.46    1.98
   0  -3   2   53.95    1.73
   0   3  -2   54.35    1.93
  -1  -3  -2  125.59    2.99
   1  -3   2  125.18    1.81
  -1  -3  -2  124.88    2.60
   1  -3   2  124.74    2.84
  -1   3  -2  126.68    2.96
  -2  -3  -2   56.19    2.37
   2  -3   2   56.31    2.14
  -2   3  -2   58.42    2.34
   2   3   2   56.81    1.95
   3  -3   2    8.62    1.33
  -3  -3  -2    9.58    1.47
  -3   3  -2   10.64    1.47
   3   3   2    8.33    1.09
   4  -3   2   21.52    1.92
  -4  -3  -2   21.08    2.16
   4   3   2   20.28    1.68
  -4   3  -2   24.28    2.13
  -5  -3  -2   67.35    3.39
   5  -3   2   68.17    3.05
   5   3   2   64.93    2.78
  -5   3  -2   65.52    3.14
  -6  -3  -2    7.41    1.93
   6  -3   2    8.65    1.86
   6   3   2    7.46    1.61
  -6   3  -2   10.42    1.96
   7  -3   2    1.85    1.79
  -7  -3  -2    4.79    1.98
   7   3   2    4.97    1.69
  -8  -3  -2    1.40    1.90
   8  -3   2   -1.58    1.85
   8   3   2    4.56    1.98
  -9  -3  -2    8.80    2.54
   8  -4  -2   -1.80    1.64
  -8  -4   2   -0.51    1.88
  -8   4   2   -2.93    1.80
   8   4  -2   -0.10    1.75
  -7  -4   2    9.01    2.38
   7  -4  -2    7.05    2.05
   7   4  -2    7.72    1.95
  -7   4   2    3.42    2.01
  -6  -4   2   26.14    2.80
   6  -4  -2   23.20    2.44
  -6   4   2   28.40    2.69
   6   4  -2   27.65    2.41
   5  -4  -2    5.95    1.58
  -5  -4   2    2.26    1.64
   5   4  -2    2.70    1.26
  -5   4   2    4.57    1.64
   4  -4  -2    2.27    1.26
  -4  -4   2    2.97    1.55
   4   4  -2    4.22    1.21
  -4   4   2    1.90    1.39
   3  -4  -2   11.37    1.58
  -3  -4   2   11.36    1.80
  -3   4   2   12.38    1.86
   3   4  -2   11.24    1.46
  -2  -4   2   -0.05    1.01
   2  -4  -2    1.14    1.01
  -2   4   2    0.88    1.14
   2   4  -2    0.78    0.81
  -2   4   2   -0.14    0.72
  -1  -4   2   11.17    1.31
   1  -4  -2    9.59    1.26
  -1  -4   2    8.33    1.32
   1   4  -2   10.50    1.25
  -1   4   2   11.36    1.21
   0  -4  -2   13.89    1.47
   0  -4   2   14.74    1.31
   0  -4  -2   18.24    1.55
   0  -4   2   16.38    1.65
   0   4  -2   16.05    1.55
   1  -4   2   40.82    2.11
   1  -4   2   38.45    1.36
  -1  -4  -2   39.42    2.16
  -1  -4  -2   39.78    1.98
  -1   4  -2   40.10    2.18
  -2  -4  -2   27.23    2.17
   2  -4   2   28.48    2.05
   2   4   2   25.73    1.70
  -2   4  -2   27.03    2.11
   3  -4   2   23.68    2.05
  -3  -4  -2   22.43    2.20
   3   4   2   21.82    1.68
  -3   4  -2   22.13    2.12
  -4  -4  -2    2.17    1.45
   4  -4   2    0.30    1.14
   4   4   2    2.35    1.09
  -4   4  -2   -0.17    1.34
  -5  -4  -2    4.09    1.68
   5  -4   2    7.21    1.66
  -5   4  -2    7.23    1.78
   5   4   2    9.86    1.61
  -6  -4  -2    5.76    2.00
   6  -4   2   10.20    1.99
   6   4   2    9.98    1.79
  -6   4  -2    7.84    2.16
   7  -4   2    7.03    2.04
  -7  -4  -2   10.98    2.54
   7   4   2   10.45    2.03
  -8  -4  -2    9.64    2.62
   8  -4   2    5.65    2.28
   8   4   2    9.79    2.33
   7  -5  -2    2.88    1.79
  -7   5   2   -1.66    1.82
   7   5  -2   -0.22    1.43
   6  -5  -2    1.35    1.55
  -6  -5   2    3.76    1.97
  -6   5   2   -1.23    1.73
   6   5  -2   -0.16    1.44
   5  -5  -2    7.81    1.75
  -5  -5   2   11.16    2.25
   5   5  -2    9.03    1.83
  -5   5   2    9.89    2.23
   4  -5  -2   10.11    1.77
  -4  -5   2   14.33    2.14
  -4   5   2    8.01    2.04
   4   5  -2   15.28    1.89
   3  -5  -2    1.63    1.22
  -3  -5   2    4.34    1.48
  -3   5   2    0.26    1.38
   3   5  -2    3.08    1.26
  -2  -5   2   22.07    2.17
   2  -5  -2   19.05    1.88
  -2   5   2   22.16    2.28
  -1  -5   2  101.83    3.14
   1  -5  -2  104.01    3.31
  -1  -5   2   97.98    3.38
  -1   5   2  105.85    2.81
  -1   5   2  106.34    3.70
   1   5  -2  103.09    3.13
   0  -5  -2    8.14    1.49
   0  -5   2   10.91    1.28
   0  -5   2   10.70    1.63
   0  -5  -2   10.10    1.43
   0   5   2    8.75    1.57
   0   5  -2   11.23    1.66
  -1  -5  -2   15.97    1.79
   1  -5   2   15.71    1.88
  -1  -5  -2   16.82    1.76
   1   5   2   17.94    1.81
  -1   5  -2   16.96    1.97
  -2  -5  -2    1.34    1.29
   2  -5   2    2.54    1.25
   2   5   2    4.99    1.13
  -2   5  -2    3.77    1.48
   2   5   2    4.78    1.22
  -3  -5  -2   20.70    2.34
   3  -5   2   21.18    2.11
   3   5   2   20.66    1.83
  -3   5  -2   18.80    2.25
  -4  -5  -2   24.69    2.58
   4  -5   2   20.71    2.21
   4   5   2   24.30    2.06
  -4   5  -2   21.26    2.52
  -5  -5  -2    9.62    2.19
   5  -5   2    8.34    1.89
   5   5   2    9.58    1.74
  -5   5  -2    7.96    2.14
  -6  -5  -2    2.87    1.98
   6  -5   2    0.01    1.51
   6   5   2    1.11    1.39
  -6   5  -2   -0.16    1.96
   7  -5   2    2.61    1.72
  -7  -5  -2    0.11    2.13
   7   5   2    0.12    1.68
   6  -6  -2    3.20    1.71
  -6  -6   2    3.15    2.02
  -6   6   2    2.93    2.26
   6   6  -2    1.20    1.59
  -5  -6   2    9.88    2.39
   5  -6  -2    8.44    1.99
   5   6  -2    8.49    1.97
  -5   6   2    7.60    2.57
   4  -6  -2    0.88    1.34
  -4  -6   2    3.63    1.64
   4   6  -2    0.01    1.22
  -4   6   2   -0.59    1.81
   3  -6  -2    8.64    1.69
  -3  -6   2    7.87    1.80
   3   6  -2    5.93    1.61
  -3   6   2    4.96    1.96
   2  -6  -2    0.77    1.33
  -2  -6   2    0.97    1.27
  -2   6   2    3.68    1.70
  -1  -6   2   16.08    2.10
   1  -6  -2   16.43    1.99
  -1   6   2   13.89    2.08
   1   6  -2   18.15    1.94
   0  -6   2    7.09    1.68
   0  -6  -2    6.58    1.55
   0   6   2    4.78    1.54
   0   6  -2    5.81    1.62
  -1  -6  -2    1.94    1.41
   1  -6   2    3.89    1.53
  -1  -6  -2    4.67    1.45
   1   6   2    3.02    1.34
  -1   6  -2    4.28    1.65
  -2  -6  -2    6.14    1.70
   2  -6   2    7.45    1.73
   2   6   2    4.88    1.39
  -2   6  -2    2.29    1.68
   3  -6   2    0.78    1.37
  -3  -6  -2    0.86    1.59
  -3   6  -2   -0.61    1.56
   3   6   2   -1.18    0.99
  -4  -6  -2    3.40    1.93
   4  -6   2    3.89    1.63
  -4   6  -2   -2.16    1.65
   4   6   2    0.10    1.19
   5  -6   2    9.40    2.08
  -5  -6  -2   10.64    2.47
  -5   6  -2   10.25    2.61
   5   6   2   12.66    2.00
  -6  -6  -2   -1.85    1.85
   6  -6   2    0.45    1.55
  -6   6  -2    2.57    2.35
   6   6   2    3.29    1.69
  -5  -7   2    2.06    1.91
   5  -7  -2    2.12    1.66
   5   7  -2    1.79    1.76
  -4  -7   2    4.75    2.12
   4  -7  -2    5.70    1.76
   4   7  -2    4.31    1.65
  -4   7   2    0.42    2.13
  -3  -7   2   -0.40    1.53
   3  -7  -2   -0.18    1.42
  -3   7   2    2.51    2.03
   3   7  -2    1.76    1.39
   2  -7  -2    4.95    1.75
  -2   7   2    2.62    1.96
   2   7  -2    6.11    1.63
  -1  -7   2   22.32    2.61
   1  -7  -2   21.65    2.44
  -1   7   2   21.82    2.63
   0  -7   2    0.65    1.46
   0  -7  -2    4.02    1.60
   0   7  -2   -0.93    1.56
   0   7   2    0.94    1.49
   1  -7   2    6.47    1.89
  -1   7  -2    3.76    1.83
   2  -7   2   17.93    2.49
   2   7   2   16.78    2.07
  -2   7  -2   15.97    2.49
  -3  -7  -2   11.14    2.33
   3  -7   2   18.36    2.47
  -3   7  -2   13.57    2.65
   3   7   2   16.03    2.07
  -4  -7  -2    4.93    2.08
   4  -7   2    6.67    2.00
  -4   7  -2    7.03    2.56
   4   7   2    6.95    1.78
   5  -7   2   18.15    2.52
  -5  -7  -2   17.57    3.01
   5   7   2   20.57    2.48
   3  -8  -2   -0.18    1.47
   2  -8  -2   20.14    2.61
  -2   8   2   14.01    2.69
   2   8  -2   17.19    2.45
   1  -8  -2    5.13    1.75
  -1   8   2    5.26    2.14
   0  -8   2    4.02    1.88
   0  -8  -2    1.43    1.59
   1  -8   2    5.47    2.01
   1   8   2    3.96    1.56
   2  -8   2    2.30    1.90
  -2   8  -2   -0.85    2.09
   2   8   2    0.64    1.51
   3   8   2    1.38    1.59
   9   0  -3    1.19    1.94
  -8   0   3   24.25    2.60
   8   0  -3   19.47    2.57
   7   0  -3    8.46    1.87
  -7   0   3   11.94    2.00
   6   0  -3    6.17    1.52
  -6   0   3    6.75    1.56
  -5   0   3   84.07    3.09
  -5   0   3   89.75    2.30
   5   0  -3   90.15    2.93
  -4   0   3  114.59    3.14
  -4   0   3  113.22    2.31
   4   0  -3  115.21    2.76
  -3   0   3   95.70    2.74
   3   0  -3  104.16    2.27
   2   0  -3  618.24    4.54
  -2   0   3  614.91    5.54
   1   0  -3    5.17    0.56
   0   0   3  107.86    1.25
   0   0  -3  109.81    1.21
   0   0   3  110.28    1.86
   1   0   3   41.41    1.05
  -1   0  -3   41.31    1.34
   2   0   3   16.70    1.05
  -2   0  -3   15.02    1.13
   3   0   3   25.71    1.42
  -3   0  -3   24.93    1.41
  -4   0  -3   87.25    2.52
   4   0   3   85.55    2.54
  -5   0  -3    1.05    0.96
   5   0   3    3.73    1.23
   6   0   3   -1.42    1.23
  -6   0  -3   -0.32    1.02
  -7   0  -3    2.27    1.31
   7   0   3    1.21    1.59
   8   0   3    0.87    1.82
   9   0   3    6.48    2.55
   9  -1  -3   11.67    2.65
  -9  -1   3   13.04    2.43
   9   1  -3   10.11    2.46
  -8  -1   3    9.11    2.24
   8  -1  -3    6.00    2.09
   8   1  -3    4.99    1.93
  -7  -1   3   27.47    2.56
   7  -1  -3   25.72    2.59
  -7   1   3   29.10    2.42
   7   1  -3   26.31    2.41
  -6  -1   3    8.95    1.76
   6  -1  -3    6.18    1.62
  -6   1   3   11.31    1.61
  -6   1   3    8.41    1.41
   6   1  -3   10.05    1.58
   5  -1  -3    6.63    1.36
  -5  -1   3    4.32    1.42
  -5   1   3    4.82    1.27
   5   1  -3    4.34    1.17
  -5   1   3    4.91    1.16
   4  -1  -3    7.78    1.16
  -4  -1   3    7.25    1.35
  -4  -1   3    6.06    0.68
  -4   1   3    6.86    1.09
  -4   1   3    7.04    1.20
   4   1  -3    6.74    1.06
   3  -1  -3   11.80    1.10
  -3  -1   3   12.80    1.44
   3   1  -3   12.28    1.13
  -3   1   3   13.14    1.29
  -2  -1   3  127.44    2.84
   2  -1  -3  123.37    2.11
   2   1  -3  123.04    2.20
  -2   1   3  124.84    2.54
   1  -1  -3   78.01    1.36
  -1  -1   3   77.84    2.03
  -1   1   3   75.44    1.83
   0  -1   3  170.74    2.38
   0  -1  -3  173.40    1.66
   0  -1   3  173.33    2.13
   0   1   3  170.88    2.53
   1  -1   3  327.12    3.18
   1  -1   3  323.79    2.87
  -1  -1  -3  317.93    3.72
   1   1   3  324.72    2.66
   2  -1   3  126.81    2.37
  -2  -1  -3  124.57    2.70
   2   1   3  122.75    2.03
  -3  -1  -3  175.98    3.49
   3  -1   3  179.72    3.17
   3   1   3  181.27    2.99
  -3   1  -3  171.94    2.43
  -4  -1  -3   26.96    1.86
   4  -1   3   24.25    1.80
   4   1   3   27.93    1.66
  -4   1  -3   27.19    1.38
   5  -1   3   23.58    2.13
  -5  -1  -3   21.46    2.00
  -5   1  -3   22.32    1.62
   5   1   3   21.83    1.89
  -6  -1  -3    2.65    1.38
   6  -1   3    1.80    1.49
  -6   1  -3    1.05    1.03
   6   1   3    0.91    1.31
  -7  -1  -3    1.14    1.34
   7  -1   3    2.81    1.79
   7   1   3   -0.78    1.50
   8  -1   3   -0.31    1.77
  -8  -1  -3    1.35    1.69
   8   1   3    0.66    1.80
   9  -1   3    1.21    2.19
   9   1   3   -2.34    1.93
   9  -2  -3   10.43    2.70
  -9  -2   3    9.88    2.39
   9   2  -3    9.44    2.39
   8  -2  -3   17.87    2.61
  -8  -2   3   26.08    2.90
   8   2  -3   22.95    2.58
  -7  -2   3    4.12    1.78
   7  -2  -3    0.88    1.56
   7   2  -3    3.23    1.42
  -7   2   3    2.85    1.47
  -6  -2   3   13.72    2.16
   6  -2  -3   13.12    1.89
  -6   2   3   14.43    1.84
   6   2  -3   15.11    1.81
   5  -2  -3    7.89    1.55
  -5  -2   3    9.47    1.77
  -5   2   3    9.70    1.38
   5   2  -3    7.84    1.32
  -5   2   3    8.81    1.56
   4  -2  -3   70.04    2.49
  -4  -2   3   67.01    2.90
  -4   2   3   66.94    2.57
  -4   2   3   69.44    2.29
   4   2  -3   63.44    2.31
  -3  -2   3   80.77    2.83
   3  -2  -3   82.95    2.30
  -3   2   3   81.28    2.27
   3   2  -3   81.56    2.32
   2  -2  -3    1.89    0.73
  -2  -2   3    0.93    0.91
   2   2  -3    1.18    0.64
  -2   2   3    1.67    0.81
   1  -2  -3   22.00    1.20
  -1  -2   3   23.07    1.30
  -1  -2   3   23.68    1.58
  -1   2   3   21.94    1.27
   0  -2  -3  231.84    2.62
   0  -2   3  235.37    3.17
   0  -2  -3  235.83    3.40
   0  -2   3  234.91    2.99
   0   2  -3  235.19    3.10
  -1  -2  -3   45.67    1.85
   1  -2   3   45.43    1.14
   1  -2   3   46.47    1.69
   1   2   3   45.87    1.35
  -1   2  -3   47.60    1.82
   2  -2   3   10.22    1.13
  -2  -2  -3    9.07    1.19
   2   2   3   10.53    0.95
  -2   2  -3   11.51    1.28
  -3  -2  -3   31.95    1.99
   3  -2   3   29.64    1.77
   3   2   3   28.68    1.49
  -3   2  -3   30.68    1.91
  -4  -2  -3   44.91    2.47
   4  -2   3   43.50    2.28
  -4   2  -3   44.79    2.32
   4   2   3   44.88    2.00
   5  -2   3   24.10    2.15
  -5  -2  -3   23.74    2.25
   5   2   3   24.93    1.95
   6  -2   3   -2.33    1.25
  -6  -2  -3   -0.22    1.31
   6   2   3   -0.11    1.14
  -7  -2  -3   25.10    2.65
   7  -2   3   14.93    2.32
   7   2   3   18.53    2.26
  -8  -2  -3    2.71    1.95
   8  -2   3    0.70    1.92
   8   2   3    2.09    1.94
  -9  -2  -3    4.20    2.10
   9  -2   3    2.85    2.37
   9   2   3    2.89    2.27
  -9  -3   3    4.99    2.18
   9  -3  -3    2.49    2.23
   8  -3  -3   -0.93    1.72
  -8  -3   3    3.88    1.99
   8   3  -3   -2.54    1.43
  -8   3   3   -0.42    1.61
   7  -3  -3   -1.24    1.51
  -7  -3   3    1.07    1.72
   7   3  -3    4.05    1.58
  -7   3   3   -1.90    1.41
   6  -3  -3   10.48    1.89
  -6  -3   3    8.20    2.06
  -6   3   3    9.79    1.85
   6   3  -3   11.58    1.73
   5  -3  -3    6.77    1.56
  -5  -3   3    6.31    1.74
  -5   3   3    5.54    1.55
   5   3  -3    6.02    1.40
  -4  -3   3   24.08    2.31
   4  -3  -3   27.74    2.01
  -4   3   3   25.31    2.12
   4   3  -3   28.23    1.91
  -4   3   3   26.45    1.71
  -3  -3   3   41.97    2.43
   3  -3  -3   41.78    1.99
  -3   3   3   39.68    1.91
   3   3  -3   41.07    1.92
  -2  -3   3   72.79    2.63
   2  -3  -3   71.47    2.17
  -2   3   3   74.74    2.10
   2   3  -3   73.09    2.34
   1  -3  -3    2.00    0.76
  -1  -3   3    5.64    0.98
  -1  -3   3    4.71    0.96
   1   3  -3    4.13    0.84
  -1   3   3    4.47    0.83
   0  -3  -3  155.22    2.75
   0  -3   3  156.17    3.15
   0  -3  -3  156.29    3.18
   0  -3   3  150.81    2.65
   0   3  -3  161.04    3.04
   1  -3   3   18.71    0.91
  -1  -3  -3   18.80    1.58
   1  -3   3   19.79    1.49
  -1  -3  -3   21.30    1.28
  -1   3  -3   20.06    1.58
  -2  -3  -3    5.85    1.17
   2  -3   3    5.56    1.12
  -2   3  -3    4.55    1.21
   2   3   3    6.24    0.90
  -3  -3  -3   66.57    2.82
   3  -3   3   64.28    2.52
   3   3   3   65.85    2.26
  -3   3  -3   66.69    2.70
   4  -3   3    7.66    1.53
  -4  -3  -3   10.07    1.69
  -4   3  -3   10.43    1.75
   4   3   3    9.29    1.31
  -5  -3  -3    0.51    1.33
   5  -3   3    1.07    1.38
  -5   3  -3    0.04    1.39
   5   3   3    1.02    1.05
   6  -3   3   10.81    1.99
  -6  -3  -3   16.01    2.26
   6   3   3   13.54    1.88
  -7  -3  -3    3.57    1.83
   7  -3   3    1.05    1.68
   7   3   3    1.73    1.53
  -8  -3  -3   11.43    2.54
   8  -3   3    3.70    2.10
   8   3   3   10.30    2.28
  -9  -3  -3    8.87    2.50
   8  -4  -3    1.66    1.91
  -8  -4   3   -0.46    1.84
   8   4  -3    2.13    1.82
  -8   4   3   -2.14    1.81
  -7  -4   3    5.27    2.08
   7  -4  -3    4.46    1.87
  -7   4   3    1.22    1.77
   7   4  -3    2.37    1.55
  -6  -4   3   28.50    2.93
   6  -4  -3   24.56    2.47
  -6   4   3   24.64    2.52
   6   4  -3   30.23    2.47
   5  -4  -3    1.47    1.39
  -5  -4   3    0.61    1.52
  -5   4   3    2.18    1.52
   5   4  -3   -0.97    0.95
  -4  -4   3   40.89    2.90
   4  -4  -3   40.62    2.35
  -4   4   3   41.07    2.72
   4   4  -3   41.10    2.36
  -3  -4   3   28.47    2.33
   3  -4  -3   26.58    1.98
   3   4  -3   31.64    2.05
  -3   4   3   27.60    2.35
  -2  -4   3   13.44    1.65
   2  -4  -3   11.35    1.43
  -2   4   3   12.31    1.29
  -1  -4   3   70.82    2.64
   1  -4  -3   68.39    2.38
  -1  -4   3   69.37    2.56
   1   4  -3   70.83    2.34
  -1   4   3   68.09    2.26
   0  -4  -3    0.08    0.89
   0  -4   3    2.24    1.07
   0  -4   3    4.23    0.87
   0  -4  -3   -0.43    0.82
   0   4  -3    2.78    1.07
  -1  -4  -3   63.82    2.64
  -1  -4  -3   61.99    2.27
   1  -4   3   60.89    2.48
   1  -4   3   60.96    1.59
  -1   4  -3   60.65    2.60
  -2  -4  -3   38.32    2.41
   2  -4   3   37.58    2.19
  -2   4  -3   35.58    2.32
   2   4   3   37.58    1.87
   3  -4   3   19.41    1.94
  -3  -4  -3   18.23    2.21
  -3   4  -3   18.34    2.06
   3   4   3   19.01    1.60
  -4  -4  -3   11.96    1.96
   4  -4   3   11.50    1.72
   4   4   3   12.46    1.54
  -4   4  -3   12.28    1.98
   5  -4   3    0.00    1.31
  -5  -4  -3    0.19    1.49
   5   4   3    1.45    1.15
  -5   4  -3    0.12    1.57
  -6  -4  -3    6.40    2.06
   6  -4   3    7.18    1.87
   6   4   3    6.09    1.68
  -6   4  -3    4.42    2.03
   7  -4   3   19.13    2.68
  -7  -4  -3   31.95    3.25
   7   4   3   27.73    2.71
  -8  -4  -3    4.48    2.24
   8  -4   3    3.71    2.22
   8   4   3    2.74    1.92
  -7  -5   3    1.28    1.99
   7  -5  -3    1.76    1.67
  -7   5   3    2.22    2.09
   7   5  -3    1.97    1.75
  -6  -5   3   -1.39    1.58
   6  -5  -3    3.06    1.60
  -6   5   3   -3.25    1.65
   6   5  -3    1.50    1.50
   5  -5  -3    0.74    1.40
  -5  -5   3    1.86    1.69
   5   5  -3    3.03    1.47
  -5   5   3    4.29    1.97
   4  -5  -3   11.83    1.83
  -4  -5   3   12.66    2.16
  -4   5   3   11.03    2.18
   4   5  -3   13.56    1.87
   3  -5  -3    6.90    1.48
  -3  -5   3    8.87    1.78
  -3   5   3    4.44    1.72
   3   5  -3    6.27    1.45
  -2  -5   3    0.39    1.09
   2  -5  -3   -0.23    1.08
  -2   5   3    1.90    1.41
  -1  -5   3   14.98    1.82
   1  -5  -3   14.93    1.67
  -1  -5   3   17.92    1.79
  -1   5   3   15.76    2.01
   1   5  -3   16.09    1.75
  -1   5   3   15.89    1.64
   0  -5  -3   17.30    1.77
   0  -5   3   19.17    1.56
   0  -5  -3   20.19    1.90
   0  -5   3   18.98    1.96
   0   5  -3   19.99    1.98
  -1  -5  -3   11.10    1.51
   1  -5   3   11.89    1.73
  -1  -5  -3   13.76    1.81
  -1   5  -3   12.62    1.82
  -2  -5  -3    8.16    1.61
   2  -5   3    6.01    1.48
  -2   5  -3    6.64    1.69
   2   5   3    7.20    1.26
   3  -5   3    6.88    1.60
  -3  -5  -3    5.67    1.70
  -3   5  -3    3.85    1.61
   3   5   3    2.64    1.17
  -4  -5  -3    1.82    1.51
   4  -5   3    0.17    1.32
   4   5   3   -1.87    0.92
  -4   5  -3   -1.20    1.47
   5  -5   3    2.57    1.60
  -5  -5  -3    1.40    1.69
  -5   5  -3    2.63    1.89
   5   5   3    3.47    1.44
   6  -5   3    8.24    1.99
  -6  -5  -3   10.70    2.42
   6   5   3    7.31    1.81
  -6   5  -3    8.35    2.52
  -7  -5  -3   -3.11    1.77
   7  -5   3   -2.62    1.46
   7   5   3   -2.22    1.46
   6  -6  -3   11.54    2.13
  -6  -6   3   12.96    2.74
   6   6  -3   13.83    2.36
  -6   6   3   14.02    2.98
  -5  -6   3   11.78    2.41
   5  -6  -3   10.19    1.95
  -5   6   3    6.79    2.30
   5   6  -3    9.53    2.05
   4  -6  -3    7.43    1.75
  -4  -6   3    5.26    1.94
   4   6  -3    5.87    1.72
  -4   6   3    4.57    2.20
   3  -6  -3    2.24    1.42
  -3  -6   3    3.82    1.73
  -3   6   3    2.19    1.72
   3   6  -3    2.34    1.37
  -2  -6   3   10.63    1.83
   2  -6  -3    7.07    1.63
  -2   6   3    8.83    2.00
  -1  -6   3   24.80    2.32
   1  -6  -3   21.89    2.16
  -1   6   3   23.70    2.44
   0  -6  -3   18.78    1.99
   0  -6   3   19.24    2.21
   0   6  -3   16.90    2.09
   0   6   3   19.21    2.17
   1  -6   3    8.25    1.78
  -1  -6  -3    4.92    1.55
  -1  -6  -3    7.29    1.56
  -1   6  -3    5.14    1.71
   1   6   3    6.91    1.54
  -2  -6  -3   45.05    2.94
   2  -6   3   42.47    2.82
   2   6   3   44.39    2.50
  -2   6  -3   42.56    2.99
  -3  -6  -3    0.51    1.47
   3  -6   3   -0.37    1.25
  -3   6  -3   -2.00    1.51
   3   6   3    0.24    1.10
   4  -6   3    2.93    1.62
  -4  -6  -3    1.38    1.72
  -4   6  -3   -0.17    1.91
   4   6   3    2.20    1.35
  -5  -6  -3    4.37    2.11
   5  -6   3    6.54    1.93
   5   6   3    4.00    1.59
  -5   6  -3    6.45    2.44
   6  -6   3    1.29    1.78
  -6  -6  -3   -0.29    1.94
   6   6   3    0.77    1.54
  -5  -7   3    5.79    2.25
   5  -7  -3    3.10    1.57
   5   7  -3    2.74    1.80
  -4  -7   3   -1.92    1.63
   4  -7  -3    2.34    1.66
  -4   7   3    0.19    1.99
   4   7  -3   -0.54    1.29
   3  -7  -3    2.56    1.59
  -3   7   3    1.38    1.87
   3   7  -3    0.94    1.38
   2  -7  -3    2.00    1.55
  -2   7   3   -0.80    1.68
   2   7  -3    2.49    1.41
  -1  -7   3    1.62    1.61
   1  -7  -3    3.41    1.55
  -1   7   3    3.13    1.81
   0  -7   3    8.13    2.00
   0  -7  -3    9.06    1.85
   0   7   3    6.79    1.79
   1  -7   3    4.67    1.85
  -1   7  -3    4.06    1.98
  -2  -7  -3   -0.62    1.56
   2  -7   3    2.94    1.79
  -2   7  -3   -1.11    1.67
   2   7   3    1.34    1.29
  -3  -7  -3   27.40    3.01
   3  -7   3   33.73    2.96
  -3   7  -3   28.24    3.25
   3   7   3   26.89    2.41
   4  -7   3    6.25    2.03
  -4  -7  -3    2.96    2.13
   4   7   3    8.15    1.88
  -4   7  -3    4.16    2.41
  -5  -7  -3    1.11    1.93
   5   7   3    2.73    1.62
   3  -8  -3   17.78    2.51
   2  -8  -3    1.81    1.55
  -2   8   3    1.72    2.10
   2   8  -3    4.90    1.90
   1  -8  -3    3.32    1.71
  -1   8   3    2.01    1.87
   0  -8   3   31.09    3.05
   0  -8  -3   28.07    2.73
   1  -8   3   12.59    2.42
   1   8   3   13.74    2.06
   2  -8   3    5.21    2.08
   2   8   3    5.14    1.59
   3   8   3    5.81    1.83
   9   0  -4    3.76    2.22
  -8   0   4    0.97    1.44
   8   0  -4   -0.97    1.55
  -7   0   4    2.21    1.48
   7   0  -4   -0.54    1.38
  -6   0   4    8.28    1.73
   6   0  -4    8.35    1.63
  -5   0   4    2.32    1.32
   5   0  -4    3.77    1.18
  -5   0   4    2.96    0.90
   4   0  -4   69.57    2.26
  -4   0   4   64.63    2.63
   3   0  -4   46.34    1.67
  -3   0   4   39.85    2.17
   2   0  -4   23.75    1.08
  -2   0   4   22.33    1.68
   1   0  -4    1.80    0.41
  -1   0   4    2.19    0.78
   0   0   4  197.63    1.82
   0   0   4  199.30    2.79
   1   0   4   62.71    1.66
   1   0   4   67.05    1.27
   2   0   4  349.61    3.40
  -2   0  -4  355.28    3.97
   3   0   4  123.67    2.53
  -3   0  -4  121.14    2.65
  -4   0  -4   11.41    1.27
   4   0   4   10.22    1.26
  -5   0  -4   14.34    1.55
   5   0   4   11.66    1.58
  -6   0  -4    7.80    1.48
   6   0   4    6.72    1.67
  -7   0  -4    0.53    1.27
   7   0   4    1.83    1.69
   8   0   4    2.07    1.92
   9   0   4   -0.71    2.17
   9  -1  -4    0.37    2.13
  -9  -1   4    2.75    1.82
   9   1  -4   -2.34    1.60
  -8  -1   4   30.61    2.84
   8  -1  -4   30.92    3.01
   8   1  -4   29.54    2.77
   7  -1  -4    5.78    1.84
  -7  -1   4   12.67    2.09
  -7   1   4   13.09    1.89
   7   1  -4    9.19    1.80
   6  -1  -4    2.97    1.37
  -6  -1   4    2.92    1.51
   6   1  -4    2.09    1.18
  -6   1   4   -0.65    0.94
  -6   1   4    2.00    1.29
  -5  -1   4    7.13    1.65
   5  -1  -4    9.33    1.49
  -5   1   4    7.52    1.47
  -5   1   4    7.91    1.26
   5   1  -4    6.75    1.28
  -4  -1   4    5.94    1.34
   4  -1  -4    9.28    1.19
  -4  -1   4    8.82    0.77
  -4   1   4    9.32    1.39
   4   1  -4    7.27    1.06
   3  -1  -4   36.89    1.57
  -3  -1   4   35.81    2.09
   3   1  -4   37.28    1.56
  -3   1   4   35.27    2.03
  -2  -1   4   46.86    2.13
   2  -1  -4   49.23    1.43
  -2   1   4   47.93    1.95
   2   1  -4   46.29    1.46
   1  -1  -4    7.09    0.57
  -1  -1   4    7.21    1.08
  -1   1   4    6.91    0.89
   0  -1   4  248.39    2.63
   0  -1  -4  246.78    2.16
   0  -1   4  246.61    3.12
   0   1   4  247.44    3.35
   1  -1   4   22.79    1.16
   1  -1   4   21.67    1.07
  -1  -1  -4   20.07    1.38
   1   1   4   21.54    0.80
  -2  -1  -4   60.75    2.11
   2  -1   4   61.87    1.86
   2  -1   4   58.66    1.45
   2   1   4   60.76    1.52
   3  -1   4    5.74    1.00
  -3  -1  -4    4.79    0.99
  -3   1  -4    6.18    0.75
   3   1   4    4.59    0.85
  -4  -1  -4   16.74    1.70
   4  -1   4   16.62    1.65
   4   1   4   16.45    1.49
  -4   1  -4   18.30    1.30
   5  -1   4   21.43    2.06
  -5  -1  -4   19.97    1.98
  -5   1  -4   21.08    1.59
   5   1   4   22.37    1.95
  -6  -1  -4    6.30    1.56
   6  -1   4    3.74    1.57
   6   1   4    2.56    1.41
  -7  -1  -4   -0.26    1.24
   7  -1   4   -1.17    1.53
   7   1   4   -0.66    1.43
  -8  -1  -4    8.06    2.05
   8  -1   4    2.45    2.03
   8   1   4    5.75    2.08
   9  -1   4   -3.69    1.96
   9   1   4    1.09    2.25
  -9  -2   4    7.33    2.32
   9  -2  -4    1.62    2.08
   9   2  -4   -1.36    1.82
   8  -2  -4   13.50    2.46
  -8  -2   4   16.74    2.69
   8   2  -4   18.24    2.43
  -7  -2   4    2.91    1.74
   7  -2  -4    2.63    1.69
   7   2  -4    0.52    1.27
  -7   2   4    0.57    1.37
  -6  -2   4   17.28    2.24
   6  -2  -4   14.35    1.99
  -6   2   4   18.48    2.03
   6   2  -4   13.04    1.79
  -6   2   4   19.25    2.01
  -5  -2   4  142.56    4.44
   5  -2  -4  145.66    3.77
  -5   2   4  137.84    3.76
  -5   2   4  140.31    3.50
   5   2  -4  141.85    3.73
  -4  -2   4   40.91    2.59
   4  -2  -4   41.61    2.07
   4   2  -4   38.75    1.94
  -4   2   4   40.86    2.14
  -3  -2   4   66.22    2.75
   3  -2  -4   65.31    2.06
   3   2  -4   65.52    2.12
  -3   2   4   64.62    2.35
  -2  -2   4  172.72    3.63
   2  -2  -4  173.65    2.73
  -2   2   4  181.57    3.27
   2   2  -4  174.09    3.04
  -1  -2   4   73.37    1.98
  -1  -2   4   72.49    2.31
   1  -2  -4   70.53    1.62
  -1   2   4   73.11    2.10
   0  -2  -4   49.27    1.32
   0  -2   4   47.37    1.73
   0  -2   4   50.08    1.68
   1  -2   4   46.97    1.73
  -1  -2  -4   50.61    2.02
   1  -2   4   47.64    1.43
   1   2   4   47.10    1.32
  -2  -2  -4   60.23    2.35
   2  -2   4   57.96    2.04
   2  -2   4   57.98    1.16
   2   2   4   59.09    1.67
  -3  -2  -4   88.70    2.96
   3  -2   4   88.96    2.63
   3   2   4   87.43    2.28
   4  -2   4   80.40    2.84
  -4  -2  -4   84.46    3.20
   4   2   4   84.70    2.62
  -5  -2  -4    2.88    1.41
   5  -2   4    1.18    1.36
   5   2   4    0.24    1.07
  -6  -2  -4   21.56    2.38
   6  -2   4   22.42    2.37
   6   2   4   23.83    2.16
  -7  -2  -4   20.33    2.56
   7  -2   4   17.65    2.43
   7   2   4   19.86    2.39
  -8  -2  -4    2.84    1.96
   8  -2   4    5.38    2.14
   8   2   4    2.72    2.04
   9  -2   4    0.87    2.23
  -9  -2  -4    3.34    2.01
   9   2   4    0.60    2.22
  -9  -3   4    6.43    2.25
   9  -3  -4   -1.07    1.94
   8  -3  -4    5.11    2.11
  -8  -3   4    9.68    2.38
  -8   3   4    1.06    1.68
   8   3  -4    3.00    1.81
   7  -3  -4    5.62    1.94
  -7  -3   4    8.11    2.17
  -7   3   4    6.51    1.89
   7   3  -4    9.73    1.85
   6  -3  -4    0.43    1.40
  -6  -3   4    1.11    1.59
   6   3  -4    1.92    1.21
  -6   3   4    1.42    1.44
   5  -3  -4   30.18    2.27
  -5  -3   4   31.52    2.64
  -5   3   4   32.30    2.40
   5   3  -4   32.93    2.16
  -4  -3   4   64.85    3.24
   4  -3  -4   67.12    2.62
   4   3  -4   63.45    2.56
  -4   3   4   64.49    2.94
  -4   3   4   64.55    2.44
  -3  -3   4   21.11    2.04
   3  -3  -4   20.04    1.59
  -3   3   4   19.30    1.76
   3   3  -4   18.81    1.50
  -2  -3   4   13.16    1.50
   2  -3  -4   13.58    1.22
  -2   3   4   10.66    1.23
   2   3  -4   10.13    1.21
  -1  -3   4   16.89    1.40
   1  -3  -4   16.00    1.22
  -1  -3   4   17.08    1.48
  -1   3   4   17.67    1.39
   0  -3  -4   27.86    1.73
   0  -3   4   25.97    1.60
   0  -3  -4   26.24    1.34
   0  -3   4   27.32    1.43
   1  -3   4   56.81    1.42
  -1  -3  -4   54.87    2.33
   1  -3   4   58.16    2.15
  -1   3  -4   58.99    2.28
  -2  -3  -4   46.28    2.36
   2  -3   4   42.61    2.03
   2   3   4   45.65    1.72
  -2   3  -4   40.81    2.18
  -3  -3  -4    4.80    1.32
   3  -3   4    6.32    1.27
   3   3   4    6.32    1.04
  -3   3  -4    4.13    1.41
   4  -3   4   16.86    1.86
  -4  -3  -4   15.44    1.95
  -4   3  -4   16.73    1.99
   4   3   4   16.06    1.58
   5  -3   4    5.99    1.64
  -5  -3  -4    5.02    1.65
   5   3   4    8.03    1.46
  -6  -3  -4   11.62    2.19
   6  -3   4   10.21    1.97
   6   3   4    9.17    1.74
   7  -3   4    8.94    2.23
  -7  -3  -4   10.18    2.27
   7   3   4    8.09    1.90
   8  -3   4    7.35    2.34
  -8  -3  -4    7.01    2.35
   8   3   4    4.49    2.13
  -8  -4   4    4.04    2.16
   8  -4  -4    7.89    2.26
  -8   4   4    4.31    2.16
   8   4  -4    4.09    2.05
   7  -4  -4    1.51    1.66
  -7  -4   4    2.70    2.05
   7   4  -4    2.33    1.51
  -7   4   4    1.00    1.73
  -6  -4   4   11.94    2.44
   6  -4  -4   10.32    2.00
   6   4  -4   10.54    1.84
  -6   4   4   10.09    2.09
  -5  -4   4   10.62    2.07
   5  -4  -4   10.38    1.77
   5   4  -4   10.01    1.68
  -5   4   4   11.15    2.06
  -4  -4   4   13.31    2.08
   4  -4  -4   10.01    1.56
   4   4  -4   12.58    1.63
  -4   4   4   13.10    2.02
   3  -4  -4   17.28    1.71
  -3  -4   4   14.85    1.97
  -3   4   4   15.42    1.64
   3   4  -4   13.72    1.63
  -2  -4   4    3.39    1.24
   2  -4  -4    3.63    1.14
  -2   4   4    5.78    1.18
  -1  -4   4   66.10    2.63
   1  -4  -4   67.97    2.31
  -1  -4   4   68.75    2.52
  -1   4   4   71.93    2.52
   0  -4   4    1.07    0.72
   0  -4  -4    2.04    0.92
   0  -4  -4   -0.16    0.97
   0  -4   4    1.10    1.01
   0   4  -4    0.60    1.00
  -1  -4  -4   36.00    2.26
  -1  -4  -4   34.71    1.80
   1  -4   4   33.54    1.32
   1  -4   4   34.90    2.09
  -1   4  -4   35.82    2.26
   2  -4   4   18.69    1.92
  -2  -4  -4   18.68    2.08
   2   4   4   18.45    1.50
  -2   4  -4   19.98    2.05
   3  -4   4    6.37    1.52
  -3  -4  -4    4.89    1.51
  -3   4  -4    5.77    1.63
   3   4   4    5.62    1.13
   4  -4   4   23.30    2.18
  -4  -4  -4   22.70    2.43
  -4   4  -4   25.58    2.46
   4   4   4   25.79    1.89
   5  -4   4    8.22    1.78
  -5  -4  -4    7.73    1.88
   5   4   4   10.62    1.64
  -6  -4  -4   34.13    3.10
   6  -4   4   36.55    2.81
   6   4   4   28.69    2.50
  -7  -4  -4    0.10    1.90
   7  -4   4   -0.11    1.70
   7   4   4   -1.53    1.46
   8  -4   4    5.04    2.29
  -8  -4  -4    3.87    2.23
   8   4   4    2.57    2.08
  -7  -5   4   11.60    2.55
   7  -5  -4    8.86    2.03
   7   5  -4    9.06    2.16
  -7   5   4   10.15    2.56
   6  -5  -4    0.80    1.44
  -6  -5   4    1.26    1.72
  -6   5   4   -2.52    1.73
   6   5  -4    1.83    1.53
  -5  -5   4    5.32    2.05
   5  -5  -4    5.72    1.69
   5   5  -4    4.11    1.55
  -5   5   4    4.78    1.89
   4  -5  -4   53.78    2.80
  -4  -5   4   55.98    3.39
   4   5  -4   56.93    2.93
  -4   5   4   57.52    3.45
  -3  -5   4   19.50    2.28
   3  -5  -4   19.70    2.00
   3   5  -4   20.63    1.96
  -3   5   4   21.83    2.54
  -2  -5   4    6.40    1.45
   2  -5  -4    6.19    1.36
  -1  -5   4   -0.84    1.03
  -1  -5   4   -1.15    0.79
   1  -5  -4    0.44    1.03
  -1   5   4    0.00    0.93
   0  -5   4    2.03    1.33
   0  -5  -4    4.66    1.23
   0  -5  -4    1.88    1.27
   0   5  -4    2.44    1.34
   1  -5   4    5.98    1.53
  -1  -5  -4    8.06    1.62
  -1  -5  -4    8.08    1.36
  -1   5  -4    6.57    1.61
   2  -5   4   53.21    2.78
  -2  -5  -4   56.42    3.04
  -2   5  -4   50.87    2.96
   2   5   4   49.86    2.33
   3  -5   4   11.69    1.83
  -3  -5  -4   13.60    2.09
   3   5   4   12.76    1.60
  -3   5  -4   16.10    2.26
   4  -5   4    1.91    1.45
  -4  -5  -4   -0.48    1.50
   4   5   4    2.67    1.22
  -4   5  -4   -0.12    1.71
   5  -5   4   -0.73    1.42
  -5  -5  -4   -1.00    1.49
  -5   5  -4   -2.08    1.76
   5   5   4   -1.99    1.04
  -6  -5  -4    1.92    2.09
   6  -5   4    2.88    1.72
   6   5   4    1.02    1.36
  -7  -5  -4    3.45    2.19
   7  -5   4    1.19    1.91
   7   5   4    0.88    1.73
  -6  -6   4    6.97    2.23
   6  -6  -4    5.20    1.70
   6   6  -4    6.95    1.89
  -6   6   4    7.03    2.70
  -5  -6   4    7.52    2.30
   5  -6  -4    2.93    1.56
   5   6  -4    7.95    1.97
  -5   6   4    5.47    2.20
   4  -6  -4    4.13    1.57
  -4  -6   4    5.76    1.92
   4   6  -4    3.46    1.59
  -4   6   4    3.54    1.96
   3  -6  -4    1.70    1.38
  -3  -6   4    2.42    1.57
   3   6  -4    3.18    1.43
  -3   6   4    1.60    1.73
   2  -6  -4   11.05    1.81
  -2  -6   4   14.48    1.99
  -2   6   4    9.31    2.07
   1  -6  -4    7.68    1.61
  -1  -6   4    5.64    1.70
  -1   6   4    9.01    1.85
   0  -6  -4    0.28    1.18
   0  -6   4    0.09    1.28
   0   6   4    1.03    1.27
   0   6  -4   -1.17    1.37
   0   6   4    5.17    1.35
  -1  -6  -4    0.94    1.43
   1  -6   4    1.84    1.42
   1   6   4    0.33    1.17
  -1   6  -4    0.13    1.38
   2  -6   4   18.03    2.22
  -2  -6  -4   18.83    2.41
  -2   6  -4   19.25    2.47
   2   6   4   21.31    1.93
  -3  -6  -4    5.43    1.87
   3  -6   4    3.65    1.62
  -3   6  -4    7.18    2.05
   3   6   4    4.73    1.40
  -4  -6  -4   -0.04    1.63
   4  -6   4    0.09    1.39
   4   6   4   -1.75    1.09
  -4   6  -4   -0.02    1.85
   5  -6   4    2.73    1.72
  -5  -6  -4    0.15    1.82
   5   6   4    3.22    1.66
  -6  -6  -4   26.42    3.47
   6  -6   4   18.91    2.76
   6   6   4   25.18    2.66
   5  -7  -4    7.07    1.82
  -5  -7   4    9.65    2.42
  -4  -7   4    5.09    1.96
   4  -7  -4    1.16    1.42
  -4   7   4    1.03    2.11
   4   7  -4    2.25    1.69
   3  -7  -4   13.97    2.14
  -3   7   4    8.29    2.54
   3   7  -4   15.56    2.29
   2  -7  -4    2.08    1.52
  -2   7   4    2.52    1.81
   2   7  -4    2.55    1.41
  -1  -7   4    3.40    1.74
   1  -7  -4    6.12    1.73
  -1   7   4    6.12    1.96
   0  -7  -4   16.67    2.10
   0  -7   4   19.51    2.49
   0   7   4   17.31    2.40
   1  -7   4   11.43    2.25
   1   7   4    7.80    1.57
  -2  -7  -4    6.06    2.11
   2  -7   4    5.13    1.95
  -2   7  -4    2.61    2.05
   2   7   4    6.05    1.59
   3  -7   4    5.69    1.87
  -3  -7  -4    5.12    1.96
   3   7   4    3.22    1.47
   4  -7   4    0.84    1.73
  -4  -7  -4   -0.15    1.81
   4   7   4    5.28    1.73
   5   7   4    5.77    1.95
  -2   8   4    4.08    2.20
  -1   8   4    3.24    1.94
   0  -8   4    8.33    2.25
   1  -8   4   -1.16    1.66
   9   0  -5    1.07    1.98
  -8   0   5    9.65    2.07
   8   0  -5    6.10    2.06
  -7   0   5   -0.39    1.27
   7   0  -5   -1.86    1.28
  -6   0   5    8.19    1.72
   6   0  -5    9.04    1.60
  -5   0   5   22.52    1.47
  -5   0   5   17.71    2.04
   5   0  -5   22.26    1.83
  -4   0   5    4.60    1.33
   4   0  -5    4.67    1.01
   3   0  -5   14.88    1.18
  -3   0   5   17.04    1.86
  -2   0   5   21.21    1.79
   2   0  -5   23.21    1.08
   1   0  -5  174.92    1.85
  -1   0   5  170.14    3.07
   0   0   5    1.54    0.34
   0   0   5    1.73    0.72
   1   0   5   75.64    1.99
   1   0   5   77.92    1.40
   2   0   5    1.06    0.66
  -2   0  -5    1.84    0.72
   3   0   5    5.45    0.94
  -3   0  -5    5.51    0.95
   4   0   5    8.19    1.21
  -4   0  -5    9.78    1.22
   5   0   5    1.79    1.23
  -5   0  -5    1.94    1.06
  -6   0  -5    0.83    1.14
   6   0   5    1.65    1.45
   7   0   5    6.80    1.97
  -7   0  -5   10.50    1.88
   8   0   5   -5.03    1.52
   9   0   5    4.00    2.42
  -9  -1   5    5.54    2.07
   9  -1  -5    6.73    2.52
   9   1  -5    1.30    1.94
   8  -1  -5   11.62    2.40
  -8  -1   5   16.67    2.53
   8   1  -5   11.62    2.18
  -7  -1   5    5.39    1.84
   7  -1  -5    5.30    1.77
   7   1  -5    5.17    1.60
  -7   1   5    4.61    1.53
  -6  -1   5   16.75    2.22
   6  -1  -5   19.14    2.02
  -6   1   5   18.12    2.06
   6   1  -5   17.54    1.90
  -6   1   5   18.99    1.81
  -5  -1   5   59.73    3.12
   5  -1  -5   64.51    2.66
   5   1  -5   67.41    2.66
  -5   1   5   62.06    2.82
  -5   1   5   63.91    2.44
  -4  -1   5   22.17    2.12
   4  -1  -5   25.21    1.67
   4   1  -5   23.23    1.54
  -4   1   5   25.08    2.08
  -3  -1   5  123.28    3.41
   3  -1  -5  127.09    2.52
   3   1  -5  123.46    2.63
  -3   1   5  125.36    3.18
   2  -1  -5  156.88    2.22
  -2  -1   5  153.04    3.41
  -2   1   5  154.80    3.23
   2   1  -5  157.16    2.53
  -1  -1   5   29.40    1.78
   1  -1  -5   27.95    0.86
  -1   1   5   29.49    1.56
   0  -1   5   72.41    2.05
   0  -1   5   68.12    1.50
   0   1   5   70.72    2.04
  -1  -1  -5  320.12    4.26
   1  -1   5  321.96    3.54
   1  -1   5  322.11    3.28
   1   1   5  314.16    2.50
   2  -1   5    0.98    0.58
   2  -1   5   -0.12    0.75
  -2  -1  -5    1.02    0.77
   2   1   5    0.76    0.52
   3  -1   5   16.62    1.52
  -3  -1  -5   17.68    1.60
   3   1   5   16.93    1.24
   4  -1   5   62.08    2.48
  -4  -1  -5   59.58    2.58
   4   1   5   60.52    2.25
  -4   1  -5   59.60    1.99
   5  -1   5    8.80    1.61
  -5  -1  -5   10.00    1.62
  -5   1  -5   10.75    1.29
   5   1   5    9.72    1.53
  -6  -1  -5    3.22    1.44
   6  -1   5    1.27    1.49
   6   1   5    2.72    1.44
   7  -1   5    3.22    1.83
  -7  -1  -5    6.71    1.85
   7   1   5    4.08    1.78
   8  -1   5    7.01    2.32
  -8  -1  -5    5.48    1.94
   8   1   5    6.18    2.17
   9  -1   5    1.54    2.31
   9   1   5   -4.12    1.91
  -9  -2   5    0.94    1.89
   9  -2  -5    0.93    2.03
   9   2  -5    2.23    2.06
  -8  -2   5    7.62    2.17
   8  -2  -5    7.19    2.16
   8   2  -5    7.49    1.94
  -7  -2   5    0.48    1.58
   7  -2  -5   -0.25    1.47
  -7   2   5    0.71    1.40
   7   2  -5   -1.27    1.25
  -6  -2   5    2.08    1.56
   6  -2  -5   -2.03    1.21
  -6   2   5   -0.02    1.14
   6   2  -5    0.50    1.15
  -6   2   5    2.08    1.25
   5  -2  -5    7.93    1.52
  -5  -2   5    7.35    1.79
  -5   2   5    7.79    1.57
  -5   2   5    6.65    1.49
   5   2  -5    6.06    1.28
   4  -2  -5   41.59    2.08
  -4  -2   5   40.42    2.65
   4   2  -5   39.88    1.96
  -4   2   5   39.08    2.29
   3  -2  -5    0.85    0.76
  -3  -2   5    0.74    1.06
   3   2  -5    0.48    0.67
  -3   2   5    1.43    1.10
  -2  -2   5  140.43    3.47
   2  -2  -5  141.05    2.41
  -2   2   5  144.38    3.19
   2   2  -5  141.40    2.81
  -1  -2   5   62.26    2.31
   1  -2  -5   64.24    1.50
  -1  -2   5   64.93    1.94
  -1   2   5   64.95    2.19
   0  -2   5   80.92    2.06
   0  -2  -5   78.97    1.46
   0  -2   5   78.82    2.21
   0   2   5   76.52    2.35
   1  -2   5   35.20    1.65
   1  -2   5   35.05    1.52
  -1  -2  -5   35.85    1.90
   1   2   5   34.77    1.12
   2  -2   5   56.57    1.45
   2  -2   5   59.53    2.06
  -2  -2  -5   54.68    2.28
   2   2   5   56.63    1.61
   3  -2   5   -0.56    0.50
  -3  -2  -5    0.67    0.91
   3  -2   5    0.61    0.93
   3   2   5    0.40    0.62
   4  -2   5    4.23    1.34
  -4  -2  -5    1.51    1.19
   4   2   5    4.97    1.11
   5  -2   5   11.36    1.79
  -5  -2  -5   12.59    1.84
   5   2   5   11.06    1.54
  -6  -2  -5   -0.12    1.38
   6  -2   5    1.94    1.56
   6   2   5    3.25    1.40
   7  -2   5   -0.08    1.73
  -7  -2  -5    2.61    1.66
   7   2   5    0.18    1.54
   8  -2   5    3.40    2.10
  -8  -2  -5    0.49    1.71
   8   2   5    0.26    1.85
   9  -2   5    3.45    2.32
  -9  -2  -5    3.97    2.19
   9   2   5   -3.11    1.95
   9  -3  -5    5.62    2.40
  -8  -3   5    7.58    2.43
   8  -3  -5    2.77    2.03
   8   3  -5    6.09    1.92
   7  -3  -5    2.75    1.71
  -7  -3   5    6.90    2.13
   7   3  -5    1.28    1.35
  -7   3   5    5.55    1.77
   6  -3  -5    3.05    1.53
  -6  -3   5    2.45    1.71
   6   3  -5    2.12    1.29
  -6   3   5    2.49    1.54
   5  -3  -5   35.64    2.35
  -5  -3   5   31.44    2.75
  -5   3   5   34.99    2.50
   5   3  -5   34.73    2.25
   4  -3  -5   15.32    1.62
  -4  -3   5   14.88    2.01
   4   3  -5   15.81    1.63
  -4   3   5   15.37    1.80
   3  -3  -5   53.96    2.15
  -3  -3   5   58.50    2.91
   3   3  -5   54.11    2.25
  -3   3   5   52.99    2.47
   2  -3  -5   17.45    1.36
  -2  -3   5   22.14    1.88
   2   3  -5   23.02    1.56
  -2   3   5   21.17    1.69
  -1  -3   5    7.87    1.18
  -1  -3   5    5.96    1.08
   1  -3  -5    6.51    0.84
  -1   3   5    5.95    1.07
   0  -3  -5   42.88    1.49
   0  -3   5   43.44    1.79
   0  -3   5   46.07    2.00
  -1  -3  -5   82.49    2.85
   1  -3   5   80.98    2.51
   1  -3   5   81.63    1.85
   1   3   5   78.79    1.97
  -2  -3  -5   10.27    1.45
   2  -3   5    9.38    1.31
   2   3   5    9.04    0.99
   3  -3   5    7.50    1.36
  -3  -3  -5    7.91    1.51
   3   3   5    8.96    1.13
   4  -3   5    7.50    1.57
  -4  -3  -5    9.66    1.76
   4   3   5    8.00    1.28
  -5  -3  -5    3.55    1.60
   5  -3   5    7.55    1.72
   5   3   5    7.43    1.44
   6  -3   5    8.51    1.91
  -6  -3  -5    9.66    2.07
   6   3   5    9.76    1.75
   7  -3   5    4.36    1.99
  -7  -3  -5    2.77    1.80
   7   3   5   -2.58    1.45
   8  -3   5   14.69    2.70
  -8  -3  -5   14.99    2.71
   8   3   5   15.74    2.69
   8  -4  -5   -0.80    1.71
  -8  -4   5    0.30    2.05
   8   4  -5   -0.80    1.60
  -8   4   5   -1.81    1.64
   7  -4  -5    2.04    1.66
  -7  -4   5    6.05    2.28
  -7   4   5    1.84    1.62
   7   4  -5    0.52    1.48
  -6  -4   5   10.20    2.31
   6  -4  -5   11.91    1.96
  -6   4   5   13.92    2.28
   6   4  -5   11.61    1.93
   5  -4  -5    3.96    1.46
  -5  -4   5    1.68    1.64
  -5   4   5    4.49    1.73
   5   4  -5   -0.86    1.03
  -4  -4   5    6.63    1.78
   4  -4  -5    4.04    1.31
   4   4  -5    5.65    1.31
  -4   4   5    5.84    1.77
  -3  -4   5   27.86    2.38
   3  -4  -5   28.57    1.93
   3   4  -5   28.94    2.03
  -3   4   5   32.57    2.32
  -2  -4   5    7.19    1.48
   2  -4  -5    6.95    1.19
  -2   4   5    3.90    1.20
  -1  -4   5   72.31    2.64
   1  -4  -5   74.76    2.35
  -1  -4   5   74.08    2.78
  -1   4   5   76.91    2.72
   0  -4   5   35.06    2.15
   0  -4  -5   32.21    1.73
   0  -4   5   36.55    1.76
  -1  -4  -5   26.11    2.21
   1  -4   5   25.88    1.99
   2  -4   5   47.94    2.52
  -2  -4  -5   52.15    2.87
   2   4   5   51.29    2.04
  -3  -4  -5   15.23    2.05
   3  -4   5   13.34    1.78
   3   4   5   12.26    1.43
  -4  -4  -5    8.84    1.86
   4  -4   5    7.53    1.65
   4   4   5    7.46    1.39
   5  -4   5    2.87    1.56
  -5  -4  -5    3.67    1.68
   5   4   5    3.49    1.31
   6  -4   5    7.39    1.93
  -6  -4  -5   13.55    2.49
   6   4   5   11.57    1.93
  -7  -4  -5   15.10    2.73
   7  -4   5    7.77    2.15
   7   4   5    9.15    2.06
  -8  -4  -5    0.39    2.00
   8  -4   5    5.86    2.20
   8   4   5    1.55    1.88
  -7  -5   5    5.20    2.29
   7  -5  -5    7.36    1.92
  -7   5   5    3.40    2.10
   7   5  -5    9.50    2.08
   6  -5  -5    1.39    1.46
  -6  -5   5   -0.21    1.81
  -6   5   5   -2.53    1.69
   6   5  -5   -0.38    1.25
  -5  -5   5    5.42    2.21
   5  -5  -5    4.07    1.57
   5   5  -5    3.50    1.51
  -5   5   5    5.22    2.08
  -4  -5   5   27.21    2.75
   4  -5  -5   30.40    2.28
  -4   5   5   32.43    2.88
   4   5  -5   29.24    2.33
   3  -5  -5   37.66    2.34
  -3  -5   5   36.29    2.79
   3   5  -5   36.63    2.41
  -3   5   5   41.05    2.99
   2  -5  -5   13.37    1.60
  -2  -5   5   12.17    1.83
   1  -5  -5    6.13    1.34
  -1  -5   5    7.34    1.55
  -1  -5   5    8.14    1.39
  -1   5   5    7.27    1.41
   0  -5  -5   17.26    1.68
   0  -5   5   11.81    1.81
   0   5   5   17.96    1.88
   1  -5   5   37.28    2.51
  -1  -5  -5   36.59    2.67
  -2  -5  -5   26.28    2.51
   2  -5   5   28.92    2.32
   2   5   5   30.01    1.87
  -2   5  -5   28.19    2.50
  -3  -5  -5    5.22    1.81
   3  -5   5    4.67    1.56
   3   5   5    6.11    1.27
  -4  -5  -5   11.17    2.24
   4  -5   5    8.88    1.92
   4   5   5   14.17    1.74
  -5  -5  -5   10.92    2.42
   5  -5   5    8.67    1.98
   5   5   5   10.01    1.81
   6  -5   5    8.50    2.11
  -6  -5  -5    4.87    2.23
   6   5   5    5.85    1.84
  -7  -5  -5   13.31    2.92
   7  -5   5   11.89    2.47
   7   5   5    8.88    2.31
  -6  -6   5    3.02    2.08
   6  -6  -5    4.92    1.74
  -6   6   5    1.10    2.19
   6   6  -5    3.54    1.75
  -5  -6   5    2.48    2.02
   5  -6  -5    3.97    1.61
   5   6  -5    2.25    1.56
  -5   6   5    4.78    2.43
  -4  -6   5    0.33    1.61
   4  -6  -5    2.34    1.39
   4   6  -5    1.51    1.44
  -4   6   5   -1.10    1.80
  -3  -6   5   23.44    2.56
   3  -6  -5   22.33    2.16
   3   6  -5   24.84    2.34
  -3   6   5   23.73    2.74
  -2  -6   5    9.22    1.71
   2  -6  -5    9.62    1.65
  -2   6   5    9.50    2.01
   1  -6  -5   16.66    1.91
  -1  -6   5   17.33    2.21
   0  -6  -5    7.42    1.48
   0  -6   5    4.28    1.58
   0   6   5    4.19    1.40
  -1  -6  -5    0.36    1.48
   1  -6   5    3.72    1.59
   2  -6   5    8.73    1.88
  -2  -6  -5    5.60    1.95
   2   6   5    7.21    1.41
  -3  -6  -5    8.33    2.21
   3  -6   5    4.44    1.74
   3   6   5    5.64    1.45
   4  -6   5   -0.17    1.48
  -4  -6  -5    4.81    2.12
   4   6   5    1.99    1.32
   5  -6   5   13.89    2.36
  -5  -6  -5   15.11    2.75
   5   6   5   13.93    2.13
   6  -6   5   -1.33    1.63
  -6  -6  -5    0.60    1.91
   6   6   5    0.75    1.52
  -5  -7   5   14.23    2.66
  -4  -7   5    3.10    1.82
   4   7  -5    0.00    1.51
  -4   7   5   -1.82    2.14
   3  -7  -5    2.37    1.49
   3   7  -5    1.76    1.55
  -3   7   5    1.23    1.86
   2  -7  -5    2.48    1.56
   2   7  -5    6.00    1.69
  -2   7   5    4.01    1.87
   1  -7  -5    6.22    1.67
  -1  -7   5    2.72    1.74
  -1   7   5    4.41    1.78
   0  -7  -5   22.12    2.24
   0  -7   5   25.23    2.75
   0   7   5   18.13    2.42
   1  -7   5   23.90    2.75
   1   7   5   24.92    2.21
   2  -7   5   19.85    2.67
  -2  -7  -5   14.85    2.70
   2   7   5   17.91    2.04
   3  -7   5   17.97    2.55
  -3  -7  -5   21.93    3.05
  -4  -7  -5    7.17    2.49
   4  -7   5    2.53    1.84
  -2   8   5   -0.26    1.81
  -1   8   5   -1.21    1.79
   0  -8   5    5.23    2.15
   9   0  -6    0.93    1.96
   8   0  -6    1.37    1.75
  -8   0   6    1.31    1.62
   7   0  -6    4.10    1.65
  -7   0   6    4.45    1.72
  -6   0   6    9.03    1.87
   6   0  -6    7.41    1.59
   5   0  -6   16.54    1.68
  -5   0   6   20.16    2.22
   4   0  -6   86.88    2.51
  -4   0   6   86.34    3.28
  -3   0   6   26.80    2.20
   3   0  -6   25.30    1.37
   2   0  -6   19.99    1.03
  -2   0   6   18.94    1.93
   1   0  -6   44.08    1.02
  -1   0   6   45.70    2.01
   0   0   6   41.26    1.80
   0   0   6   42.02    0.84
   1   0   6   54.61    1.89
   1   0   6   55.95    1.28
   2   0   6    7.54    1.06
   2   0   6    7.11    0.85
  -3   0  -6    8.46    1.11
   3   0   6   11.11    1.14
  -4   0  -6   20.02    1.71
   4   0   6   21.51    1.77
   5   0   6    9.14    1.61
  -5   0  -6   10.44    1.50
  -6   0  -6   22.39    2.14
   6   0   6   20.48    2.21
   7   0   6    2.63    1.85
  -7   0  -6   -0.40    1.31
   8   0   6    1.36    2.13
   9   0   6    3.51    2.44
  -9  -1   6    9.64    2.18
   9  -1  -6    3.97    2.40
   9   1  -6    3.35    2.17
  -8  -1   6    4.47    1.92
   8  -1  -6    1.36    1.88
   8   1  -6    2.65    1.73
  -7  -1   6    1.95    1.67
   7  -1  -6    1.55    1.58
  -7   1   6    2.08    1.50
   7   1  -6    2.65    1.44
  -6  -1   6    4.58    1.72
   6  -1  -6    4.33    1.48
  -6   1   6    4.25    1.27
  -6   1   6    6.20    1.67
   6   1  -6    4.98    1.40
   5  -1  -6   15.25    1.67
  -5  -1   6   13.32    2.03
  -5   1   6   12.85    1.95
   5   1  -6   14.29    1.61
  -4  -1   6   42.71    2.71
   4  -1  -6   45.79    2.02
  -4   1   6   43.98    2.54
   4   1  -6   46.84    2.01
   3  -1  -6   37.35    1.58
  -3  -1   6   38.48    2.34
  -3   1   6   37.10    2.30
   3   1  -6   39.24    1.64
  -2  -1   6   35.22    2.15
   2  -1  -6   34.82    1.22
   2   1  -6   33.92    1.34
  -2   1   6   34.91    2.09
  -1  -1   6   98.37    2.82
   1  -1  -6  102.04    1.32
  -1   1   6   97.15    2.66
   0  -1   6   41.20    1.30
   0  -1   6   41.94    1.85
   0   1   6   42.85    1.88
   1  -1   6   16.27    1.35
   1  -1   6   11.50    1.09
   1   1   6   12.09    1.33
   1   1   6   13.78    0.69
   2  -1   6    6.15    0.85
  -2  -1  -6    5.20    1.06
   2  -1   6    4.65    0.91
   2   1   6    4.03    0.67
   3  -1   6   19.71    1.26
   3  -1   6   18.65    1.56
  -3  -1  -6   14.13    1.54
   3   1   6   16.39    1.31
  -4  -1  -6   14.83    1.77
   4  -1   6   17.87    1.85
   4   1   6   17.24    1.59
  -5  -1  -6   47.91    2.64
   5  -1   6   52.12    2.70
  -5   1  -6   50.62    2.22
   5   1   6   48.03    2.53
  -6  -1  -6    4.90    1.60
   6  -1   6    4.99    1.68
   6   1   6    3.80    1.54
   7  -1   6    1.10    1.72
  -7  -1  -6    4.17    1.68
   7   1   6   -1.85    1.52
   8  -1   6   14.39    2.61
  -8  -1  -6   17.66    2.54
   8   1   6   13.11    2.54
   9  -1   6    0.79    2.19
   9   1   6   -2.11    2.16
   9  -2  -6    1.49    2.22
  -9  -2   6    2.89    2.06
   9   2  -6   -0.56    1.90
   8  -2  -6    2.80    1.98
  -8  -2   6    1.35    1.78
   8   2  -6    0.25    1.58
   7  -2  -6   12.61    2.12
  -7  -2   6   11.51    2.30
  -7   2   6   13.27    1.91
   7   2  -6   13.34    1.98
   6  -2  -6    0.84    1.38
  -6  -2   6    2.77    1.66
  -6   2   6    4.38    1.47
  -6   2   6    4.75    1.51
   6   2  -6    4.60    1.38
  -5  -2   6   -0.42    1.32
   5  -2  -6   -0.38    1.09
  -5   2   6   -1.32    1.20
   5   2  -6    0.58    0.93
  -4  -2   6   51.35    2.97
   4  -2  -6   51.47    2.18
   4   2  -6   53.15    2.25
  -4   2   6   52.32    2.74
  -3  -2   6    3.16    1.28
   3  -2  -6    5.54    0.91
   3   2  -6    1.38    0.76
  -3   2   6    4.19    1.36
   2  -2  -6   78.63    1.84
  -2  -2   6   78.34    2.89
  -2   2   6   76.46    2.64
   2   2  -6   75.24    2.13
   1  -2  -6   45.66    1.23
  -1  -2   6   44.20    1.69
  -1  -2   6   45.03    2.17
  -1   2   6   44.85    2.05
   0  -2   6   58.22    1.86
   0  -2  -6   56.19    1.17
   0  -2   6   55.83    2.13
   0   2   6   58.30    2.29
   1  -2   6  140.80    2.63
  -1  -2  -6  139.05    3.40
   1  -2   6  142.16    2.82
   1   2   6  138.56    1.95
  -2  -2  -6   29.92    1.98
   2  -2   6   30.04    1.40
   2  -2   6   33.54    1.71
   2   2   6   31.62    1.28
  -3  -2  -6   19.47    1.90
   3  -2   6   22.32    1.76
   3  -2   6   20.35    1.23
   3   2   6   22.63    1.39
  -4  -2  -6   15.06    1.83
   4  -2   6   15.10    1.75
   4   2   6   14.37    1.45
   5  -2   6   11.24    1.79
  -5  -2  -6   12.81    1.94
   5   2   6   12.73    1.68
   6  -2   6   26.70    2.55
  -6  -2  -6   26.24    2.58
   6   2   6   23.15    2.28
   7  -2   6    5.99    2.08
  -7  -2  -6    3.30    1.82
   7   2   6    1.01    1.75
   8  -2   6    0.11    2.07
  -8  -2  -6    1.63    1.89
   8   2   6    2.48    2.04
  -9  -2  -6   -0.14    1.94
   9   2   6   -3.37    2.12
  -8  -3   6    1.91    1.96
   8  -3  -6   -0.11    1.85
   8   3  -6    1.67    1.58
   7  -3  -6   -0.30    1.48
  -7  -3   6    0.17    1.79
   7   3  -6   -2.94    1.16
  -7   3   6   -2.77    1.38
   6  -3  -6   13.19    2.00
  -6  -3   6   13.46    2.36
   6   3  -6   14.83    1.91
  -6   3   6   15.48    2.12
   5  -3  -6   11.57    1.65
  -5  -3   6   12.49    2.11
  -5   3   6   13.55    1.86
   5   3  -6   10.45    1.58
   4  -3  -6   23.43    1.82
  -4  -3   6   26.06    2.48
  -4   3   6   22.80    2.35
   4   3  -6   27.69    1.91
   3  -3  -6   14.68    1.51
  -3  -3   6   16.31    1.98
  -3   3   6   17.56    2.08
   3   3  -6   15.92    1.49
  -2  -3   6   18.78    1.95
   2  -3  -6   20.68    1.36
   2   3  -6   19.37    1.54
  -2   3   6   22.20    1.89
   1  -3  -6   22.46    1.22
  -1  -3   6   22.00    1.75
  -1  -3   6   23.61    1.63
  -1   3   6   24.07    1.76
   0  -3   6  111.62    2.73
   0  -3  -6  110.41    2.09
   0  -3   6  111.76    2.89
   0   3   6  112.33    3.20
  -1  -3  -6    8.95    1.44
   1  -3   6    8.07    1.20
   1  -3   6    9.89    1.02
   1   3   6    9.19    0.89
  -2  -3  -6    8.47    1.49
   2  -3   6    8.23    1.33
   2  -3   6    9.17    0.88
   2   3   6    9.09    0.99
  -3  -3  -6    1.54    1.20
   3  -3   6    2.22    1.18
   3   3   6    1.10    0.83
  -4  -3  -6    8.86    1.72
   4  -3   6    5.22    1.47
   4   3   6    5.87    1.20
  -5  -3  -6   14.59    2.15
   5  -3   6   15.63    2.05
   5   3   6   15.92    1.82
  -6  -3  -6    0.88    1.62
   6  -3   6    1.85    1.62
   6   3   6    1.56    1.39
  -7  -3  -6   16.81    2.70
   7  -3   6   16.99    2.49
   7   3   6   20.83    2.62
   8  -3   6    5.03    2.20
  -8  -3  -6    4.95    2.31
   8   3   6    5.11    2.27
   8  -4  -6    6.45    2.07
  -8  -4   6    7.60    2.47
   8   4  -6    5.42    2.05
  -8   4   6    5.25    2.17
   7  -4  -6    3.39    1.74
  -7  -4   6   -0.30    1.83
   7   4  -6    0.52    1.46
  -7   4   6    3.78    1.91
   6  -4  -6   18.94    2.19
  -6  -4   6   17.41    2.68
   6   4  -6   20.51    2.25
  -6   4   6   20.15    2.54
   5  -4  -6    1.98    1.31
  -5  -4   6    0.02    1.52
  -5   4   6    0.27    1.46
   5   4  -6    0.38    1.07
  -4  -4   6    4.39    1.65
   4  -4  -6    4.66    1.28
   4   4  -6    4.86    1.30
   3  -4  -6   85.66    2.79
  -3  -4   6   85.22    3.53
   3   4  -6   83.78    3.09
  -3   4   6   87.37    3.29
   2  -4  -6    5.16    1.12
  -2  -4   6    5.55    1.44
  -2   4   6    4.25    1.29
  -1  -4   6   31.94    2.04
  -1  -4   6   32.15    2.07
   1  -4  -6   30.74    1.70
  -1   4   6   32.54    2.19
   0  -4   6    9.31    1.49
   0  -4   6   11.01    1.25
   0  -4  -6    9.03    1.11
   0   4   6   10.87    1.62
  -1  -4  -6   16.51    2.01
   1  -4   6   16.04    1.78
   1   4   6   16.12    1.34
  -2  -4  -6   23.49    2.36
   2  -4   6   21.73    2.04
   2   4   6   22.33    1.56
   3  -4   6   55.97    2.81
  -3  -4  -6   53.91    3.14
   3   4   6   53.96    2.26
  -4  -4  -6   10.68    2.05
   4  -4   6    9.26    1.79
   4   4   6    8.89    1.42
   5  -4   6    3.70    1.60
  -5  -4  -6    2.50    1.67
   5   4   6    1.16    1.23
  -6  -4  -6    2.85    1.96
   6  -4   6   -0.62    1.55
   6   4   6    3.53    1.64
  -7  -4  -6    5.31    2.21
   7  -4   6    5.53    2.01
   7   4   6    2.44    1.81
   8   4   6   -1.03    2.02
  -7  -5   6    0.62    2.11
   7  -5  -6    1.82    1.56
  -7   5   6   -0.81    1.89
   7   5  -6    1.14    1.50
  -6  -5   6   19.31    3.04
   6  -5  -6   16.51    2.21
   6   5  -6   17.46    2.30
  -6   5   6   17.27    2.78
  -5  -5   6   13.88    2.55
   5  -5  -6   11.86    1.86
   5   5  -6    9.65    1.92
  -5   5   6   10.60    2.27
  -4  -5   6    3.16    1.71
   4  -5  -6    1.84    1.26
   4   5  -6    0.84    1.24
  -4   5   6    1.81    1.62
  -3  -5   6   18.02    2.25
   3  -5  -6   15.50    1.73
   3   5  -6   18.62    2.00
  -2  -5   6    8.09    1.65
   2  -5  -6    9.26    1.43
  -2   5   6    8.49    1.69
  -1  -5   6   15.90    1.71
  -1  -5   6   15.16    1.92
   1  -5  -6   16.21    1.61
  -1   5   6   14.73    1.84
   0  -5   6   90.11    3.48
   0  -5  -6   87.79    2.78
   0   5   6   93.88    3.43
  -1  -5  -6    8.14    1.87
   1  -5   6    9.95    1.73
   1   5   6   10.03    1.28
   2  -5   6   20.92    2.19
  -2  -5  -6   16.20    2.30
   2   5   6   18.96    1.62
   3  -5   6    4.56    1.56
  -3  -5  -6    3.90    1.73
   3   5   6    1.99    1.08
  -4  -5  -6    0.56    1.75
   4  -5   6    0.93    1.50
   4   5   6    1.00    1.15
   5  -5   6    5.55    1.88
  -5  -5  -6    1.74    1.85
   5   5   6    4.37    1.61
  -6  -5  -6    7.88    2.42
   6  -5   6    5.82    1.99
   6   5   6    4.02    1.80
   7  -5   6   23.34    2.95
  -7  -5  -6   23.15    3.42
   7   5   6   17.04    2.65
  -6  -6   6   12.37    2.74
  -6   6   6   10.94    2.87
   6   6  -6    6.30    1.94
   5  -6  -6    0.79    1.43
  -5  -6   6    2.91    1.97
   5   6  -6    2.07    1.49
  -5   6   6    1.75    2.10
  -4  -6   6   23.46    2.79
   4  -6  -6   24.25    2.24
   4   6  -6   22.45    2.47
  -4   6   6   19.90    2.86
  -3  -6   6   31.92    2.84
   3  -6  -6   27.76    2.30
   3   6  -6   32.68    2.62
  -3   6   6   30.34    2.95
   2  -6  -6    3.22    1.35
  -2  -6   6    3.20    1.45
   1  -6  -6    0.06    1.06
  -1  -6   6    1.34    1.47
   0  -6  -6    2.16    1.24
   0  -6   6    0.11    1.41
   0   6   6    3.15    1.42
   1  -6   6    2.62    1.64
   1   6   6    2.80    1.12
  -2  -6  -6    1.83    1.69
   2  -6   6    2.91    1.56
   2   6   6    3.56    1.20
  -3  -6  -6    3.61    2.09
   3  -6   6    6.18    1.82
   3   6   6    5.52    1.43
  -4  -6  -6    3.89    2.05
   4  -6   6    2.75    1.75
   4   6   6    5.56    1.54
   5  -6   6    1.42    1.83
  -5  -6  -6    0.93    1.99
  -4   7   6    5.53    2.46
  -3   7   6    2.64    2.04
   3   7  -6   -0.67    1.43
  -2   7   6    2.56    1.74
   2   7  -6    2.09    1.40
  -1  -7   6   22.48    2.71
  -1   7   6   22.87    2.59
   0  -7   6    4.76    1.73
   0   7   6    5.06    1.69
   1  -7   6    5.12    1.98
   2  -7   6    0.82    1.66
  -3  -7  -6   13.10    2.74
   3  -7   6   15.25    2.47
  -4  -7  -6    3.96    2.32
   4  -7   6    3.54    1.90
  -1   8   6    3.27    1.97
   9   0  -7    0.33    2.01
   8   0  -7    0.47    1.73
  -8   0   7    0.49    1.67
  -7   0   7   15.11    2.27
   7   0  -7   14.70    2.20
  -6   0   7    1.89    1.58
   6   0  -7    0.23    1.21
  -5   0   7    7.58    1.81
   5   0  -7    8.22    1.39
  -4   0   7   13.60    1.90
   4   0  -7   13.79    1.39
  -3   0   7    5.44    1.50
   3   0  -7    5.91    0.88
  -2   0   7   48.30    2.53
   2   0  -7   49.06    1.39
  -1   0   7   35.04    2.12
   1   0  -7   35.20    0.94
   0   0   7   18.41    1.52
   0   0   7   17.34    0.67
   1   0   7   26.85    1.65
   1   0   7   29.71    1.07
   2   0   7  123.02    2.96
   2   0   7  121.22    2.23
   3   0   7   53.53    1.99
  -4   0  -7   27.35    1.98
   4   0   7   25.29    1.95
  -5   0  -7   70.60    2.93
   5   0   7   73.20    2.96
   6   0   7   -1.46    1.43
  -6   0  -7    1.32    1.18
   7   0   7   -1.92    1.60
   8   0   7   -4.38    1.67
   9   0   7    0.02    2.14
  -9  -1   7   -0.17    1.67
   9   1  -7   -0.54    1.82
   8  -1  -7    2.55    2.00
  -8  -1   7    4.63    2.05
   8   1  -7    6.04    1.93
  -7  -1   7    0.36    1.62
   7  -1  -7    0.01    1.47
   7   1  -7    1.70    1.41
  -7   1   7    3.28    1.65
  -6  -1   7   12.51    2.19
   6  -1  -7   11.76    1.80
  -6   1   7   12.22    2.05
   6   1  -7   13.96    1.81
  -6   1   7   14.69    1.63
   5  -1  -7   36.60    2.22
  -5  -1   7   39.93    2.88
  -5   1   7   36.32    2.72
   5   1  -7   37.82    2.20
   4  -1  -7    4.02    1.03
  -4  -1   7    4.68    1.59
   4   1  -7    6.79    1.11
  -4   1   7    6.55    1.70
   3  -1  -7   23.37    1.36
  -3  -1   7   23.23    2.22
  -3   1   7   26.04    2.30
   3   1  -7   23.74    1.39
  -2  -1   7  147.43    3.78
   2  -1  -7  141.27    2.08
   2   1  -7  145.04    2.52
  -2   1   7  140.13    3.49
  -1  -1   7   82.92    2.83
  -1   1   7   81.24    2.61
   0  -1   7   10.51    1.31
   0  -1   7    7.78    0.80
   0   1   7    8.58    1.21
   1  -1   7  114.51    2.67
   1  -1   7  116.04    2.20
   1   1   7  118.54    1.44
   1   1   7  117.23    3.06
   2  -1   7   52.89    1.88
   2  -1   7   55.68    1.99
   2   1   7   52.68    1.45
  -3  -1  -7   29.15    2.04
   3  -1   7   27.27    1.55
   3  -1   7   32.28    1.83
   3   1   7   29.37    1.55
  -4  -1  -7    1.20    1.11
   4  -1   7   -0.15    1.11
   4  -1   7    0.83    0.82
   4   1   7    2.12    1.03
   5  -1   7   19.01    2.03
  -5  -1  -7   18.01    2.05
   5   1   7   19.27    1.96
  -6  -1  -7    1.90    1.47
   6  -1   7    0.45    1.54
   6   1   7    0.05    1.41
   7  -1   7    3.01    1.88
  -7  -1  -7    2.84    1.71
   7   1   7    2.42    1.85
   8  -1   7    9.77    2.44
   8   1   7    5.32    2.37
   9  -1   7   11.96    2.81
   9   1   7    7.63    2.84
  -9  -2   7   28.99    3.21
   9   2  -7   22.50    2.90
   8  -2  -7    1.79    1.81
  -8  -2   7    1.48    1.88
   8   2  -7    1.64    1.72
  -7  -2   7   10.42    2.31
   7  -2  -7    9.68    1.94
   7   2  -7    8.07    1.77
  -7   2   7    7.59    1.62
  -6  -2   7    6.87    1.96
   6  -2  -7    1.13    1.38
   6   2  -7    4.37    1.38
  -6   2   7    3.05    1.58
  -6   2   7    4.99    1.47
   5  -2  -7    7.25    1.41
  -5  -2   7    6.86    1.85
  -5   2   7    9.76    1.87
   5   2  -7    7.35    1.33
  -4  -2   7   21.60    2.50
   4  -2  -7   20.79    1.64
  -4   2   7   20.70    2.36
   4   2  -7   18.82    1.61
  -3  -2   7    9.63    1.69
   3  -2  -7    9.87    1.08
   3   2  -7    8.54    1.09
  -3   2   7    8.67    1.67
   2  -2  -7   10.23    1.01
  -2  -2   7   12.17    1.68
  -2   2   7   12.98    1.60
   2   2  -7   10.65    1.11
  -1  -2   7   28.80    2.04
  -1  -2   7   29.71    1.51
   1  -2  -7   31.00    0.97
  -1   2   7   28.32    1.94
   0  -2   7   91.69    2.27
   0  -2   7   87.95    2.69
   0   2   7   90.06    2.82
   0   2   7   91.10    1.27
   1  -2   7   38.82    1.73
   1  -2   7   37.94    1.88
   1   2   7   39.67    1.08
   1   2   7   36.20    2.09
  -2  -2  -7   49.49    2.45
   2  -2   7   48.02    1.82
   2  -2   7   49.85    2.04
   2   2   7   47.95    1.46
  -3  -2  -7   87.46    3.28
   3  -2   7   85.64    2.15
   3  -2   7   80.11    2.76
   3   2   7   84.05    2.24
   4  -2   7    1.39    1.28
  -4  -2  -7    1.69    1.28
   4   2   7    1.16    1.01
  -5  -2  -7    6.83    1.68
   5  -2   7    5.48    1.59
   5   2   7    5.44    1.42
  -6  -2  -7    0.36    1.48
   6  -2   7    2.75    1.70
   6   2   7    3.30    1.50
  -7  -2  -7   11.22    2.30
   7  -2   7   10.19    2.25
   7   2   7    7.98    2.08
   8  -2   7   -1.23    1.96
  -8  -2  -7   -3.46    1.62
   8   2   7   -1.20    1.97
   9   2   7   -4.34    2.05
  -8  -3   7    7.23    2.34
   8  -3  -7    5.94    2.18
   8   3  -7    3.70    1.73
  -7  -3   7   14.23    2.61
   7  -3  -7   11.21    2.11
  -7   3   7   14.33    2.21
   7   3  -7   10.86    2.00
  -6  -3   7    4.69    1.91
   6  -3  -7    2.91    1.48
   6   3  -7    3.24    1.42
  -6   3   7    2.52    1.53
   5  -3  -7   13.97    1.73
  -5  -3   7   16.65    2.41
   5   3  -7   15.75    1.78
  -5   3   7   14.83    2.04
  -4  -3   7    9.89    1.93
   4  -3  -7    8.93    1.41
   4   3  -7   12.46    1.50
  -4   3   7   12.74    2.05
  -3  -3   7   10.60    1.88
   3  -3  -7    8.34    1.19
   3   3  -7   11.18    1.36
  -3   3   7   10.14    1.80
  -2  -3   7    0.45    1.20
   2  -3  -7    2.83    0.84
  -2   3   7    3.34    1.23
   2   3  -7    1.27    0.86
   1  -3  -7   47.92    1.49
  -1  -3   7   51.89    2.44
  -1  -3   7   49.08    2.10
  -1   3   7   48.14    2.42
   0  -3  -7   32.43    1.25
   0  -3   7   32.73    1.92
   0  -3   7   31.10    1.86
   0   3   7   33.38    2.11
   1  -3   7   32.28    1.87
   1  -3   7   30.83    1.71
   1   3   7   31.49    1.28
  -2  -3  -7   35.70    2.48
   2  -3   7   37.70    2.19
   2   3   7   38.41    1.56
   3  -3   7   11.06    1.65
  -3  -3  -7   10.41    1.77
   3   3   7   11.15    1.25
   4  -3   7    1.19    1.29
  -4  -3  -7    1.56    1.44
   4   3   7    1.39    1.02
  -5  -3  -7    2.65    1.60
   5  -3   7    4.15    1.65
   5   3   7    4.26    1.38
   6  -3   7    6.32    1.87
  -6  -3  -7    6.14    1.96
   6   3   7    3.41    1.64
  -7  -3  -7   -0.10    1.77
   7  -3   7    1.26    1.83
   7   3   7   -0.75    1.69
  -8  -3  -7   -0.19    1.94
   8  -3   7    1.42    2.05
   8   3   7   -1.90    1.95
   8  -4  -7    2.89    1.88
  -8   4   7    2.58    2.00
   8   4  -7    3.23    1.91
   7  -4  -7   -0.17    1.46
  -7  -4   7    1.06    1.94
  -7   4   7    1.56    1.71
   7   4  -7    2.50    1.59
   6  -4  -7    0.68    1.38
  -6  -4   7    1.38    1.73
  -6   4   7   -0.53    1.55
   6   4  -7    0.10    1.23
  -5  -4   7   10.92    2.29
   5  -4  -7   11.80    1.73
  -5   4   7   10.60    2.10
   5   4  -7   11.23    1.76
  -4  -4   7   12.04    2.16
   4  -4  -7   17.00    1.70
   4   4  -7    9.14    1.54
  -3  -4   7   30.19    2.54
   3  -4  -7   34.02    1.96
  -3   4   7   28.39    2.63
   3   4  -7   27.26    2.06
  -2  -4   7   33.21    2.42
   2  -4  -7   39.48    1.86
  -2   4   7   36.45    2.49
   1  -4  -7   40.50    1.77
  -1  -4   7   41.69    2.31
  -1  -4   7   40.28    2.30
  -1   4   7   42.51    2.48
   0  -4   7   76.89    2.96
   0  -4   7   77.13    2.56
   0  -4  -7   73.13    2.12
   0   4   7   74.90    3.14
   1  -4   7   17.17    1.86
   1   4   7   14.97    1.28
   2  -4   7   38.23    2.37
  -2  -4  -7   40.58    2.85
   2   4   7   38.82    1.80
  -3  -4  -7   18.05    2.26
   3  -4   7   13.06    1.86
   3   4   7   15.32    1.50
  -4  -4  -7    2.72    1.60
   4  -4   7    2.22    1.47
   4   4   7    1.08    1.04
   5  -4   7    3.21    1.60
  -5  -4  -7    1.42    1.75
   5   4   7    0.26    1.22
  -6  -4  -7    5.42    2.16
   6  -4   7    2.50    1.74
   6   4   7    0.24    1.44
  -7  -4  -7    1.97    2.14
   7  -4   7    5.50    2.11
   7   4   7    6.16    2.08
  -7  -5   7   12.28    2.82
   7   5  -7    9.89    2.11
  -6  -5   7    0.02    1.69
  -6   5   7   -1.32    1.69
   6   5  -7   -1.13    1.27
   5  -5  -7   13.87    1.92
  -5  -5   7   12.56    2.47
  -5   5   7   13.99    2.33
   5   5  -7   10.78    1.95
   4  -5  -7    4.76    1.48
  -4  -5   7    6.04    1.93
   4   5  -7    2.97    1.41
  -3  -5   7    7.55    1.88
   3  -5  -7    6.78    1.39
   3   5  -7    8.98    1.64
   2  -5  -7   17.68    1.70
  -2  -5   7   17.77    2.05
  -2   5   7   19.13    2.13
  -1  -5   7    8.61    1.69
   1  -5  -7    6.24    1.21
  -1  -5   7    7.43    1.46
  -1   5   7    8.89    1.63
   0  -5   7   21.48    2.20
   0  -5  -7   18.57    1.57
   0   5   7   20.58    2.21
   1  -5   7   21.14    2.17
   1   5   7   17.65    1.53
   2  -5   7   22.13    2.26
  -2  -5  -7   17.82    2.46
   2   5   7   15.54    1.57
   3  -5   7    3.51    1.56
  -3  -5  -7    5.12    1.99
   3   5   7    4.20    1.23
   4  -5   7   20.51    2.43
  -4  -5  -7   19.02    2.69
   4   5   7   17.32    1.92
  -5  -5  -7    8.40    2.45
   5  -5   7   15.33    2.34
   5   5   7   14.66    1.93
   6  -5   7    2.70    1.90
  -6  -5  -7   10.52    2.58
  -6  -6   7   19.75    3.06
   6   6  -7   15.63    2.43
  -5  -6   7   17.21    3.02
   5   6  -7   14.56    2.29
  -5   6   7   15.55    2.81
  -4  -6   7   24.29    2.85
  -4   6   7   21.28    2.88
   4   6  -7   19.42    2.37
  -3  -6   7    6.78    1.97
  -3   6   7    6.99    2.19
   3   6  -7    5.39    1.61
  -1  -6   7    3.18    1.67
   0  -6   7    5.76    1.85
   0   6   7    9.85    1.89
   1  -6   7   15.25    2.23
   1   6   7   13.48    2.04
   2  -6   7    6.42    1.86
  -2  -6  -7    7.56    2.15
   3  -6   7   20.14    2.49
  -3  -6  -7   17.18    2.70
  -4  -6  -7    5.55    2.39
   4  -6   7    4.48    1.88
  -5  -6  -7    3.17    2.17
   5  -6   7    3.87    1.93
   4   7  -7    0.28    1.50
  -4   7   7    3.60    2.44
  -3   7   7    5.72    2.18
   3   7  -7   -2.06    1.22
   2   7  -7    1.37    1.29
  -2   7   7    3.64    1.79
  -1  -7   7    5.40    1.98
  -1   7   7    8.49    2.08
   0  -7   7    8.39    2.05
   1  -7   7    3.43    1.87
   1   7   7    8.78    1.86
   2  -7   7    1.87    1.86
   3  -7   7    3.10    1.92
  -3  -7  -7    0.03    2.28
  -4  -7  -7   12.95    2.91
  -1   8   7    4.25    1.98
   9   0  -8   -1.75    1.95
  -8   0   8    3.62    1.92
   8   0  -8    2.17    1.80
   7   0  -8   35.08    2.76
  -7   0   8   34.38    3.01
  -6   0   8    2.16    1.73
   6   0  -8    0.72    1.26
  -5   0   8    7.54    1.96
   5   0  -8    9.17    1.42
   4   0  -8   19.71    1.56
  -4   0   8   21.29    2.31
   3   0  -8    5.13    0.89
  -3   0   8    5.70    1.58
  -2   0   8   68.67    2.93
   2   0  -8   71.03    1.63
  -1   0   8   48.14    2.36
   1   0  -8   49.05    1.09
   0   0   8   44.47    2.13
   0   0   8   44.08    0.91
   1   0   8  117.45    1.75
   1   0   8  116.30    3.04
   2   0   8   21.10    1.62
   2   0   8   23.00    1.33
   3   0   8   14.34    1.56
   3   0   8   12.25    1.27
   4   0   8   70.25    2.61
  -5   0  -8   62.06    2.87
   5   0   8   59.22    2.84
  -6   0  -8   37.74    2.63
   6   0   8   37.85    2.73
   7   0   8   -1.29    1.65
   8   0   8    1.18    2.00
   9   0   8   -2.46    2.15
   9  -1  -8    3.75    2.25
  -9  -1   8    0.90    1.81
   9   1  -8   -0.86    1.76
   8  -1  -8    2.87    1.89
  -8  -1   8    4.44    2.15
   8   1  -8    4.81    1.98
  -7  -1   8    7.74    2.20
   7  -1  -8    4.35    1.77
  -7   1   8    7.08    2.06
   7   1  -8    7.20    1.78
   6  -1  -8    3.54    1.46
  -6  -1   8    0.26    1.58
   6   1  -8    2.06    1.32
  -6   1   8    3.26    1.73
   5  -1  -8   17.19    1.75
  -5  -1   8   17.03    2.38
  -5   1   8   19.65    2.37
   5   1  -8   17.75    1.77
  -4  -1   8   16.75    2.24
   4  -1  -8   15.59    1.42
  -4   1   8   14.66    2.19
   4   1  -8   16.83    1.50
  -3  -1   8   -3.08    1.06
   3  -1  -8   -0.95    0.63
   3   1  -8   -0.82    0.56
  -3   1   8   -0.81    1.31
   2  -1  -8   17.37    0.98
  -2  -1   8   17.01    1.90
  -2   1   8   16.55    2.02
   2   1  -8   17.04    1.11
  -1  -1   8  141.05    3.64
  -1   1   8  134.03    3.45
   1   1  -8  140.42    2.29
   0  -1   8   49.55    2.25
   0  -1   8   44.85    1.40
   0   1   8   45.82    2.26
   1  -1   8   31.21    1.37
   1  -1   8   31.84    1.83
   1   1   8   32.76    1.92
   2  -1   8  158.49    2.91
   2  -1   8  160.67    3.31
   2   1   8  157.02    2.31
   2   1   8  161.14    3.88
   3  -1   8    0.94    0.82
  -3  -1  -8    2.37    1.16
   3  -1   8   -0.13    0.96
   3   1   8    1.99    0.86
   4  -1   8   10.52    1.40
  -4  -1  -8   10.32    1.69
   4  -1   8   10.94    1.63
   4   1   8    9.15    1.37
  -5  -1  -8   11.98    1.91
   5  -1   8    9.34    1.73
   5   1   8   11.21    1.68
  -6  -1  -8    1.67    1.47
   6  -1   8    3.03    1.64
   6   1   8    1.99    1.57
   7  -1   8    4.36    1.94
  -7  -1  -8    4.47    1.88
   7   1   8    1.74    1.87
   8  -1   8   21.58    2.91
   8   1   8   15.67    2.81
   9   1   8   -2.87    2.11
   9  -2  -8   -0.03    2.18
  -8  -2   8   13.92    2.56
   8  -2  -8   11.05    2.39
   8   2  -8    9.79    2.12
   7  -2  -8    2.00    1.63
  -7  -2   8    2.12    1.86
   7   2  -8   -0.02    1.29
  -7   2   8    2.10    1.38
   6  -2  -8    9.03    1.72
  -6  -2   8   10.28    2.17
   6   2  -8    6.96    1.54
  -6   2   8   10.50    2.01
   5  -2  -8    9.97    1.52
  -5  -2   8   14.27    2.27
   5   2  -8   13.06    1.57
  -5   2   8   13.77    2.12
   4  -2  -8    7.05    1.21
  -4  -2   8    8.04    1.86
   4   2  -8    8.80    1.28
  -4   2   8    5.27    1.92
   3  -2  -8    7.60    1.01
  -3  -2   8    7.29    1.73
  -3   2   8    8.59    1.76
   3   2  -8    9.37    1.13
   2  -2  -8   35.37    1.29
  -2  -2   8   35.18    2.48
   2   2  -8   36.03    1.63
  -2   2   8   34.07    2.36
  -1  -2   8   49.75    1.85
   1  -2  -8   47.45    0.97
  -1  -2   8   46.32    2.49
  -1   2   8   46.84    2.34
   0  -2   8   15.63    1.33
   0  -2   8   18.16    1.81
   0   2   8   14.33    1.73
   1  -2   8   48.69    2.21
   1  -2   8   48.60    1.91
   1   2   8   51.95    2.52
   2  -2   8   19.43    1.67
   2  -2   8   18.19    1.62
   2   2   8   18.55    1.10
  -3  -2  -8   25.37    2.32
   3  -2   8   23.86    1.92
   3  -2   8   23.14    1.69
   3   2   8   23.85    1.53
  -4  -2  -8   59.01    3.12
   4  -2   8   59.03    2.77
   4   2   8   61.72    2.41
   5  -2   8    8.45    1.77
  -5  -2  -8   12.64    2.05
   5   2   8   11.39    1.69
   6  -2   8    0.91    1.56
  -6  -2  -8   -0.85    1.60
   6   2   8   -0.01    1.44
  -7  -2  -8   19.87    2.77
   7  -2   8   19.00    2.55
   7   2   8   17.76    2.50
   8  -2   8    3.07    2.07
  -8  -2  -8   11.81    2.64
   8   2   8    4.04    2.31
  -8  -3   8   10.59    2.68
   8  -3  -8    9.41    2.22
   8   3  -8    7.93    2.03
   7  -3  -8    6.17    1.80
  -7  -3   8    6.86    2.27
  -7   3   8    9.66    2.07
   7   3  -8    4.81    1.68
   6  -3  -8    7.28    1.68
  -6  -3   8    9.56    2.28
   6   3  -8    9.50    1.70
  -6   3   8    8.27    1.86
  -5  -3   8    2.95    1.79
   5  -3  -8    3.67    1.33
  -5   3   8    4.85    1.85
   5   3  -8    7.07    1.42
  -4  -3   8   12.51    2.16
   4  -3  -8    9.16    1.37
   4   3  -8   12.28    1.55
  -4   3   8    9.38    2.12
  -3  -3   8    7.39    1.83
   3  -3  -8    7.40    1.12
  -3   3   8    7.74    1.86
   3   3  -8    9.07    1.30
   2  -3  -8   58.08    1.82
  -2  -3   8   54.92    2.92
   2   3  -8   56.39    2.31
  -2   3   8   54.72    2.82
  -1  -3   8   23.36    2.18
   1  -3  -8   27.08    1.17
  -1  -3   8   23.59    1.69
  -1   3   8   25.94    2.17
   0  -3   8   22.46    1.76
   0  -3   8   22.95    1.97
   0   3   8   22.73    2.05
   1  -3   8    1.37    1.00
   1  -3   8    1.69    1.03
   1   3   8    2.09    0.60
   1   3   8    2.86    1.27
  -2  -3  -8   69.44    3.24
   2  -3   8   71.72    2.75
   2   3   8   70.51    1.95
   3  -3   8   20.23    2.02
  -3  -3  -8   13.64    2.07
   3   3   8   14.70    1.43
   4  -3   8   10.33    1.68
  -4  -3  -8    7.75    1.83
   4   3   8   10.56    1.42
  -5  -3  -8   33.61    2.94
   5  -3   8   33.69    2.59
   5   3   8   35.83    2.35
  -6  -3  -8    2.52    1.91
   6  -3   8    4.11    1.81
  -7  -3  -8    6.32    2.26
   7  -3   8    3.21    1.99
   7   3   8    2.94    1.94
  -8  -3  -8   -0.58    1.88
   8  -3   8   -1.57    1.86
  -8   4   8    0.37    1.85
  -7  -4   8    0.86    1.91
   7   4  -8    0.28    1.41
  -7   4   8    0.89    1.69
  -6  -4   8    5.43    2.14
   6  -4  -8    5.04    1.64
   6   4  -8    3.49    1.52
  -6   4   8    6.10    1.93
   5  -4  -8   11.92    1.71
  -5  -4   8   11.41    2.40
   5   4  -8   10.06    1.74
  -4  -4   8    0.77    1.58
   4  -4  -8    0.01    1.05
  -4   4   8   -1.99    1.69
   4   4  -8   -0.13    1.04
   3  -4  -8    4.67    1.10
  -3  -4   8    4.76    1.76
  -3   4   8    1.42    1.72
   3   4  -8    6.77    1.34
   2  -4  -8   19.65    1.46
  -2  -4   8   22.05    2.27
  -2   4   8   18.42    2.22
  -1  -4   8   -1.91    0.93
   1  -4  -8    0.91    0.75
  -1  -4   8    0.37    1.12
  -1   4   8    2.93    1.42
   0  -4   8    1.90    1.24
   0  -4  -8    3.49    0.82
   0  -4   8    2.54    1.08
   0   4   8    2.96    1.36
   1  -4   8   98.15    3.33
   1   4   8   91.58    3.70
   1   4   8   93.46    2.33
   2  -4   8    7.55    1.58
  -2  -4  -8    8.27    1.85
   2   4   8    8.22    1.12
   3  -4   8   15.09    1.97
  -3  -4  -8   19.99    2.47
   3   4   8   16.27    1.54
   4  -4   8    4.52    1.64
  -4  -4  -8    6.50    1.94
   4   4   8    4.61    1.30
  -5  -4  -8    2.22    1.79
   5  -4   8    5.68    1.83
   5   4   8    3.15    1.43
  -6  -4  -8    4.19    2.08
   6  -4   8    4.97    1.91
   7  -4   8    0.56    1.76
  -7  -4  -8    2.71    2.23
  -7   5   8   10.72    2.67
   7   5  -8   16.58    2.46
  -6  -5   8   12.16    2.62
  -6   5   8   11.91    2.44
   6   5  -8    5.88    1.77
  -5  -5   8   17.57    2.80
  -5   5   8   19.55    2.72
   5   5  -8   17.86    2.27
  -4  -5   8    8.91    2.19
   4   5  -8    8.17    1.72
  -3  -5   8   11.68    2.05
   3   5  -8    8.99    1.69
  -2  -5   8   21.30    2.22
  -2   5   8   21.99    2.51
  -1  -5   8   12.10    1.91
  -1  -5   8   13.43    1.74
  -1   5   8   12.40    1.99
   0  -5   8    0.15    1.28
   0   5   8    1.05    1.30
   1  -5   8    5.49    1.63
   1   5   8    6.78    1.74
  -2  -5  -8    8.30    2.13
   2  -5   8    9.02    1.85
  -3  -5  -8    6.58    2.05
   3  -5   8    5.31    1.69
  -4  -5  -8   23.21    3.06
   4  -5   8   18.68    2.41
   5  -5   8    7.68    2.10
  -5  -5  -8   10.89    2.53
   6  -5   8    3.00    1.97
  -6  -5  -8   -3.83    1.88
  -5  -6   8   22.33    3.13
   5   6  -8   21.05    2.55
  -5   6   8   17.91    3.03
  -4  -6   8    7.87    2.28
  -4   6   8   12.85    2.59
   4   6  -8   10.93    2.01
  -3  -6   8   19.45    2.59
   3   6  -8   20.38    2.35
   2   6  -8    6.37    1.69
  -1  -6   8    0.76    1.59
   0  -6   8   12.27    2.16
   0   6   8   12.96    2.13
   1  -6   8    5.83    1.93
   1   6   8    9.44    2.01
   2  -6   8    0.20    1.46
  -3  -6  -8   14.46    2.75
   3  -6   8   10.13    2.15
   4  -6   8    3.60    1.84
  -4  -6  -8   -0.95    1.93
   5  -6   8    0.94    1.81
  -5  -6  -8    3.75    2.43
   3   7  -8   28.55    2.75
  -3   7   8   31.57    3.29
   2   7  -8   14.31    2.24
  -2   7   8   15.33    2.53
  -1  -7   8    5.03    2.01
   0  -7   8    3.27    1.86
   1  -7   8   -2.04    1.56
   1   7   8    3.06    1.61
   2  -7   8    3.70    2.01
   3  -7   8    5.92    2.07
  -9   0   9    1.75    1.84
   9   0  -9   -2.93    1.85
   8   0  -9   -1.53    1.67
  -8   0   9    3.63    2.01
   7   0  -9    9.78    1.95
  -7   0   9   10.69    2.38
   6   0  -9   -0.83    1.16
  -6   0   9    0.69    1.66
   5   0  -9    0.07    1.02
  -5   0   9   -0.85    1.55
  -4   0   9   88.57    3.87
   4   0  -9   90.20    2.61
  -3   0   9    0.45    1.50
   3   0  -9    0.46    0.62
  -2   0   9   36.85    2.63
   2   0  -9   36.47    1.27
  -1   0   9    5.64    1.37
   1   0  -9    5.40    0.51
   0   0   9   53.41    2.47
   1   0   9   -1.14    0.82
   1   0   9   -0.15    0.47
   2   0   9    0.59    0.96
   2   0   9    3.34    0.83
   3   0   9   70.87    2.82
   3   0   9   74.74    2.35
   4   0   9   19.63    1.91
   4   0   9   19.94    1.95
   5   0   9    3.58    1.52
   6   0   9   28.57    2.56
   7   0   9   -0.73    1.73
   8   0   9   -3.27    1.86
   9  -1  -9   -5.79    1.68
  -9  -1   9    4.85    2.17
   9   1  -9   -3.96    1.70
  -8  -1   9   14.45    2.68
   8  -1  -9   17.86    2.61
   8   1  -9   16.36    2.49
  -8   1   9   19.05    2.69
   7  -1  -9    0.89    1.58
  -7  -1   9   -1.33    1.60
   7   1  -9    1.61    1.42
  -7   1   9    0.81    1.75
   6  -1  -9    8.93    1.69
  -6  -1   9   11.70    2.37
  -6   1   9   12.84    2.31
   6   1  -9   10.93    1.73
  -5  -1   9   -0.96    1.50
   5  -1  -9    2.23    1.18
   5   1  -9    1.11    1.02
  -5   1   9    0.32    1.61
  -4  -1   9   79.63    3.74
   4  -1  -9   85.03    2.52
  -4   1   9   84.94    3.82
   4   1  -9   86.03    2.67
   3  -1  -9   36.36    1.52
  -3  -1   9   35.91    2.72
  -3   1   9   36.24    2.77
   3   1  -9   35.69    1.66
  -2  -1   9   43.31    2.67
   2  -1  -9   45.76    1.26
   2   1  -9   44.36    1.57
  -2   1   9   43.78    2.66
  -1  -1   9  120.99    3.64
   1   1  -9  120.01    2.17
  -1   1   9  116.67    3.46
   0  -1   9    6.70    0.80
   0  -1   9    5.58    1.29
   0   1   9    5.55    1.30
   1  -1   9    5.53    0.83
   1  -1   9    3.92    1.14
   1   1   9    3.22    1.14
   2  -1   9    2.23    1.06
   2  -1   9    1.69    0.87
   2   1   9    3.16    1.19
   2   1   9    1.32    0.67
   3  -1   9   65.40    2.47
   3  -1   9   61.68    2.47
   3   1   9   62.68    2.06
   3   1   9   61.04    2.88
   4  -1   9    6.43    1.31
  -4  -1  -9    7.62    1.63
   4  -1   9    6.17    1.50
   4   1   9    5.88    1.33
   5  -1   9    4.53    1.61
  -5  -1  -9    4.16    1.60
   5   1   9    8.18    1.65
  -6  -1  -9   18.55    2.45
   6  -1   9   16.24    2.23
   6   1   9   19.14    2.28
   7  -1   9    2.42    1.87
  -7  -1  -9    5.21    2.01
   7   1   9    4.20    2.15
   8  -1   9   25.36    3.06
   8   1   9   17.61    2.92
   8  -2  -9    1.91    1.90
  -8  -2   9    3.79    2.20
   8   2  -9    0.45    1.61
   7  -2  -9   18.77    2.31
  -7  -2   9   25.50    3.12
   7   2  -9   21.80    2.38
  -6  -2   9   24.70    2.89
   6  -2  -9   23.19    2.19
  -6   2   9   27.39    2.88
   6   2  -9   25.00    2.21
  -5  -2   9    7.77    2.06
   5  -2  -9    5.33    1.36
   5   2  -9    6.54    1.36
  -5   2   9    8.31    2.10
   4  -2  -9   27.27    1.77
  -4  -2   9   26.23    2.69
   4   2  -9   29.81    1.87
  -4   2   9   32.53    2.95
   3  -2  -9  117.78    2.45
  -3  -2   9  116.28    4.19
  -3   2   9  115.07    3.98
   3   2  -9  118.10    2.94
   2  -2  -9    6.58    0.70
  -2  -2   9    7.82    1.73
  -2   2   9    6.48    1.64
   2   2  -9    5.05    0.91
  -1  -2   9   11.45    1.80
  -1  -2   9   12.21    1.29
  -1   2   9   10.65    1.60
   0  -2   9   25.76    2.13
   0  -2   9   25.32    1.54
   0   2   9   25.66    2.14
   1  -2   9   27.47    1.65
   1  -2   9   27.81    2.07
   1   2   9   24.19    2.11
   2  -2   9    4.03    1.21
   2  -2   9    3.67    1.13
   2   2   9    1.95    0.67
   2   2   9    2.61    1.31
  -3  -2  -9   40.69    2.72
   3  -2   9   38.73    2.07
   3  -2   9   41.80    2.25
   3   2   9   39.51    1.78
  -4  -2  -9   14.36    2.08
   4  -2   9   16.32    1.93
   4   2   9   16.71    1.59
   5  -2   9   15.51    2.03
  -5  -2  -9   11.08    2.08
   5   2   9   15.58    1.81
  -6  -2  -9    3.19    1.89
   6  -2   9    2.29    1.69
   6   2   9    0.57    1.57
  -7  -2  -9    3.18    2.04
   7  -2   9    4.39    2.08
   7   2   9    3.23    2.05
   8  -2   9    2.42    2.19
  -8  -2  -9    0.18    1.98
  -8  -3   9   11.62    2.70
   8   3  -9    7.14    2.08
  -7  -3   9    7.20    2.38
  -7   3   9    8.35    1.98
   7   3  -9    2.88    1.59
  -6  -3   9    7.94    2.23
   6  -3  -9   10.05    1.76
   6   3  -9    9.07    1.73
   5  -3  -9    7.84    1.51
  -5  -3   9    8.06    2.19
   5   3  -9    8.88    1.52
  -5   3   9    8.48    2.19
   4  -3  -9   12.66    1.43
  -4  -3   9   13.11    2.27
  -4   3   9   10.09    2.26
   4   3  -9    9.04    1.43
  -3  -3   9   12.76    2.15
   3  -3  -9   11.41    1.22
  -3   3   9   13.91    2.17
   3   3  -9   14.23    1.50
  -2  -3   9   27.56    2.57
   2   3  -9   26.69    1.81
  -2   3   9   29.30    2.49
  -1  -3   9   91.15    3.34
  -1  -3   9   86.50    2.78
  -1   3   9   88.94    3.50
   0  -3   9    2.62    1.15
   0  -3   9    4.19    1.33
   0   3   9    1.41    1.27
   1  -3   9   13.25    1.57
   1  -3   9   15.67    1.65
   1   3   9   13.07    1.93
   2  -3   9   53.39    2.53
  -3  -3  -9    8.91    1.95
   3  -3   9    9.77    1.70
   3   3   9    8.62    1.15
  -4  -3  -9   19.64    2.48
   4  -3   9   24.76    2.28
   4   3   9   20.16    1.82
   5  -3   9    2.65    1.59
  -5  -3  -9    5.53    2.02
   5   3   9    3.79    1.43
  -6  -3  -9   14.92    2.65
   6  -3   9   10.52    2.16
  -7  -3  -9    6.24    2.28
   7  -3   9    9.19    2.32
  -8  -3  -9   -0.81    2.14
   8  -3   9   -0.68    1.91
  -7  -4   9   12.94    2.78
   7   4  -9   13.14    2.19
  -7   4   9   11.94    2.33
  -6  -4   9    5.04    2.19
  -6   4   9    7.95    2.12
   6   4  -9    5.02    1.59
  -5  -4   9   10.12    2.30
   5   4  -9    7.26    1.55
  -4  -4   9    9.00    2.20
   4   4  -9   11.25    1.69
  -4   4   9    6.25    2.28
  -3  -4   9   26.61    2.62
   3   4  -9   23.97    1.96
  -3   4   9   23.55    2.76
  -2  -4   9   25.17    2.45
   2   4  -9   23.12    1.93
  -2   4   9   26.31    2.52
  -1  -4   9    0.15    1.10
  -1  -4   9    1.30    1.30
  -1   4   9    1.10    1.30
   0  -4   9   12.27    1.75
   0  -4   9   10.90    1.61
   0   4   9   13.18    1.92
   1  -4   9   17.65    1.94
   1   4   9   15.58    2.13
   2  -4   9    3.26    1.39
  -3  -4  -9   23.76    2.64
   3  -4   9   22.36    2.28
  -4  -4  -9    8.77    2.15
   4  -4   9    8.99    1.88
  -5  -4  -9    1.80    1.98
   5  -4   9    2.52    1.77
  -6  -4  -9    8.35    2.56
   6  -4   9   10.94    2.24
   7  -4   9    4.90    2.08
  -7  -4  -9    0.12    2.02
  -6  -5   9    4.99    2.27
  -6   5   9    6.14    2.18
   6   5  -9    3.12    1.61
  -5  -5   9   15.01    2.67
   5   5  -9   11.24    1.95
  -4  -5   9   20.94    2.78
   4   5  -9   20.81    2.25
  -3  -5   9   -0.13    1.42
   3   5  -9    1.68    1.26
  -2  -5   9    8.36    1.79
   2   5  -9    8.71    1.67
  -2   5   9    6.10    1.88
  -1  -5   9    0.44    1.06
  -1  -5   9    1.60    1.41
  -1   5   9    1.42    1.54
   0  -5   9    2.89    1.48
   0   5   9    3.13    1.54
   1  -5   9    2.78    1.57
   1   5   9    2.81    1.58
   2  -5   9   -0.13    1.32
   2   5   9    1.93    1.56
   3  -5   9    5.10    1.70
  -3  -5  -9    4.39    2.13
  -4  -5  -9   15.27    2.74
   4  -5   9   16.76    2.37
   5  -5   9    1.58    1.72
  -5  -5  -9    3.59    2.34
   6  -5   9    0.29    1.76
  -6  -5  -9   -3.54    1.94
  -5  -6   9    6.29    2.32
   5   6  -9    2.50    1.58
  -5   6   9    9.91    2.53
  -4  -6   9    7.01    2.16
   4   6  -9    4.52    1.64
  -4   6   9   10.43    2.54
  -3  -6   9   21.86    2.72
   3   6  -9   23.71    2.52
   2   6  -9   31.66    2.60
  -1  -6   9    5.10    1.79
  -1   6   9    1.75    1.70
   0  -6   9    7.25    1.93
   0   6   9    5.43    1.95
   1  -6   9    0.50    1.59
   1   6   9    1.77    1.71
   2  -6   9   10.29    2.14
   2   6   9    4.25    1.75
   3  -6   9    4.73    1.86
   4  -6   9    2.95    1.85
  -4  -6  -9   -0.43    2.29
   5  -6   9    7.16    2.21
  -5  -6  -9    4.88    2.52
  -3   7   9   12.06    2.47
   3   7  -9    9.62    2.08
   2   7  -9   -0.54    1.32
  -1  -7   9    4.21    2.02
   0  -7   9    1.28    1.68
   1  -7   9    4.95    1.96
   1   7   9    5.87    1.91
   2  -7   9    4.39    2.09
   2   7   9   13.38    2.34
   3  -7   9   13.43    2.56
  -9   0  10   14.57    2.57
   9   0 -10    7.31    2.50
  -8   0  10    8.78    2.39
   8   0 -10    2.30    1.88
  -7   0  10    0.42    1.86
   7   0 -10    0.58    1.50
   6   0 -10    3.40    1.48
  -6   0  10    5.75    2.12
  -5   0  10   -1.31    1.65
   5   0 -10   -0.95    0.98
  -4   0  10   74.13    3.75
   4   0 -10   73.33    2.39
   3   0 -10   21.14    1.36
  -3   0  10   22.57    2.50
  -2   0  10   20.02    2.26
   2   0 -10   17.12    1.02
   1   0 -10    2.51    0.43
  -1   0  10    3.75    1.38
   0   0  10   40.14    2.32
   1   0  10   70.82    2.85
   1   0  10   66.13    1.35
   2   0  10   30.15    2.16
   2   0  10   31.08    1.52
   3   0  10  151.73    4.08
   3   0  10  155.38    3.20
   4   0  10    6.71    1.63
   4   0  10    7.77    1.45
   5   0  10    2.92    1.37
   5   0  10    0.99    1.33
   6   0  10    3.30    1.32
   6   0  10   -1.24    1.50
   7   0  10    8.53    2.21
   8   0  10    1.40    2.18
   9   1 -10   -2.66    1.75
   8  -1 -10   -2.81    1.65
  -8  -1  10    2.45    2.13
   8   1 -10    0.02    1.66
  -8   1  10    3.91    2.07
  -7  -1  10   15.48    2.72
   7  -1 -10   16.08    2.23
   7   1 -10   17.40    2.22
  -7   1  10   17.69    2.69
   6  -1 -10    7.88    1.65
  -6  -1  10    8.14    2.26
   6   1 -10    7.33    1.55
  -6   1  10   11.03    2.38
   5  -1 -10   27.86    2.03
  -5  -1  10   26.96    2.95
   5   1 -10   27.01    2.05
  -5   1  10   28.73    2.98
   4  -1 -10    3.57    1.01
  -4  -1  10    4.68    1.87
   4   1 -10    2.26    0.93
  -4   1  10    2.48    2.00
   3  -1 -10    9.35    0.99
  -3  -1  10    6.79    1.93
  -3   1  10    9.95    2.12
   3   1 -10    6.79    1.00
   2  -1 -10   33.81    1.10
  -2  -1  10   34.27    2.81
  -2   1  10   32.01    2.65
   2   1 -10   34.22    1.45
  -1  -1  10   67.72    3.17
  -1   1  10   67.05    3.02
   1   1 -10   69.24    1.70
   0  -1  10   33.86    2.34
   0  -1  10   33.23    1.34
   0   1  10   33.39    2.33
   1  -1  10   26.57    1.36
   1  -1  10   25.69    2.15
   1   1  10   25.13    2.06
   2  -1  10   32.12    1.73
   2  -1  10   32.27    2.15
   2   1  10   31.05    2.34
   2   1  10   30.64    1.37
   3  -1  10   34.56    2.17
   3  -1  10   33.76    2.18
   3   1  10   33.63    1.77
   3   1  10   32.21    2.43
   4  -1  10   29.83    2.24
   4  -1  10   33.76    2.14
   4   1  10   26.30    2.33
   4   1  10   27.86    2.04
   5  -1  10    3.19    1.51
   5   1  10    3.04    1.52
   6  -1  10   47.40    3.04
   6   1  10   48.53    3.06
   7  -1  10   10.52    2.28
   7   1  10    7.14    2.19
   8  -1  10    3.40    2.19
  -8  -2  10   19.17    3.07
   8   2 -10   11.01    2.28
  -7  -2  10   12.16    2.68
   7   2 -10    8.24    1.88
  -6  -2  10   13.31    2.63
   6  -2 -10    9.42    1.72
  -6   2  10   12.13    2.46
   6   2 -10   11.71    1.76
   5  -2 -10    6.01    1.39
  -5  -2  10    6.77    2.11
   5   2 -10    6.16    1.34
  -5   2  10   13.10    2.47
   4  -2 -10   29.95    1.73
  -4  -2  10   31.07    2.98
  -4   2  10   27.21    3.08
   4   2 -10   29.32    1.91
  -3  -2  10    1.91    1.75
   3   2 -10    0.86    0.80
  -3   2  10    6.14    1.91
  -2  -2  10   47.89    3.08
   2   2 -10   50.58    1.90
  -2   2  10   49.77    3.08
  -1  -2  10    4.77    1.62
  -1  -2  10    4.13    0.98
  -1   2  10    3.12    1.40
   0  -2  10   23.47    2.31
   0  -2  10   20.98    1.50
   0   2  10   18.48    2.08
   1  -2  10   92.51    3.16
   1  -2  10   92.81    2.60
   1   2  10   96.06    3.63
   2  -2  10   16.41    1.74
   2  -2  10   17.30    1.96
   2   2  10   17.07    2.12
   3  -2  10   13.13    1.68
   3  -2  10   15.83    1.85
   3   2  10   16.78    2.18
   4  -2  10   24.58    2.16
  -4  -2 -10   25.78    2.55
  -5  -2 -10    0.87    1.55
   5  -2  10    0.41    1.48
  -6  -2 -10    1.71    1.81
   6  -2  10    2.52    1.69
  -7  -2 -10    2.89    2.12
   7  -2  10    2.73    1.99
  -8  -2 -10   -2.30    2.00
   8  -2  10   -1.46    1.80
  -8  -3  10   16.35    2.97
   8   3 -10   15.37    2.41
  -7  -3  10    4.35    2.30
   7   3 -10    5.74    1.71
  -7   3  10    8.65    1.93
  -6  -3  10    6.42    2.31
   6   3 -10    3.43    1.49
  -5  -3  10    4.94    2.08
  -5   3  10    4.30    2.18
   5   3 -10    3.89    1.32
  -4  -3  10    8.27    2.11
   4   3 -10    6.37    1.36
  -4   3  10    8.57    2.35
  -3  -3  10    1.58    1.65
   3   3 -10   -0.10    0.79
  -3   3  10   -1.45    1.56
  -2  -3  10   11.69    2.07
   2   3 -10    8.63    1.30
  -2   3  10   13.24    2.09
  -1  -3  10    1.03    1.08
  -1  -3  10    0.78    1.47
  -1   3  10    0.53    1.37
   0  -3  10   36.57    2.53
   0  -3  10   36.49    2.14
   0   3  10   33.11    2.63
   1  -3  10    0.60    1.09
   1  -3  10    1.30    1.32
   1   3  10    0.24    1.23
   2  -3  10  109.25    3.37
   2   3  10  107.04    4.11
   3  -3  10   34.18    2.40
  -4  -3 -10    4.42    1.93
   4  -3  10    6.35    1.69
   5  -3  10   19.29    2.25
  -5  -3 -10   13.08    2.51
  -6  -3 -10    0.59    1.90
   6  -3  10    0.23    1.67
   7  -3  10   -0.21    1.86
  -7  -3 -10    2.04    2.20
  -7  -4  10    2.73    2.09
  -7   4  10    5.83    2.13
   7   4 -10    3.53    1.64
  -6  -4  10    2.16    2.05
   6   4 -10   -1.32    1.12
  -5  -4  10    0.89    1.86
   5   4 -10    1.82    1.19
  -4  -4  10    6.59    2.16
  -4   4  10    5.90    2.41
   4   4 -10    7.90    1.51
  -3  -4  10    5.13    1.89
  -3   4  10    4.11    2.03
   3   4 -10    2.19    1.09
  -2  -4  10    4.94    1.70
   2   4 -10    6.43    1.30
  -2   4  10    6.32    1.84
  -1  -4  10   19.34    1.98
  -1  -4  10   18.45    2.19
  -1   4  10   21.61    2.46
   0  -4  10   20.48    2.07
   0  -4  10   21.51    2.02
   0   4  10   19.37    2.36
   1  -4  10   12.84    1.79
   1   4  10   11.32    2.09
   2  -4  10    3.15    1.47
   2   4  10    3.25    1.55
   3  -4  10    4.25    1.61
  -4  -4 -10    8.52    2.12
   4  -4  10   -0.18    1.53
   5  -4  10    2.75    1.82
  -5  -4 -10    0.81    2.04
   6  -4  10    5.33    2.06
  -6  -4 -10    2.42    2.27
   7  -4  10    3.34    1.97
  -6  -5  10    9.24    2.60
   6   5 -10    5.78    1.82
  -6   5  10    5.80    2.06
  -5  -5  10    5.51    2.25
   5   5 -10    3.72    1.56
  -4  -5  10    8.40    2.23
   4   5 -10    7.13    1.69
  -3  -5  10   13.84    2.36
   3   5 -10   14.84    1.98
  -2  -5  10    1.13    1.40
  -2   5  10    2.19    1.68
   2   5 -10    1.68    1.22
  -1  -5  10   13.83    2.07
  -1   5  10   11.79    2.28
   0  -5  10   21.54    2.38
   0   5  10   20.62    2.60
   1  -5  10    1.51    1.55
   1   5  10    1.03    1.62
   2  -5  10    0.41    1.49
   2   5  10    3.44    1.64
   3  -5  10   20.67    2.51
  -4  -5 -10   14.84    2.87
   4  -5  10   16.30    2.41
  -5  -5 -10    2.51    2.22
   5  -5  10    2.15    1.83
   6  -5  10   -0.15    1.85
  -6  -5 -10    0.60    2.33
  -5  -6  10    7.09    2.31
   5   6 -10    4.53    1.89
  -5   6  10    2.36    1.93
  -4  -6  10   -0.34    1.72
   4   6 -10    1.20    1.31
   3   6 -10    1.34    1.36
   2   6 -10   40.45    2.88
  -1  -6  10   11.31    2.23
  -1   6  10    6.90    2.29
   0  -6  10   -0.29    1.55
   0   6  10    2.55    1.80
   1  -6  10    9.84    2.23
   1   6  10   13.06    2.38
   2  -6  10    0.93    1.79
   2   6  10    3.93    1.86
   3  -6  10    4.61    1.99
   3   6  10    7.12    2.03
   4  -6  10    2.12    1.82
   2   7 -10    9.31    2.13
  -1  -7  10    2.41    2.01
   0  -7  10    1.41    1.84
   1  -7  10    3.52    2.08
   1   7  10    2.56    1.77
   2  -7  10    4.48    2.13
   2   7  10   12.89    2.59
  -8   0  11    8.46    2.57
   8   0 -11    1.22    1.85
   7   0 -11   -3.02    1.26
  -7   0  11    2.21    2.05
   6   0 -11   11.05    1.80
  -6   0  11   10.64    2.49
   5   0 -11   28.41    2.07
  -5   0  11   27.39    3.09
   4   0 -11   -1.41    0.73
  -4   0  11    0.21    1.85
   3   0 -11   47.20    1.71
  -3   0  11   48.94    3.31
   2   0 -11   56.50    1.50
  -2   0  11   55.36    3.34
  -1   0  11    2.73    1.52
   0   0  11    1.63    1.33
   1   0  11    6.67    1.51
   1   0  11    7.70    0.66
   2   0  11   44.28    1.66
   2   0  11   42.35    2.65
   3   0  11    1.44    1.05
   3   0  11   -0.99    1.23
   4   0  11   57.31    2.56
   4   0  11   59.18    3.05
   5   0  11    0.12    1.40
   5   0  11    3.15    1.52
   6   0  11    6.43    1.91
  -8  -1  11    2.88    2.23
   8   1 -11   -2.90    1.45
  -8   1  11    3.75    2.09
  -7  -1  11   10.00    2.59
   7   1 -11   11.36    1.98
  -7   1  11   12.50    2.64
  -6  -1  11   19.81    2.93
   6   1 -11   19.83    2.02
  -6   1  11   24.09    3.09
  -5  -1  11    8.77    2.31
   5   1 -11    9.69    1.52
  -5   1  11   12.34    2.52
  -4  -1  11   24.75    2.83
   4   1 -11   25.63    1.77
  -4   1  11   27.55    3.09
  -3  -1  11   78.99    3.97
   3   1 -11   80.92    2.33
  -3   1  11   79.18    4.00
  -2  -1  11   44.37    3.20
   2   1 -11   47.29    1.68
  -2   1  11   50.55    3.17
  -1  -1  11   49.87    3.12
  -1   1  11   55.73    3.07
   1   1 -11   54.19    1.58
   0  -1  11    4.28    1.56
   0  -1  11    6.58    0.84
   0   1  11    3.41    1.40
   1  -1  11    2.49    0.83
   1  -1  11    1.54    1.33
   1   1  11    1.11    1.24
   2  -1  11    3.99    1.42
   2  -1  11    3.00    1.05
   2   1  11    3.62    1.53
   3  -1  11    3.76    1.24
   3  -1  11   -0.09    1.14
   3   1  11    3.58    1.61
   4  -1  11   13.08    1.71
   4  -1  11   14.85    1.97
   4   1  11   18.05    2.27
   5  -1  11    3.96    1.64
   5   1  11    5.70    1.68
   6  -1  11   26.19    2.65
   6   1  11   35.14    2.67
   7  -1  11   10.47    2.32
   8  -1  11    5.41    2.19
  -8  -2  11    9.18    2.63
   8   2 -11    2.78    1.74
  -7  -2  11   16.37    2.96
   7   2 -11   17.39    2.25
  -7   2  11   17.64    2.87
  -6  -2  11    8.92    2.47
  -6   2  11   13.35    2.67
   6   2 -11    9.25    1.71
  -5  -2  11   13.04    2.55
  -5   2  11   10.37    2.61
   5   2 -11   11.60    1.58
  -4  -2  11    8.80    2.30
   4   2 -11   10.53    1.39
  -4   2  11    8.76    2.45
  -3  -2  11  106.16    4.34
  -3   2  11  102.05    4.20
   3   2 -11   98.51    2.82
  -2  -2  11    2.96    1.80
  -2   2  11    1.50    1.65
   2   2 -11    1.32    0.72
  -1  -2  11   23.32    2.55
  -1   2  11   20.01    2.24
   0  -2  11   33.83    1.77
   0  -2  11   32.85    2.68
   0   2  11   32.40    2.65
   1  -2  11   16.91    2.03
   1  -2  11   18.91    1.63
   1   2  11   19.41    2.25
   2  -2  11   31.21    2.38
   2  -2  11   31.50    2.04
   2   2  11   31.19    2.65
   3  -2  11   14.82    1.79
   3  -2  11   13.12    1.86
   3   2  11   17.40    2.32
   4  -2  11    6.95    1.57
   4   2  11    5.73    1.83
   5  -2  11   30.12    2.57
   6  -2  11   10.24    2.15
   7  -2  11    1.96    1.88
   8  -2  11    7.58    2.31
   8   3 -11    3.18    1.90
  -7  -3  11   13.22    2.80
   7   3 -11   10.32    1.98
  -7   3  11   21.90    2.61
  -6  -3  11    5.59    2.24
   6   3 -11    5.61    1.51
  -5  -3  11   10.26    2.52
  -5   3  11   13.04    2.79
   5   3 -11   10.77    1.70
  -4  -3  11   32.65    3.11
   4   3 -11   33.31    2.14
  -4   3  11   30.21    3.39
  -3  -3  11    7.38    2.15
   3   3 -11    7.50    1.26
  -3   3  11    6.91    2.15
  -2  -3  11   42.02    3.09
   2   3 -11   45.00    2.18
  -2   3  11   42.50    3.12
  -1  -3  11   36.40    2.79
  -1  -3  11   36.82    2.12
  -1   3  11   37.44    2.88
   0  -3  11    3.70    1.61
   0  -3  11    3.72    1.24
   0   3  11    3.38    1.64
   1  -3  11   21.40    1.97
   1  -3  11   21.84    2.36
   1   3  11   20.95    2.44
   2  -3  11   24.16    2.03
   2   3  11   20.41    2.48
   3  -3  11    6.28    1.65
   3   3  11    7.58    1.87
   4  -3  11   24.04    2.37
   5  -3  11   26.14    2.55
   6  -3  11   -0.17    1.60
  -6  -3 -11   -0.53    1.85
   7  -3  11    1.54    1.88
  -7  -3 -11    0.10    2.25
  -7  -4  11    4.74    2.38
  -7   4  11    7.24    1.95
   7   4 -11    4.12    1.70
  -6  -4  11   -1.54    1.79
   6   4 -11   -0.20    1.27
  -5  -4  11   14.06    2.79
   5   4 -11   10.65    1.76
  -4  -4  11    1.52    1.87
   4   4 -11    1.40    1.10
  -4   4  11   -2.16    2.17
  -3  -4  11    3.57    1.97
  -3   4  11    3.09    2.05
   3   4 -11    7.46    1.44
  -2  -4  11   22.69    2.55
   2   4 -11   20.02    1.90
  -2   4  11   20.37    2.62
  -1  -4  11   13.23    2.06
  -1  -4  11   11.96    1.76
  -1   4  11   12.12    2.26
   0  -4  11    2.39    1.41
   0  -4  11    2.62    1.36
   0   4  11    4.25    1.76
   1  -4  11    2.61    1.47
   1   4  11    2.89    1.66
   2  -4  11    3.75    1.56
   2   4  11    2.06    1.72
   3  -4  11    7.76    1.86
   3   4  11   10.39    2.10
   4  -4  11    2.62    1.67
  -5  -4 -11    1.90    2.18
   5  -4  11    1.16    1.68
  -6  -4 -11    1.63    2.25
   6  -4  11    0.66    1.85
  -6  -5  11    5.84    2.40
   6   5 -11    2.72    1.64
  -6   5  11    5.88    2.26
  -5  -5  11    4.21    2.32
   5   5 -11    2.28    1.44
  -4  -5  11    0.70    1.88
   4   5 -11    3.47    1.50
  -3  -5  11   15.10    2.47
   3   5 -11    8.81    1.68
  -2  -5  11    0.06    1.50
   2   5 -11    4.75    1.42
  -2   5  11   -0.20    1.91
  -1  -5  11    2.97    1.64
  -1   5  11    3.70    1.97
   0  -5  11    1.44    1.54
   0   5  11    1.10    1.68
   1  -5  11   16.44    2.28
   1   5  11   11.43    2.32
   2  -5  11    5.89    1.85
   2   5  11    7.53    2.15
   3  -5  11    1.50    1.70
   3   5  11    2.99    1.71
   4  -5  11    3.62    1.85
   4   5  11    5.05    1.80
   5  -5  11    7.92    2.13
  -5  -6  11   44.44    3.66
  -4  -6  11    8.21    2.31
   4   6 -11    2.71    1.63
   3   6 -11   10.29    1.96
   2   6 -11   11.12    2.03
  -1  -6  11    7.38    2.11
  -1   6  11    3.64    2.22
   0  -6  11    1.20    1.70
   0   6  11   -0.24    1.77
   1  -6  11    8.31    2.24
   1   6  11    9.34    2.42
   2  -6  11   -0.59    1.72
   2   6  11    1.44    1.86
   3  -6  11    6.25    2.10
   3   6  11    4.32    1.98
   4  -6  11    8.41    2.21
   4   6  11   12.23    2.38
   2   7 -11    6.31    1.89
   0  -7  11    4.79    2.20
   1  -7  11    3.15    2.05
   1   7  11    1.87    1.78
   2   7  11    4.53    1.88
  -8   0  12   14.34    2.91
  -7   0  12    2.76    2.23
  -6   0  12   20.32    3.08
  -5   0  12   10.75    2.55
  -4   0  12    3.45    2.17
  -3   0  12   18.15    2.62
  -2   0  12   45.31    3.38
  -1   0  12   37.77    2.95
   0   0  12   59.83    3.16
   1   0  12   31.79    2.58
   2   0  12   63.94    3.25
   3   0  12   27.36    2.60
   4   0  12   15.53    2.26
   5   0  12   14.72    2.19
  -8  -1  12    8.62    2.57
  -8   1  12    6.37    2.42
  -7  -1  12    3.69    2.35
   7   1 -12   -0.97    1.40
  -7   1  12    4.83    2.51
  -6  -1  12    6.08    2.43
   6   1 -12    4.40    1.43
  -6   1  12    5.82    2.48
  -5  -1  12    3.56    2.17
   5   1 -12   -0.73    0.99
  -5   1  12    3.60    2.32
  -4  -1  12    2.69    1.99
  -4   1  12    0.61    2.05
   4   1 -12    0.81    0.96
  -3  -1  12  100.02    4.48
   3   1 -12   98.87    2.54
  -3   1  12   99.35    4.48
  -2  -1  12    6.40    2.07
   2   1 -12    8.33    0.94
  -2   1  12    7.52    2.03
  -1  -1  12   11.03    2.19
   1   1 -12   10.47    0.92
  -1   1  12    9.63    1.99
   0  -1  12   14.12    1.14
   0  -1  12   15.75    2.17
   0   1  12   14.93    2.09
   1  -1  12   17.40    1.32
   1  -1  12   19.71    2.42
   1   1  12   21.20    2.40
   2  -1  12    5.81    1.67
   2  -1  12    7.04    1.22
   2   1  12    3.01    1.56
   3  -1  12   14.92    2.08
   3  -1  12   17.14    1.83
   3   1  12   19.81    2.38
   4  -1  12   10.10    1.94
   4  -1  12   11.84    1.70
   4   1  12    8.66    2.01
   5  -1  12    3.12    1.60
   5   1  12    7.19    1.88
   6  -1  12   -0.42    1.53
   6   1  12    5.97    1.82
   8   2 -12    5.41    1.94
  -7  -2  12    0.59    2.15
   7   2 -12    3.75    1.59
  -7   2  12    6.03    2.43
  -6  -2  12   18.90    3.03
  -6   2  12   25.26    3.32
   6   2 -12   19.45    2.08
  -5  -2  12    4.83    2.29
   5   2 -12    3.03    1.19
  -5   2  12    1.85    2.40
  -4  -2  12   28.16    3.18
   4   2 -12   26.71    1.92
  -4   2  12   30.16    3.36
  -3  -2  12   13.58    2.48
   3   2 -12    9.60    1.25
  -3   2  12    7.70    2.27
  -2  -2  12   21.47    2.73
   2   2 -12   19.53    1.40
  -2   2  12   21.09    2.69
  -1  -2  12   38.77    3.12
  -1   2  12   36.37    2.89
   1   2 -12   36.36    1.69
   0  -2  12   50.65    2.05
   0  -2  12   51.17    3.24
   0   2  12   50.92    3.25
   1  -2  12   38.99    1.98
   1  -2  12   37.35    2.81
   1   2  12   37.50    2.85
   2  -2  12    1.17    1.15
   2  -2  12   -0.26    1.47
   2   2  12    2.71    1.60
   3  -2  12   28.56    2.19
   3   2  12   26.08    2.69
   4  -2  12    4.70    1.59
   4   2  12    5.91    1.89
   5  -2  12   16.41    2.18
   5   2  12   20.13    2.45
   6  -2  12    0.51    1.62
   6   2  12    3.81    1.81
   7  -2  12   12.52    2.41
  -7  -3  12    7.25    2.48
   7   3 -12    3.08    1.57
  -6  -3  12   14.49    2.99
   6   3 -12   12.08    1.86
  -5  -3  12    4.16    2.29
  -5   3  12    1.37    2.43
   5   3 -12    1.65    1.24
  -4  -3  12    6.71    2.35
   4   3 -12    6.71    1.39
  -4   3  12    7.11    2.66
  -3  -3  12   12.07    2.42
   3   3 -12    7.45    1.31
  -3   3  12    6.21    2.32
  -2  -3  12    2.00    1.90
  -2   3  12   -1.24    1.64
   2   3 -12   -0.06    0.86
  -1  -3  12   12.54    2.24
  -1  -3  12   10.29    1.51
  -1   3  12   13.02    2.28
   0  -3  12   46.44    2.98
   0  -3  12   44.87    2.34
   0   3  12   40.94    3.16
   1  -3  12    8.57    1.54
   1  -3  12    5.00    1.73
   1   3  12    7.85    2.01
   2  -3  12   13.35    1.76
   2   3  12   11.92    2.26
   3  -3  12   -0.55    1.39
   3   3  12    1.78    1.68
   4  -3  12    8.36    1.83
   4   3  12    0.14    1.55
   5  -3  12    5.08    1.81
   5   3  12   11.83    2.24
   6  -3  12    8.56    2.16
   7  -3  12   -1.12    1.65
   7   4 -12    0.69    1.45
  -6  -4  12    9.76    2.67
   6   4 -12    1.72    1.38
  -5  -4  12   -0.32    2.05
   5   4 -12    0.57    1.11
  -4  -4  12    5.29    2.23
   4   4 -12    4.39    1.39
  -4   4  12    1.11    2.58
  -3  -4  12    8.75    2.34
   3   4 -12    3.57    1.27
  -3   4  12    2.73    2.27
  -2  -4  12    2.71    1.82
   2   4 -12    4.23    1.29
  -2   4  12   -1.86    1.69
  -1  -4  12   20.02    2.46
  -1  -4  12   19.92    2.06
  -1   4  12   23.50    2.81
   0  -4  12    6.36    1.61
   0   4  12    8.84    2.20
   1  -4  12    1.13    1.40
   1   4  12   -2.18    1.48
   2  -4  12   12.90    2.01
   2   4  12   10.86    2.33
   3  -4  12   18.00    2.27
   3   4  12   14.48    2.58
   4  -4  12    6.21    1.98
   4   4  12    8.55    2.09
   5  -4  12   12.40    2.35
   5   4  12   21.17    2.53
   6  -4  12   11.50    2.28
   6   5 -12    2.79    1.65
  -5  -5  12   10.85    2.66
  -4  -5  12    2.40    2.05
   4   5 -12    3.58    1.45
  -3  -5  12   14.38    2.64
   3   5 -12   14.86    1.98
  -2  -5  12    8.70    2.13
   2   5 -12    7.24    1.66
  -2   5  12    3.37    2.25
  -1  -5  12   12.82    2.09
  -1   5  12   13.70    2.66
   0  -5  12   13.94    2.14
   0   5  12   11.47    2.54
   1  -5  12    7.20    1.93
   1   5  12    6.32    2.19
   2  -5  12   10.30    2.15
   2   5  12   12.63    2.59
   3  -5  12   11.69    2.21
   3   5  12    9.85    2.38
   4  -5  12    4.71    2.03
   4   5  12    6.23    2.04
   5  -5  12    2.86    1.84
  -4  -6  12   13.46    2.78
   4   6 -12    6.55    1.83
   3   6 -12    4.44    1.62
   2   6 -12   34.43    2.84
  -1  -6  12    0.94    1.75
  -1   6  12   -2.60    1.94
   0  -6  12    1.83    1.70
   0   6  12   -0.11    1.98
   1  -6  12    1.87    1.79
   1   6  12   -0.58    1.85
   2   6  12    1.18    1.78
   3  -6  12    5.35    2.07
   3   6  12    6.78    2.34
   4  -6  12    3.61    2.12
   1   7  12    2.72    2.17
  -8   0  13   34.37    3.71
  -7   0  13    1.86    2.23
  -6   0  13    7.48    2.67
  -5   0  13    6.02    2.48
  -4   0  13    1.53    2.28
  -3   0  13    1.84    2.05
  -2   0  13   13.05    2.54
  -1   0  13   17.91    2.48
   0   0  13  108.54    4.28
   1   0  13    1.11    1.57
   2   0  13    1.25    1.75
   3   0  13   10.66    2.23
   4   0  13   -0.07    1.71
   5   0  13   15.14    2.38
  -8  -1  13    2.92    2.32
  -8   1  13    4.28    2.40
  -7  -1  13   19.66    3.27
  -7   1  13   20.42    3.34
  -6  -1  13   19.10    3.18
  -6   1  13   22.52    3.34
  -5  -1  13    3.10    2.29
  -5   1  13    1.65    2.24
  -4  -1  13    6.59    2.35
  -4   1  13   10.85    2.70
  -3  -1  13    6.69    2.34
  -3   1  13    3.86    2.25
  -2  -1  13   72.24    3.96
  -2   1  13   74.55    3.94
  -1  -1  13   73.39    3.92
  -1   1  13   66.96    3.68
   0  -1  13    3.52    1.81
   0   1  13    1.88    1.61
   1  -1  13    9.00    2.01
   1   1  13    6.42    1.95
   2  -1  13   36.70    2.83
   2   1  13   42.97    3.16
   3  -1  13    7.48    1.94
   3   1  13   12.51    2.31
   4  -1  13    0.05    1.55
   4   1  13    4.37    1.96
   5   1  13    3.38    1.90
   6   1  13   20.61    2.68
  -7  -2  13   13.04    2.97
  -7   2  13   16.85    3.14
  -6  -2  13    2.61    2.26
   6   2 -13    0.88    1.31
  -6   2  13    0.63    2.36
  -5  -2  13   12.97    2.79
  -5   2  13    7.10    2.82
   5   2 -13   10.81    1.59
  -4  -2  13    6.06    2.42
  -4   2  13    5.46    2.54
   4   2 -13    6.45    1.25
  -3  -2  13    4.14    2.14
   3   2 -13    1.79    0.95
  -3   2  13   -0.25    1.99
  -2  -2  13   14.72    2.72
  -2   2  13   13.78    2.56
   2   2 -13   19.47    1.36
  -1  -2  13   37.51    3.24
  -1   2  13   34.87    3.02
   1   2 -13   43.00    1.78
   0  -2  13   28.71    3.02
   0  -2  13   29.77    1.76
   0   2  13   28.08    2.79
   1  -2  13   10.93    1.41
   1  -2  13    6.57    1.98
   1   2  13    9.87    2.24
   2  -2  13   12.79    2.12
   2  -2  13   16.48    1.76
   2   2  13   15.03    2.42
   3  -2  13   20.28    2.08
   3   2  13   21.21    2.74
   4  -2  13    9.34    1.84
   4   2  13   11.01    2.39
   5  -2  13    2.76    1.59
   5   2  13    2.62    1.98
   6   2  13   11.76    2.45
  -7  -3  13    2.40    2.39
  -6  -3  13    1.33    2.33
   6   3 -13   -0.29    1.23
  -5  -3  13    2.99    2.13
   5   3 -13    3.61    1.29
  -5   3  13    0.06    2.63
  -4  -3  13    2.44    2.18
   4   3 -13    1.52    1.06
  -4   3  13    0.47    2.48
  -3  -3  13    4.20    2.32
   3   3 -13    3.60    1.10
  -3   3  13    1.82    2.23
  -2  -3  13    5.67    2.27
   2   3 -13    5.28    1.18
  -2   3  13    5.26    2.17
  -1  -3  13    4.78    2.04
  -1   3  13    0.49    1.75
   0  -3  13   35.34    3.01
   0  -3  13   31.28    2.10
   0   3  13   32.78    3.03
   1  -3  13   18.79    1.92
   1  -3  13   17.07    2.34
   1   3  13   15.45    2.56
   2  -3  13    7.68    1.63
   2   3  13    6.73    2.05
   3  -3  13   13.24    1.97
   3   3  13   14.70    2.56
   4  -3  13    7.39    1.88
   4   3  13    8.70    2.25
   5  -3  13    5.94    1.90
   5   3  13    6.02    2.05
   6  -3  13    5.37    2.00
  -6  -4  13   -0.27    1.96
   6   4 -13    2.35    1.47
  -5  -4  13   18.19    3.15
   5   4 -13   15.19    2.02
  -4  -4  13    8.23    2.58
   4   4 -13    6.01    1.47
  -4   4  13    3.29    2.83
  -3  -4  13    2.14    2.08
  -3   4  13    0.02    2.26
   3   4 -13    1.02    1.10
  -2  -4  13    8.79    2.26
   2   4 -13    6.36    1.37
  -2   4  13    4.74    2.30
  -1  -4  13    7.29    2.02
  -1  -4  13   12.50    1.84
  -1   4  13    8.12    2.33
   0  -4  13    7.21    1.65
   0   4  13    7.86    2.30
   1  -4  13    5.15    1.68
   1   4  13    1.66    1.77
   2  -4  13    1.99    1.56
   2   4  13    3.98    2.05
   3  -4  13   20.31    2.39
   3   4  13   21.17    2.93
   4  -4  13    5.91    1.93
   4   4  13   12.53    2.46
   5  -4  13   24.74    2.80
   5   4  13   24.82    2.77
   6  -4  13    8.98    2.38
  -5  -5  13    5.88    2.45
   5   5 -13   -0.25    1.18
  -4  -5  13    5.13    2.25
   4   5 -13    3.45    1.53
  -3  -5  13    5.25    2.27
  -3   5  13   -1.86    2.47
   3   5 -13    6.03    1.56
   2   5 -13   14.50    2.00
  -2   5  13   11.52    2.81
  -1  -5  13    0.37    1.46
  -1   5  13    0.50    2.04
   0  -5  13    7.76    1.92
   0   5  13    8.09    2.47
   1  -5  13   15.81    2.37
   1   5  13   12.16    2.67
   2  -5  13   33.39    2.96
   2   5  13   34.89    3.41
   3  -5  13    2.35    1.88
   3   5  13    1.87    2.07
   4  -5  13    5.43    2.01
   4   5  13    4.48    2.38
   5  -5  13   14.71    2.50
   4   6 -13    3.13    1.62
   3   6 -13   -0.45    1.28
   2   6 -13   24.73    2.53
  -1   6  13    4.99    2.67
   0  -6  13    1.17    1.84
   0   6  13    0.28    2.16
   1  -6  13   13.73    2.56
   1   6  13   11.65    2.80
   2  -6  13    9.30    2.42
   2   6  13   11.91    2.84
   3  -6  13    0.74    1.95
   3   6  13    5.89    2.01
  -7   0  14   25.40    3.67
  -6   0  14   16.45    3.24
  -5   0  14   -2.78    2.03
  -4   0  14   27.50    3.44
  -3   0  14    1.87    2.19
  -2   0  14   28.17    3.26
  -1   0  14   10.81    2.44
   0   0  14    3.55    1.94
   1   0  14    3.32    1.91
   2   0  14   -0.24    1.72
   3   0  14    0.06    1.69
   4   0  14    1.91    1.97
   5   0  14   12.55    2.58
  -7  -1  14    5.33    2.58
  -7   1  14    6.27    2.67
  -6  -1  14   11.92    2.97
  -6   1  14    9.49    2.95
  -5  -1  14   29.08    3.49
  -5   1  14   31.66    3.81
  -4  -1  14    1.90    2.25
  -4   1  14    2.08    2.39
  -3  -1  14   17.33    2.97
  -3   1  14   22.56    3.17
  -2  -1  14   26.64    3.17
  -2   1  14   24.99    2.98
  -1  -1  14    4.51    2.20
  -1   1  14    2.42    1.92
   0  -1  14    4.67    2.08
   0   1  14    8.67    2.12
   1  -1  14   35.01    3.17
   1   1  14   35.27    3.10
   2  -1  14   -0.18    1.75
   2   1  14    1.07    1.89
   3  -1  14   -1.75    1.66
   3   1  14    1.13    1.85
   4   1  14    9.93    2.39
   5   1  14    4.56    2.12
   6   1  14   23.40    2.66
  -7  -2  14    0.95    2.38
  -7   2  14    3.50    2.54
  -6  -2  14   25.54    3.52
  -6   2  14   23.01    3.56
  -5  -2  14    3.72    2.39
  -5   2  14   11.40    3.09
  -4  -2  14    2.83    2.31
  -4   2  14    0.35    2.47
  -3  -2  14    1.90    2.20
  -3   2  14   -0.48    2.15
  -2  -2  14   16.36    2.86
  -2   2  14   11.63    2.61
  -1  -2  14    6.19    2.35
  -1   2  14    6.39    2.22
   0  -2  14   -0.35    1.94
   0   2  14   -0.35    1.65
   1  -2  14    8.53    2.28
   1   2  14    7.99    2.24
   2  -2  14    0.51    1.82
   2   2  14    3.96    2.13
   3   2  14    3.18    2.08
   4   2  14   26.32    2.97
   5   2  14    3.18    2.07
   6   2  14   10.26    2.47
  -6  -3  14   11.80    2.97
  -6   3  14   17.19    3.49
  -5  -3  14    0.07    2.19
  -5   3  14   -0.23    2.76
  -4  -3  14   -0.21    2.21
  -4   3  14    1.21    2.57
   4   3 -14   -0.13    1.01
  -3  -3  14   -0.76    2.09
  -3   3  14   -4.17    1.90
   3   3 -14   -0.99    0.86
  -2  -3  14   26.56    3.24
  -2   3  14   25.82    3.28
   2   3 -14   26.44    1.82
  -1  -3  14   10.62    2.46
  -1   3  14    8.53    2.34
   1   3 -14   10.61    1.37
   0  -3  14    6.70    1.45
   0  -3  14    7.25    2.22
   0   3  14   11.65    2.56
   1  -3  14    8.79    1.63
   1   3  14    6.36    2.25
   2  -3  14    2.77    1.41
   2   3  14    0.93    1.89
   3  -3  14   14.25    2.03
   3   3  14   11.87    2.59
   4   3  14   23.33    3.07
   5   3  14   11.84    2.59
  -6  -4  14   -2.03    1.85
   6   4 -14    1.86    1.44
  -5  -4  14    5.93    2.58
   5   4 -14    2.26    1.43
  -4  -4  14   28.03    3.55
   4   4 -14   15.18    1.94
  -4   4  14   15.72    3.56
  -3  -4  14    9.20    2.60
   3   4 -14    7.33    1.51
  -3   4  14    8.77    2.89
  -2  -4  14    4.87    2.15
   2   4 -14    3.67    1.26
  -2   4  14   -0.07    2.23
  -1  -4  14    6.29    2.06
  -1   4  14   -0.71    1.96
   0  -4  14   -0.35    1.26
   0   4  14    0.06    1.93
   1  -4  14    3.70    1.73
   1   4  14    5.27    2.36
   2  -4  14   19.67    2.40
   2   4  14   24.02    3.26
   3  -4  14    5.55    1.92
   3   4  14    7.48    2.38
   4  -4  14   16.20    2.42
   4   4  14   12.26    2.61
   5  -4  14    2.25    1.77
   5   4  14    8.15    2.37
  -5  -5  14    8.24    2.55
   5   5 -14    4.18    1.59
  -4  -5  14    9.07    2.65
   4   5 -14    6.20    1.69
  -3  -5  14    9.41    2.43
  -3   5  14   -1.50    2.70
   3   5 -14    7.74    1.67
   2   5 -14   18.94    2.12
  -2   5  14   12.41    3.16
  -1   5  14    6.40    2.63
   0  -5  14   12.55    2.22
   0   5  14    7.72    2.63
   1  -5  14    0.82    1.71
   1   5  14   -0.92    1.93
   2  -5  14    5.53    2.01
   2   5  14    2.55    2.25
   3  -5  14    9.68    2.23
   3   5  14   10.67    2.62
   4  -5  14   -1.02    1.57
   4   5  14    4.77    2.22
   3   6 -14    7.71    1.88
   2   6 -14    5.76    1.70
  -1   6  14   13.58    3.19
   0  -6  14    2.64    1.93
   0   6  14    1.36    2.43
   1  -6  14    6.25    2.14
   1   6  14    2.73    2.51
   2  -6  14    2.56    2.03
   2   6  14    4.41    2.38
  -7   0  15   17.38    3.46
  -6   0  15    2.45    2.70
  -5   0  15   -0.59    2.48
  -4   0  15    3.41    2.64
  -3   0  15   25.55    3.32
  -2   0  15    0.70    2.14
  -1   0  15   21.63    2.92
   0   0  15   30.90    3.27
   1   0  15   21.33    2.90
   2   0  15    3.91    2.10
   3   0  15    2.51    2.07
   4   0  15    1.89    2.30
  -7  -1  15   20.97    3.53
  -7   1  15   23.04    3.70
  -6  -1  15   11.83    3.08
  -6   1  15    9.22    3.11
  -5  -1  15    1.54    2.49
  -5   1  15   -0.19    2.51
  -4  -1  15    3.90    2.52
  -4   1  15    2.11    2.63
  -3  -1  15    7.22    2.73
  -3   1  15    6.14    2.74
  -2  -1  15    1.01    2.21
  -2   1  15    1.60    2.13
  -1  -1  15    4.03    2.41
  -1   1  15    4.18    2.25
   0  -1  15    6.01    2.38
   0   1  15    9.58    2.42
   1  -1  15   31.65    3.18
   1   1  15   39.56    3.41
   2  -1  15   15.94    2.71
   2   1  15   17.67    2.94
   3  -1  15    0.96    2.06
   3   1  15    1.67    2.21
   4   1  15   19.18    3.14
   5   1  15   15.31    2.84
  -7   2  15    6.96    2.88
  -6  -2  15    9.95    2.91
  -6   2  15    8.25    3.12
  -5  -2  15    6.89    2.58
  -5   2  15    8.35    3.29
  -4  -2  15   -0.84    2.42
  -4   2  15   -1.65    2.55
  -3  -2  15   -1.56    2.20
  -3   2  15   -2.49    2.18
  -2  -2  15    3.47    2.54
  -2   2  15    8.39    2.60
  -1  -2  15   22.34    3.17
  -1   2  15   19.47    2.95
   0  -2  15    3.62    2.29
   0   2  15    3.69    2.07
   1  -2  15   18.08    2.88
   1   2  15   17.73    2.88
   2  -2  15    0.21    2.08
   2   2  15    2.21    2.06
   3   2  15    9.77    2.59
   4   2  15    9.88    2.71
   5   2  15    0.34    2.20
  -6  -3  15    6.33    2.72
  -5  -3  15    1.87    2.32
  -5   3  15   -2.33    2.69
  -4  -3  15   -5.15    1.88
  -4   3  15   -6.09    2.34
  -3  -3  15   17.08    3.19
  -3   3  15    8.53    2.90
  -2  -3  15    2.44    2.46
  -2   3  15   -0.42    2.24
  -1  -3  15   11.05    2.67
  -1   3  15   11.67    2.76
   0  -3  15    4.31    2.26
   0   3  15    5.48    2.25
   1   3  15   11.96    2.77
   2   3  15    5.67    2.37
   3   3  15    6.55    2.38
   4   3  15   14.10    2.75
   5   3  15    1.58    1.81
  -5  -4  15    5.01    2.61
  -4  -4  15    7.54    2.75
  -4   4  15   -1.37    2.86
  -3  -4  15    4.68    2.44
  -3   4  15   -0.65    2.60
  -2  -4  15   24.93    3.24
  -2   4  15   19.51    3.37
  -1  -4  15   20.54    2.87
  -1   4  15   11.82    2.86
   0   4  15    3.02    2.37
   1   4  15   -2.71    1.72
   2   4  15    2.25    2.20
   3   4  15   39.00    3.69
   4   4  15    0.09    1.85
  -4  -5  15    9.93    2.60
  -3  -5  15    8.26    2.48
  -3   5  15   -7.63    2.59
   3   5 -15    2.33    1.42
  -2   5  15   -2.41    2.57
   2   5 -15    2.30    1.34
  -1   5  15   16.81    3.24
   1   5 -15   19.51    2.23
   0  -5  15   14.06    2.32
   0   5  15    8.45    3.01
   1  -5  15    1.41    1.72
   1   5  15    1.92    2.46
   2  -5  15   -0.32    1.76
   2   5  15    1.76    2.27
   3   5  15   15.15    3.18
   2   6 -15   13.97    2.20
  -1   6  15   -2.52    2.44
   1   6 -15    7.49    1.78
   0  -6  15    7.61    2.45
   0   6  15    7.28    2.88
   1  -6  15    4.16    2.10
   1   6  15    1.18    2.41
   2  -6  15   11.98    2.54
  -6   0  16   10.84    3.21
  -5   0  16   13.72    3.27
  -4   0  16    1.09    2.65
  -3   0  16    5.99    2.74
  -2   0  16    3.40    2.56
  -1   0  16    2.39    2.38
   0   0  16   -0.80    2.07
   1   0  16   -2.27    1.96
   2   0  16   -2.80    1.98
   3   0  16   -5.53    1.87
   4   0  16   -5.28    1.99
  -7   1  16    6.07    2.86
  -6  -1  16   14.60    3.27
  -6   1  16   11.86    3.38
  -5  -1  16   10.78    3.18
  -5   1  16    8.46    3.21
  -4  -1  16    0.56    2.52
  -4   1  16   -1.42    2.65
  -3  -1  16   14.69    3.21
  -3   1  16   15.50    3.23
  -2  -1  16   -2.19    2.28
  -2   1  16   -0.36    2.20
  -1  -1  16   12.19    2.98
  -1   1  16   10.65    2.77
   0  -1  16    2.53    2.33
   0   1  16    3.77    2.31
   1  -1  16   14.86    2.83
   1   1  16   15.91    2.88
   2  -1  16    6.06    2.65
   2   1  16    6.11    2.62
   3  -1  16   -0.34    2.18
   3   1  16    0.16    2.43
   4   1  16    5.81    2.64
   5   1  16    5.03    2.65
  -6  -2  16    7.17    2.84
  -6   2  16   -0.47    2.90
  -5  -2  16   12.05    3.03
  -5   2  16    5.12    3.22
  -4  -2  16   13.38    3.19
  -4   2  16   10.46    3.31
  -3  -2  16   19.05    3.36
  -3   2  16   21.95    3.59
  -2  -2  16   12.53    3.10
  -2   2  16    6.33    2.70
  -1  -2  16   -2.08    2.32
  -1   2  16   -2.25    2.10
   0  -2  16    7.49    2.75
   0   2  16    6.34    2.46
   1  -2  16    4.75    2.61
   1   2  16    9.71    2.70
   2   2  16   13.60    3.10
   3   2  16   -1.25    2.24
   4   2  16    1.88    2.43
   5   2  16    2.50    2.29
  -6   3  16    1.83    2.86
  -5  -3  16    7.26    2.84
  -5   3  16    0.43    3.15
  -4  -3  16   11.88    3.12
  -4   3  16    6.32    3.31
  -3  -3  16   -0.72    2.37
  -3   3  16   -2.99    2.47
  -2  -3  16   32.53    3.70
  -2   3  16   31.91    3.92
  -1  -3  16    4.01    2.58
  -1   3  16    5.44    2.70
   0  -3  16    1.64    2.43
   0   3  16    3.96    2.45
   1   3  16    0.06    2.06
   2   3  16    3.73    2.33
   3   3  16   12.81    3.02
   4   3  16    4.72    2.37
   5   3  16    8.13    2.66
  -5  -4  16    7.84    2.83
  -4  -4  16   -0.65    2.31
  -4   4  16   -3.75    3.09
  -3  -4  16   -0.30    2.33
  -3   4  16   -2.55    2.66
  -2  -4  16    6.93    2.70
  -2   4  16   -0.47    2.62
  -1   4  16   17.31    3.40
   0   4  16    2.81    2.62
   1   4  16   -4.06    1.92
   2   4  16    5.25    2.68
   3   4  16    2.86    2.36
   4   4  16    3.68    2.37
  -4  -5  16   13.05    2.77
  -3   5  16   -1.86    3.31
  -2   5  16    4.60    3.20
  -1   5  16   -5.03    2.34
   0   5  16   17.27    3.60
   1   5  16    0.79    2.69
   2   5  16   -2.54    2.18
  -6   0  17   -0.34    2.69
  -5   0  17    7.09    3.13
  -4   0  17    7.26    3.18
  -3   0  17   -5.45    2.13
  -2   0  17   -2.70    2.34
  -1   0  17   -2.45    2.28
   0   0  17    1.86    2.53
   1   0  17   -0.56    2.50
   2   0  17   12.72    3.17
   3   0  17   -1.04    2.31
   4   0  17    8.32    3.03
  -6  -1  17    8.04    2.97
  -6   1  17    4.96    3.10
  -5  -1  17   10.30    3.22
  -5   1  17    6.92    3.25
  -4  -1  17   -0.48    2.47
  -4   1  17   -0.64    2.82
  -3  -1  17    7.11    2.99
  -3   1  17    9.65    3.23
  -2  -1  17    4.99    2.90
  -2   1  17    2.43    2.65
  -1  -1  17    4.70    2.83
  -1   1  17    4.49    2.63
   0  -1  17    5.27    2.82
   0   1  17    5.96    2.75
   1  -1  17   -0.13    2.41
   1   1  17    1.65    2.54
   2  -1  17   31.23    3.75
   2   1  17   29.27    3.60
   3  -1  17    4.21    2.75
   3   1  17   12.54    3.20
   4   1  17   -1.52    2.43
   5   1  17    2.91    2.84
  -6   2  17    9.51    3.47
  -5  -2  17    2.69    2.77
  -5   2  17   -3.99    2.92
  -4  -2  17   -0.19    2.43
  -4   2  17   -0.93    3.00
  -3  -2  17    3.13    2.89
  -3   2  17   -3.36    2.59
  -2  -2  17   33.40    4.03
  -2   2  17   32.57    3.96
  -1  -2  17   -0.77    2.75
  -1   2  17    0.61    2.35
   0  -2  17   18.75    3.37
   0   2  17   17.67    3.26
   1  -2  17    5.46    2.89
   1   2  17   11.50    2.96
   2   2  17   -2.33    2.33
   3   2  17    5.26    2.83
   4   2  17   -0.43    2.52
   5   2  17    1.49    2.55
  -5  -3  17   22.13    3.63
  -5   3  17   23.47    4.41
  -4  -3  17   10.22    3.15
  -4   3  17   -1.88    3.14
  -3  -3  17   33.73    3.90
  -3   3  17   23.48    3.96
  -2  -3  17    2.45    2.80
  -2   3  17   -2.32    2.57
  -1  -3  17    3.48    2.68
  -1   3  17    4.37    2.82
   0  -3  17    3.03    2.72
   0   3  17    5.17    2.73
   1   3  17    3.69    2.56
   2   3  17   -1.24    2.27
   3   3  17    3.99    2.82
   4   3  17    6.68    2.97
  -4  -4  17    4.08    2.71
  -4   4  17   -2.13    3.39
  -3  -4  17   18.75    3.34
  -3   4  17    7.11    3.35
  -2  -4  17    0.40    2.46
  -2   4  17   -1.83    2.78
  -1   4  17   -4.15    2.53
   0   4  17   -1.88    2.38
   1   4  17   27.00    4.05
   2   4  17   -2.05    2.42
   3   4  17   -3.06    2.35
  -2   5  17   -6.10    2.92
  -1   5  17   -5.50    2.50
   0   5  17    6.48    3.06
   1   5  17   -1.46    2.43
  -5   0  18    1.10    3.09
  -4   0  18    9.90    3.46
  -3   0  18   11.87    3.34
  -2   0  18    3.21    2.91
  -1   0  18    0.96    2.74
   0   0  18   -4.17    2.54
   1   0  18   10.28    3.39
   2   0  18   -2.57    2.58
   3   0  18   -6.40    2.29
  -5  -1  18   -0.61    2.80
  -5   1  18    3.07    3.24
  -4  -1  18    5.89    3.15
  -4   1  18    0.67    3.10
  -3  -1  18   10.58    3.35
  -3   1  18    5.29    3.22
  -2  -1  18    2.76    2.98
  -2   1  18    0.51    2.76
  -1  -1  18    1.14    2.98
  -1   1  18    7.57    2.94
   0  -1  18    1.04    3.01
   0   1  18    3.97    2.92
   1  -1  18   -2.24    2.65
   1   1  18   -0.48    2.66
   2  -1  18   -6.96    2.45
   2   1  18   -0.57    2.55
   3   1  18   -1.30    2.97
   4   1  18   -1.42    2.73
   5   1  18   -3.74    2.57
  -5  -2  18   17.35    3.65
  -5   2  18   11.29    3.76
  -4  -2  18    7.06    3.11
  -4   2  18    3.14    3.36
  -3  -2  18    8.59    3.27
  -3   2  18   13.50    3.75
  -2  -2  18    7.01    3.25
  -2   2  18    3.85    3.00
  -1  -2  18    4.81    3.14
  -1   2  18   -1.37    2.75
   0  -2  18    6.27    3.26
   0   2  18    3.88    2.84
   1  -2  18   -2.39    2.94
   1   2  18    5.53    2.89
   2   2  18   16.42    3.54
   3   2  18    2.78    2.97
   4   2  18    1.00    2.94
  -4  -3  18   24.08    3.89
  -4   3  18    9.72    3.93
  -3  -3  18   10.13    3.19
  -3   3  18    4.29    3.43
  -2  -3  18    0.31    3.02
  -2   3  18   -3.33    2.69
  -1  -3  18   -0.02    2.71
  -1   3  18   -4.49    2.59
   0   3  18    4.35    3.03
   1   3  18    3.20    2.91
   2   3  18   -0.42    2.47
   3   3  18   -0.72    2.66
  -3  -4  18    3.58    2.64
  -3   4  18   -6.64    2.90
  -2  -4  18   15.70    3.27
  -2   4  18    2.77    3.30
  -1   4  18    7.80    3.46
   0   4  18   12.19    3.49
   1   4  18    1.18    2.74
   2   4  18   -0.38    2.68
  -5   0  19   -0.37    2.89
  -4   0  19    2.36    3.16
  -3   0  19   -1.13    2.92
  -2   0  19   -1.61    2.83
  -1   0  19   -2.53    2.89
   0   0  19   -0.82    2.80
   1   0  19   15.86    3.80
   2   0  19    8.59    3.55
   3   0  19   -6.74    2.89
  -4  -1  19   -2.04    2.87
  -4   1  19    2.70    3.51
  -3  -1  19    8.13    3.42
  -3   1  19    6.58    3.45
  -2  -1  19   -0.02    3.09
  -2   1  19   -0.20    2.99
  -1  -1  19   25.52    4.29
  -1   1  19   27.63    4.14
   0  -1  19    8.82    3.70
   0   1  19    8.36    3.36
   1  -1  19   -8.09    2.73
   1   1  19    2.41    3.02
   2  -1  19    4.68    3.39
   2   1  19    3.37    3.11
   3   1  19   -5.83    2.86
   4   1  19   -3.86    3.19
  -4  -2  19   12.68    3.61
  -4   2  19    3.22    3.53
  -3  -2  19   -1.76    2.82
  -3   2  19   -4.25    3.04
  -2  -2  19   23.02    4.04
  -2   2  19   22.74    4.12
  -1  -2  19    2.85    3.50
  -1   2  19    1.62    3.13
   0  -2  19   -2.84    3.15
   0   2  19    5.14    3.18
   1  -2  19   -8.32    2.91
   1   2  19   -4.03    2.29
   2   2  19   -2.91    2.41
   3   2  19    1.71    3.14
  -3  -3  19   11.30    3.45
  -3   3  19    0.25    3.53
  -2  -3  19    4.68    3.41
  -2   3  19    5.22    3.65
  -1  -3  19    2.61    3.22
  -1   3  19    2.40    3.29
   0   3  19   25.59    4.37
   1   3  19    1.80    2.86
  -1   4  19   21.31    4.26
  -3   0  20   -5.20    3.12
  -2   0  20   -0.99    3.21
  -1   0  20   -6.72    2.98
   0   0  20    7.99    3.76
   2   0  20    7.79    3.84
   3   0  20   -9.06    3.14
  -3  -1  20   -1.52    3.11
  -3   1  20   -1.06    3.35
  -2  -1  20    8.03    3.73
  -2   1  20    4.25    3.66
  -1  -1  20    2.34    3.57
  -1   1  20   -0.86    3.15
   0  -1  20   -7.41    3.25
   0   1  20   -0.79    3.02
   1  -1  20    8.39    4.00
   1   1  20   12.63    3.98
   2  -1  20    6.09    3.86
   2   1  20   17.01    4.06
   3   1  20   -2.27    3.34
  -3  -2  20    0.62    3.11
  -3   2  20   -7.49    3.09
  -2  -2  20    2.04    3.44
  -2   2  20   -1.20    3.43
  -1  -2  20   -0.13    3.55
  -1   2  20   -4.45    2.92
   0  -2  20   -0.86    3.42
   0   2  20   -3.97    2.87
   1   2  20    9.32    3.68
   2   2  20   -6.71    2.51
  -2  -3  20   -4.47    2.89
  -1  -3  20    3.00    3.39
  -1   3  20    1.83    3.48
   0   3  20   10.44    4.01
  -2   0  21    0.41    3.49
  -1   0  21   -1.83    3.60
   0   0  21   -4.25    3.27
   1   0  21    4.06    3.83
  -2  -1  21   -6.36    3.34
  -2   1  21   -4.79    3.49
  -1  -1  21   -1.97    3.62
  -1   1  21   -7.35    3.25
   0  -1  21   -1.20    3.82
   0   1  21    4.70    3.75
   2   1  21   -2.08    3.48
  -2  -2  21   -5.49    3.05
  -1  -2  21    8.84    4.21
   0  -2  21   -0.60    3.97
   0   0   0    0.00    0.00
;
_shelx_hkl_checksum     95400
_shelx_res_file
;
TITL sad in P2(1)
    b.res
    created by SHELXL-2017/1 at 22:33:16 on 07-Jun-2018
CELL 0.71073   6.2930   5.3712  14.0916  90.000  92.885  90.000
ZERR    2.00   0.0008   0.0007   0.0017   0.000   0.002   0.000
LATT -1
SYMM -X, 0.5+Y, -Z
SFAC C H O
UNIT 18 24 12
omit -4 58
TEMP -173.000
size 0.21 0.07 0.03
L.S. 8
BOND $h
acta
conf
htab
FMAP 2
PLAN 10
EQIV $1 -x+1, y+1/2, -z+1
EQIV $2 x+1, y-1, z
EQIV $3 -x+2, y+1/2, -z+1
EQIV $4 x, y-1, z
HTAB O1 O3_$1
HTAB O4 O2_$2
HTAB C2 O3_$3
HTAB C3 O2_$4
WGHT    0.031000
FVAR       0.49381
O1    3    0.383756    0.552115    0.451240    11.00000    0.01451    0.01539 =
         0.01670    0.00176    0.00656    0.00144
H1    2    0.271046    0.587102    0.468115    11.00000    0.03875
O2    3    0.380769    0.886687    0.354858    11.00000    0.01480    0.01499 =
         0.01718    0.00101    0.00106    0.00500
O3    3    0.942127    0.172197    0.449558    11.00000    0.01465    0.01399 =
         0.01124    0.00174    0.00071    0.00153
O4    3    1.068782    0.220489    0.305482    11.00000    0.01195    0.01543 =
         0.01533    0.00246    0.00343    0.00310
H4    2    1.172730    0.143647    0.332000    11.00000    0.02598
O5    3    0.789043    0.780473    0.303802    11.00000    0.01638    0.01090 =
         0.00998   -0.00124    0.00295   -0.00139
O6    3    0.699260    0.410644    0.231563    11.00000    0.01784    0.01021 =
         0.00990   -0.00046   -0.00028   -0.00030
C1    1    0.467923    0.706038    0.389938    11.00000    0.01458    0.00933 =
         0.00855   -0.00402   -0.00019   -0.00042
C2    1    0.695383    0.630094    0.372201    11.00000    0.01365    0.00866 =
         0.01167   -0.00054    0.00150    0.00121
AFIX  13
H2    2    0.782988    0.639980    0.433289    11.00000   -1.20000
AFIX   0
C3    1    0.715483    0.366739    0.330218    11.00000    0.01267    0.00827 =
         0.01026    0.00007    0.00213   -0.00049
AFIX  13
H3    2    0.591522    0.263933    0.348493    11.00000   -1.20000
AFIX   0
C4    1    0.920150    0.242409    0.367171    11.00000    0.01003    0.00627 =
         0.01507   -0.00307    0.00015   -0.00049
C5    1    0.766141    0.660888    0.212143    11.00000    0.01712    0.01098 =
         0.00913   -0.00195    0.00187    0.00108
C6    1    0.602488    0.795182    0.145368    11.00000    0.01835    0.01823 =
         0.01552   -0.00063   -0.00029    0.00496
AFIX  23
H6A   2    0.481549    0.683619    0.127887    11.00000   -1.20000
H6B   2    0.547171    0.945453    0.176471    11.00000   -1.20000
AFIX   0
C7    1    0.721329    0.867032    0.057088    11.00000    0.03102    0.03516 =
         0.01667    0.00921    0.00215    0.00683
AFIX  23
H7A   2    0.704227    0.737514    0.007304    11.00000   -1.20000
H7B   2    0.669165    1.027909    0.030732    11.00000   -1.20000
AFIX   0
C8    1    0.953506    0.887297    0.093875    11.00000    0.02575    0.02251 =
         0.01847    0.00710    0.00892    0.00034
AFIX  23
H8A   2    1.051505    0.869535    0.041494    11.00000   -1.20000
H8B   2    0.981059    1.048463    0.126290    11.00000   -1.20000
AFIX   0
C9    1    0.977600    0.671143    0.163376    11.00000    0.01636    0.01626 =
         0.01596    0.00124    0.00469    0.00141
AFIX  23
H9A   2    1.097196    0.700938    0.210352    11.00000   -1.20000
H9B   2    1.003536    0.513540    0.129416    11.00000   -1.20000
AFIX   0
HKLF 4
REM  sad in P2(1)
REM R1 =  0.0429 for    1914 Fo > 4sig(Fo)  and  0.0689 for all    2455 data
REM    144 parameters refined using      1 restraints
END
WGHT      0.0310      0.0000
REM Instructions for potential hydrogen bonds
HTAB O1 O3_$1
HTAB O4 O2_$2
HTAB C2 O3_$3
HTAB C3 O2_$4
REM Highest difference peak  0.288,  deepest hole -0.237,  1-sigma level  0.061
Q1    1   0.8649  0.6688  0.1860  11.00000  0.05    0.29
Q2    1   0.5785  0.6531  0.3797  11.00000  0.05    0.25
Q3    1   0.6912  0.5012  0.3539  11.00000  0.05    0.25
Q4    1   1.0233  0.2453  0.2609  11.00000  0.05    0.25
Q5    1   1.2938  0.2333  0.3178  11.00000  0.05    0.25
Q6    1   0.2556  0.8978  0.3985  11.00000  0.05    0.24
Q7    1   0.9378  0.5370  0.3002  11.00000  0.05    0.24
Q8    1   0.9444  0.7622  0.1238  11.00000  0.05    0.23
Q9    1   0.4406  0.6115  0.4228  11.00000  0.05    0.22
Q10   1   0.8169  0.2669  0.3419  11.00000  0.05    0.21
;
_shelx_res_checksum     54787
data_II
_audit_creation_method     'SHELXL-2017/1'
_database_code_depnum_ccdc_archive     'CCDC 1853435'
_chemical_name_systematic
         '(2<i>R</i>,3<i>R</i>)-1,4-Dioxaspiro[4.5]decane-2,3-dicarboxylic acid'
_chemical_name_common
                       '(2R,3R)-1,4-dioxaspiro[4.5]decane-2,3-dicarboxylic acid'
_chemical_formula_moiety     'C10 H14 O6'
_chemical_formula_sum     'C10 H14 O6'
_chemical_formula_iupac     'C10 H14 O6'
_chemical_formula_weight     230.21
_chemical_melting_point     413.0(10)
_shelx_space_group_comment
;
The symmetry employed for this shelxl refinement is uniquely defined
by the following loop, which should always be used as a source of
symmetry information in preference to the above space-group names.
They are only intended as comments.
;
_space_group_crystal_system     monoclinic
_space_group_name_H-M_alt     'P 21'
_space_group_name_Hall     'P 2yb'
loop_
    _space_group_symop_operation_xyz
    'x, y, z'
    '-x, y+1/2, -z'
_cell_length_a     6.4272(8)
_cell_length_b     5.2976(6)
_cell_length_c     15.5678(19)
_cell_angle_alpha     90
_cell_angle_beta     94.469(2)
_cell_angle_gamma     90
_cell_volume     528.45(11)
_cell_formula_units_Z     2
_cell_measurement_reflns_used     361
_cell_measurement_theta_min     3
_cell_measurement_theta_max     29
_cell_measurement_temperature     100(2)
_exptl_crystal_description     needle
_exptl_crystal_colour     colourless
_exptl_crystal_size_max     0.39
_exptl_crystal_size_mid     0.15
_exptl_crystal_size_min     0.05
_exptl_crystal_density_diffrn     1.447
_exptl_crystal_density_meas     ?
_exptl_crystal_density_method     'not measured'
_exptl_crystal_F_000     244
_exptl_absorpt_coefficient_mu     0.121
_exptl_absorpt_correction_type     multi-scan
_exptl_absorpt_process_details
;
(SADABS; Bruker, 2008)
;
_shelx_estimated_absorpt_T_min     0.954
_shelx_estimated_absorpt_T_max     0.994
_exptl_absorpt_correction_T_min     0.9171
_exptl_absorpt_correction_T_max     0.9947
_exptl_special_details     ?
_diffrn_ambient_temperature     100(2)
_diffrn_radiation_type     MoK\a
_diffrn_radiation_wavelength     0.71073
_diffrn_radiation_source     'fine-focus sealed tube'
_diffrn_radiation_monochromator     graphite
_diffrn_measurement_device_type     'Bruker SMART APEXII'
_diffrn_measurement_method     \w
_diffrn_detector_area_resol_mean     ?
_diffrn_reflns_number     4329
_diffrn_reflns_av_R_equivalents     0.0152
_diffrn_reflns_theta_min     2.625
_diffrn_reflns_theta_max     28.996
_diffrn_reflns_theta_full     25.242
_diffrn_measured_fraction_theta_max     0.997
_diffrn_measured_fraction_theta_full     0.998
_diffrn_reflns_limit_h_min     -8
_diffrn_reflns_limit_h_max     8
_diffrn_reflns_limit_k_min     -7
_diffrn_reflns_limit_k_max     5
_diffrn_reflns_limit_l_min     -21
_diffrn_reflns_limit_l_max     20
_refine_special_details
;
 Refinement of F^2^ against ALL reflections.  The weighted R-factor wR and
 goodness of fit S are based on F^2^, conventional R-factors R are based
 on F, with F set to zero for negative F^2^. The threshold expression of
 F^2^ > 2sigma(F^2^) is used only for calculating R-factors(gt) etc. and is
 not relevant to the choice of reflections for refinement.  R-factors based
 on F^2^ are statistically about twice as large as those based on F, and R-
 factors based on ALL data will be even larger.
;
_reflns_number_total     2612
_reflns_number_gt     2503
_reflns_threshold_expression     'I > 2\s(I)'
_refine_ls_structure_factor_coef     Fsqd
_refine_ls_matrix_type     full
_refine_ls_R_factor_all     0.0293
_refine_ls_R_factor_gt     0.0276
_refine_ls_wR_factor_gt     0.0703
_refine_ls_wR_factor_ref     0.0717
_refine_ls_goodness_of_fit_ref     1.051
_refine_ls_restrained_S_all     1.051
_refine_ls_number_reflns     2612
_refine_ls_number_parameters     153
_refine_ls_number_restraints     1
_refine_ls_hydrogen_treatment     mixed
_refine_ls_weighting_scheme     calc
_refine_ls_weighting_details
              'w=1/[\s^2^(Fo^2^)+(0.0411P)^2^+0.0783P] where P=(Fo^2^+2Fc^2^)/3'
_atom_sites_solution_hydrogens     mixed
_atom_sites_solution_primary     direct
_atom_sites_solution_secondary     difmap
_refine_ls_shift/su_max     0.000
_refine_ls_shift/su_mean     0.000
_refine_diff_density_max     0.304
_refine_diff_density_min     -0.203
_refine_ls_extinction_method     none
_refine_ls_extinction_coef     .
loop_
    _atom_type_symbol
    _atom_type_description
    _atom_type_scat_dispersion_real
    _atom_type_scat_dispersion_imag
    _atom_type_scat_source
    'C' 'C' 0.0033 0.0016
                         'International Tables Vol C Tables 4.2.6.8 and 6.1.1.4'
    'H' 'H' 0.0000 0.0000
                         'International Tables Vol C Tables 4.2.6.8 and 6.1.1.4'
    'O' 'O' 0.0106 0.0060
                         'International Tables Vol C Tables 4.2.6.8 and 6.1.1.4'
_computing_data_collection
;
APEX2 (Bruker, 2008)
;
_computing_cell_refinement
;
SAINT (Bruker, 2008)
;
_computing_data_reduction
;
SAINT (Bruker, 2008)
;
_computing_structure_solution
;
SHELXS97 (Sheldrick, 2008)
;
_computing_structure_refinement
;
SHELXL2017 (Sheldrick, 2015)
;
_computing_molecular_graphics
;
SHELXTL (Sheldrick, 2008) and Mercury (Macrae <i>et al.</i>,
2008)
;
_computing_publication_material
;
SHELXL2017 (Sheldrick, 2015) and publCIF (Westrip, 2010)
;
loop_
    _atom_site_type_symbol
    _atom_site_label
    _atom_site_fract_x
    _atom_site_fract_y
    _atom_site_fract_z
    _atom_site_U_iso_or_equiv
    _atom_site_adp_type
    _atom_site_calc_flag
    _atom_site_occupancy
    _atom_site_disorder_assembly
    _atom_site_disorder_group
    O O1 0.38484(18) 0.5840(2) 0.45476(7) 0.0142(2) Uani d 1 . .
    H H1 0.275(4) 0.638(6) 0.4745(17) 0.046(8) Uiso d 1 . .
    O O2 0.37180(17) 0.9308(2) 0.37124(7) 0.0150(2) Uani d 1 . .
    O O3 0.92950(17) 0.2135(2) 0.45684(7) 0.0124(2) Uani d 1 . .
    O O4 1.05961(17) 0.2630(2) 0.32878(7) 0.0134(2) Uani d 1 . .
    H H4 1.158(4) 0.171(5) 0.3519(15) 0.027(6) Uiso d 1 . .
    O O5 0.76550(18) 0.8366(2) 0.32166(7) 0.0118(2) Uani d 1 . .
    O O6 0.70176(17) 0.4547(2) 0.25475(7) 0.0116(2) Uani d 1 . .
    C C1 0.4607(2) 0.7451(3) 0.40041(9) 0.0104(3) Uani d 1 . .
    C C2 0.6846(2) 0.6758(3) 0.38313(9) 0.0099(3) Uani d 1 . .
    H H2 0.774689 0.688258 0.438295 0.012 Uiso calc 1 . .
    C C3 0.7100(2) 0.4108(3) 0.34451(9) 0.0099(3) Uani d 1 . .
    H H3 0.588324 0.303877 0.357764 0.012 Uiso calc 1 . .
    C C4 0.9117(2) 0.2852(3) 0.38196(10) 0.0103(3) Uani d 1 . .
    C C5 0.7505(2) 0.7152(3) 0.23867(9) 0.0109(3) Uani d 1 . .
    C C6 0.9603(2) 0.7413(3) 0.20088(9) 0.0145(3) Uani d 1 . .
    H H6A 1.069512 0.658928 0.239569 0.017 Uiso calc 1 . .
    H H6B 0.996255 0.922393 0.196647 0.017 Uiso calc 1 . .
    C C7 0.9553(3) 0.6204(4) 0.11126(11) 0.0208(4) Uani d 1 . .
    H H7A 1.090749 0.648573 0.086579 0.025 Uiso calc 1 . .
    H H7B 0.934204 0.435992 0.116324 0.025 Uiso calc 1 . .
    C C8 0.7800(3) 0.7324(4) 0.05127(10) 0.0233(4) Uani d 1 . .
    H H8A 0.775479 0.646187 -0.005267 0.028 Uiso calc 1 . .
    H H8B 0.807902 0.913725 0.041928 0.028 Uiso calc 1 . .
    C C9 0.5691(3) 0.7025(4) 0.08968(10) 0.0191(3) Uani d 1 . .
    H H9A 0.535628 0.520808 0.094378 0.023 Uiso calc 1 . .
    H H9B 0.458492 0.782178 0.050960 0.023 Uiso calc 1 . .
    C C10 0.5734(2) 0.8254(3) 0.17929(10) 0.0151(3) Uani d 1 . .
    H H10A 0.593000 1.009889 0.173941 0.018 Uiso calc 1 . .
    H H10B 0.438602 0.795642 0.204323 0.018 Uiso calc 1 . .
loop_
    _atom_site_aniso_label
    _atom_site_aniso_U_11
    _atom_site_aniso_U_22
    _atom_site_aniso_U_33
    _atom_site_aniso_U_12
    _atom_site_aniso_U_13
    _atom_site_aniso_U_23
    O1 0.0135(5) 0.0139(6) 0.0160(5) 0.0025(5) 0.0065(4) 0.0026(5)
    O2 0.0139(5) 0.0142(6) 0.0172(5) 0.0044(4) 0.0029(4) 0.0027(5)
    O3 0.0127(5) 0.0125(6) 0.0122(5) 0.0009(4) 0.0014(4) 0.0004(4)
    O4 0.0115(5) 0.0133(6) 0.0157(5) 0.0032(4) 0.0036(4) 0.0017(5)
    O5 0.0156(5) 0.0092(5) 0.0111(5) -0.0026(4) 0.0036(4) -0.0012(4)
    O6 0.0156(5) 0.0087(5) 0.0104(5) -0.0011(4) 0.0005(4) 0.0002(4)
    C1 0.0114(6) 0.0102(7) 0.0097(6) -0.0006(5) 0.0010(5) -0.0031(6)
    C2 0.0101(6) 0.0087(7) 0.0110(6) 0.0007(5) 0.0020(5) 0.0006(5)
    C3 0.0097(6) 0.0090(7) 0.0111(6) 0.0015(5) 0.0011(5) -0.0007(5)
    C4 0.0099(6) 0.0066(7) 0.0145(7) -0.0003(5) 0.0008(5) -0.0011(5)
    C5 0.0125(6) 0.0095(7) 0.0108(6) 0.0003(5) 0.0020(5) -0.0007(6)
    C6 0.0141(7) 0.0158(8) 0.0142(6) -0.0018(6) 0.0048(5) -0.0016(6)
    C7 0.0203(8) 0.0265(10) 0.0165(7) -0.0028(7) 0.0079(6) -0.0053(7)
    C8 0.0288(9) 0.0291(10) 0.0126(7) -0.0068(8) 0.0054(6) -0.0003(7)
    C9 0.0208(8) 0.0239(10) 0.0122(7) -0.0016(7) -0.0008(6) 0.0028(7)
    C10 0.0149(7) 0.0158(8) 0.0145(7) 0.0015(6) 0.0000(5) 0.0029(6)
_geom_special_details
;
 All esds (except the esd in the dihedral angle between two l.s. planes)
 are estimated using the full covariance matrix.  The cell esds are taken
 into account individually in the estimation of esds in distances, angles
 and torsion angles; correlations between esds in cell parameters are only
 used when they are defined by crystal symmetry.  An approximate (isotropic)
 treatment of cell esds is used for estimating esds involving l.s. planes.
;
loop_
    _geom_bond_atom_site_label_1
    _geom_bond_atom_site_label_2
    _geom_bond_site_symmetry_2
    _geom_bond_distance
    _geom_bond_publ_flag
    O1 C1 . 1.322(2) y
    O1 H1 . 0.84(3) ?
    O2 C1 . 1.208(2) y
    O3 C4 . 1.2229(19) y
    O4 C4 . 1.3135(18) y
    O4 H4 . 0.85(3) ?
    O5 C2 . 1.4107(18) y
    O5 C5 . 1.4398(18) y
    O6 C3 . 1.4135(17) y
    O6 C5 . 1.441(2) y
    C1 C2 . 1.529(2) y
    C2 C3 . 1.541(2) y
    C2 H2 . 1.0000 ?
    C3 C4 . 1.532(2) y
    C3 H3 . 1.0000 ?
    C5 C6 . 1.519(2) y
    C5 C10 . 1.525(2) y
    C6 C7 . 1.533(2) y
    C6 H6A . 0.9900 ?
    C6 H6B . 0.9900 ?
    C7 C8 . 1.526(3) y
    C7 H7A . 0.9900 ?
    C7 H7B . 0.9900 ?
    C8 C9 . 1.532(2) y
    C8 H8A . 0.9900 ?
    C8 H8B . 0.9900 ?
    C9 C10 . 1.538(2) y
    C9 H9A . 0.9900 ?
    C9 H9B . 0.9900 ?
    C10 H10A . 0.9900 ?
    C10 H10B . 0.9900 ?
loop_
    _geom_angle_atom_site_label_1
    _geom_angle_atom_site_label_2
    _geom_angle_atom_site_label_3
    _geom_angle_site_symmetry_1
    _geom_angle_site_symmetry_3
    _geom_angle
    _geom_angle_publ_flag
    C1 O1 H1 . . 112(2) ?
    C4 O4 H4 . . 109.4(15) ?
    C2 O5 C5 . . 109.65(12) ?
    C3 O6 C5 . . 109.70(12) ?
    O2 C1 O1 . . 125.41(14) ?
    O2 C1 C2 . . 123.59(14) ?
    O1 C1 C2 . . 110.89(13) ?
    O5 C2 C1 . . 112.10(12) ?
    O5 C2 C3 . . 103.28(11) ?
    C1 C2 C3 . . 114.66(12) ?
    O5 C2 H2 . . 108.9 ?
    C1 C2 H2 . . 108.9 ?
    C3 C2 H2 . . 108.9 ?
    O6 C3 C4 . . 114.38(12) ?
    O6 C3 C2 . . 103.84(12) ?
    C4 C3 C2 . . 111.08(12) ?
    O6 C3 H3 . . 109.1 ?
    C4 C3 H3 . . 109.1 ?
    C2 C3 H3 . . 109.1 ?
    O3 C4 O4 . . 123.68(14) ?
    O3 C4 C3 . . 120.74(14) ?
    O4 C4 C3 . . 115.58(13) ?
    O5 C5 O6 . . 105.80(12) ?
    O5 C5 C6 . . 107.89(12) ?
    O6 C5 C6 . . 111.46(13) ?
    O5 C5 C10 . . 111.57(13) ?
    O6 C5 C10 . . 108.05(13) ?
    C6 C5 C10 . . 111.92(13) ?
    C5 C6 C7 . . 110.97(13) ?
    C5 C6 H6A . . 109.4 ?
    C7 C6 H6A . . 109.4 ?
    C5 C6 H6B . . 109.4 ?
    C7 C6 H6B . . 109.4 ?
    H6A C6 H6B . . 108.0 ?
    C8 C7 C6 . . 110.88(15) ?
    C8 C7 H7A . . 109.5 ?
    C6 C7 H7A . . 109.5 ?
    C8 C7 H7B . . 109.5 ?
    C6 C7 H7B . . 109.5 ?
    H7A C7 H7B . . 108.1 ?
    C7 C8 C9 . . 110.75(14) ?
    C7 C8 H8A . . 109.5 ?
    C9 C8 H8A . . 109.5 ?
    C7 C8 H8B . . 109.5 ?
    C9 C8 H8B . . 109.5 ?
    H8A C8 H8B . . 108.1 ?
    C8 C9 C10 . . 110.87(14) ?
    C8 C9 H9A . . 109.5 ?
    C10 C9 H9A . . 109.5 ?
    C8 C9 H9B . . 109.5 ?
    C10 C9 H9B . . 109.5 ?
    H9A C9 H9B . . 108.1 ?
    C5 C10 C9 . . 110.35(14) ?
    C5 C10 H10A . . 109.6 ?
    C9 C10 H10A . . 109.6 ?
    C5 C10 H10B . . 109.6 ?
    C9 C10 H10B . . 109.6 ?
    H10A C10 H10B . . 108.1 ?
loop_
    _geom_torsion_atom_site_label_1
    _geom_torsion_atom_site_label_2
    _geom_torsion_atom_site_label_3
    _geom_torsion_atom_site_label_4
    _geom_torsion_site_symmetry_1
    _geom_torsion_site_symmetry_2
    _geom_torsion_site_symmetry_3
    _geom_torsion_site_symmetry_4
    _geom_torsion
    _geom_torsion_publ_flag
    C5 O5 C2 C1 . . . . -99.25(14) ?
    C5 O5 C2 C3 . . . . 24.70(14) ?
    O2 C1 C2 O5 . . . . -6.9(2) ?
    O1 C1 C2 O5 . . . . 176.76(12) ?
    O2 C1 C2 C3 . . . . -124.22(16) ?
    O1 C1 C2 C3 . . . . 59.43(16) ?
    C5 O6 C3 C4 . . . . -100.36(14) ?
    C5 O6 C3 C2 . . . . 20.87(14) ?
    O5 C2 C3 O6 . . . . -27.60(14) ?
    C1 C2 C3 O6 . . . . 94.65(14) ?
    O5 C2 C3 C4 . . . . 95.81(13) ?
    C1 C2 C3 C4 . . . . -141.94(13) ?
    O6 C3 C4 O3 . . . . -172.39(14) ?
    C2 C3 C4 O3 . . . . 70.47(18) ?
    O6 C3 C4 O4 . . . . 7.99(19) ?
    C2 C3 C4 O4 . . . . -109.15(15) ?
    C2 O5 C5 O6 . . . . -12.62(15) ?
    C2 O5 C5 C6 . . . . -132.02(13) ?
    C2 O5 C5 C10 . . . . 104.65(14) ?
    C3 O6 C5 O5 . . . . -6.39(15) ?
    C3 O6 C5 C6 . . . . 110.62(13) ?
    C3 O6 C5 C10 . . . . -126.00(13) ?
    O5 C5 C6 C7 . . . . -178.91(14) ?
    O6 C5 C6 C7 . . . . 65.34(17) ?
    C10 C5 C6 C7 . . . . -55.80(19) ?
    C5 C6 C7 C8 . . . . 55.80(19) ?
    C6 C7 C8 C9 . . . . -56.5(2) ?
    C7 C8 C9 C10 . . . . 56.9(2) ?
    O5 C5 C10 C9 . . . . 176.83(13) ?
    O6 C5 C10 C9 . . . . -67.27(16) ?
    C6 C5 C10 C9 . . . . 55.82(18) ?
    C8 C9 C10 C5 . . . . -56.08(19) ?
loop_
    _geom_hbond_atom_site_label_D
    _geom_hbond_atom_site_label_H
    _geom_hbond_atom_site_label_A
    _geom_hbond_site_symmetry_A
    _geom_hbond_distance_DH
    _geom_hbond_distance_HA
    _geom_hbond_distance_DA
    _geom_hbond_angle_DHA
    _geom_hbond_publ_flag
    O1 H1 O3 2_656 0.84(3) 1.80(3) 2.6230(16) 164(3) yes
    O4 H4 O2 1_645 0.85(3) 1.88(3) 2.7116(16) 164(2) yes
    C2 H2 O3 2_756 1.00 2.41 3.3818(19) 163.5 .
    C3 H3 O2 1_545 1.00 2.44 3.392(2) 159.8 .
    C6 H6A O4 . 0.99 2.52 3.255(2) 131.0 .
_shelx_hkl_file
;
  -1   0   0    0.43    0.07
   1   0   0    0.59    0.07
   2   0   0    6.02    0.22
  -2   0   0    6.13    0.23
  -3   0   0  197.26    2.88
   3   0   0  192.84    2.96
  -4   0   0    7.35    0.35
   4   0   0    7.90    0.32
  -5   0   0    0.64    0.19
   5   0   0    1.05    0.18
  -6   0   0   77.53    1.60
   6   0   0   79.56    1.45
   7   0   0    5.70    0.39
  -7   0   0    7.00    0.47
  -8   0   0   15.19    0.72
   8   0   0   13.89    0.62
  -9   0   0    3.67    0.47
   0  -1   0   -1.03    0.04
   0   1   0   -1.04    0.04
   1  -1   0  219.50    3.22
  -1  -1   0  220.70    3.20
  -1  -1   0  224.77    3.30
  -1   1   0  218.94    3.28
   2  -1   0   38.75    0.72
  -2  -1   0   38.90    0.70
  -2  -1   0   39.82    0.67
  -2   1   0   38.70    0.71
   3  -1   0   85.93    1.41
  -3  -1   0   85.70    1.40
  -3  -1   0   84.89    1.35
  -3   1   0   82.98    1.41
   4  -1   0   54.06    1.04
  -4  -1   0   54.00    1.07
  -4   1   0   54.46    1.08
   4   1   0   54.15    1.00
   5  -1   0   47.39    1.01
  -5  -1   0   47.78    1.06
  -5   1   0   46.98    1.07
   5   1   0   47.36    0.95
  -6  -1   0   21.92    0.73
   6  -1   0   23.08    0.70
  -6   1   0   23.31    0.76
   6   1   0   23.73    0.65
   7  -1   0    9.51    0.50
  -7  -1   0    9.26    0.53
  -7   1   0    9.22    0.55
   7   1   0    9.09    0.44
  -8  -1   0    7.34    0.54
   8  -1   0    6.97    0.49
  -8   1   0    6.35    0.50
  -9  -1   0    2.27    0.40
  -9   1   0    2.16    0.40
   0  -2   0  575.87    8.74
   0   2   0  590.13    8.08
   1  -2   0  173.19    2.64
  -1  -2   0  172.59    2.59
   1   2   0  174.86    2.40
  -1   2   0  172.90    2.42
   2  -2   0  134.64    2.17
  -2  -2   0  136.14    2.07
  -2   2   0  136.61    2.02
   2   2   0  138.03    2.00
  -3  -2   0   25.39    0.58
   3  -2   0   25.11    0.65
  -3  -2   0   25.33    0.56
  -3   2   0   25.83    0.61
   4  -2   0   32.56    0.82
  -4  -2   0   33.40    0.77
  -4  -2   0   33.43    0.72
  -4   2   0   32.20    0.78
  -5  -2   0    2.02    0.24
   5  -2   0    2.23    0.29
  -5  -2   0    2.03    0.26
  -5   2   0    1.75    0.25
  -6  -2   0   41.03    1.06
   6  -2   0   42.30    1.07
  -6   2   0   43.97    1.10
   6   2   0   42.32    0.96
   7  -2   0   12.50    0.60
  -7  -2   0   11.46    0.58
  -7   2   0   11.01    0.59
   7   2   0   11.93    0.51
  -8  -2   0   13.55    0.69
   8  -2   0   16.10    0.71
  -8   2   0   14.01    0.71
  -9   2   0    3.77    0.51
   9   2   0    3.96    0.49
   0  -3   0    0.18    0.13
   0   3   0   -0.03    0.06
   1  -3   0  173.63    2.80
  -1  -3   0  178.12    2.75
   1   3   0  176.13    2.45
  -1   3   0  175.40    2.48
  -2  -3   0   88.24    1.51
   2  -3   0   84.93    1.60
   2   3   0   87.65    1.34
  -2   3   0   84.95    1.37
  -3  -3   0    4.33    0.27
   3  -3   0    4.61    0.34
   3   3   0    4.89    0.26
  -3   3   0    4.57    0.27
   4  -3   0    6.59    0.41
  -4  -3   0    5.85    0.31
  -4   3   0    5.06    0.33
   4   3   0    6.03    0.32
  -5  -3   0    2.67    0.26
   5  -3   0    2.22    0.31
  -5   3   0    2.54    0.29
   5   3   0    2.72    0.28
   6  -3   0    8.46    0.53
  -6  -3   0    8.68    0.44
  -6   3   0    8.52    0.48
   6   3   0    9.42    0.48
   7  -3   0    3.37    0.42
  -7   3   0    3.62    0.40
   7   3   0    3.41    0.38
   8  -3   0   14.34    0.71
   8   3   0   12.83    0.66
  -8   3   0   14.34    0.72
   0  -4   0   72.26    1.47
   0   4   0   74.49    1.08
   1  -4   0   14.51    0.57
  -1  -4   0   13.88    0.53
  -1   4   0   13.86    0.34
   1   4   0   14.65    0.31
   2  -4   0   34.70    0.96
  -2  -4   0   34.68    0.86
  -2   4   0   35.49    0.70
   2   4   0   36.05    0.66
  -3  -4   0   22.15    0.64
  -3   4   0   22.56    0.58
   3   4   0   22.81    0.54
   4  -4   0    5.86    0.44
  -4  -4   0    6.00    0.35
   4   4   0    5.88    0.32
  -4   4   0    6.07    0.35
  -5  -4   0   17.38    0.59
   5  -4   0   17.33    0.73
   5   4   0   16.87    0.58
  -5   4   0   15.82    0.59
  -6  -4   0    9.60    0.48
   6  -4   0    9.21    0.60
   6   4   0    8.54    0.47
  -6   4   0    8.93    0.51
   7  -4   0    7.62    0.59
  -7   4   0    7.30    0.52
   7   4   0    6.94    0.48
   8  -4   0    6.66    0.58
  -8   4   0    6.91    0.53
   0  -5   0   -0.04    0.17
  -1  -5   0   32.54    0.92
   1  -5   0   29.80    0.94
   2  -5   0   30.89    0.98
  -2  -5   0   29.84    0.87
  -3  -5   0    1.18    0.23
   3  -5   0    1.14    0.30
   4  -5   0    2.92    0.41
  -4  -5   0    2.86    0.30
  -5  -5   0    1.76    0.27
   5  -5   0    1.69    0.36
   6  -5   0    6.32    0.55
   7  -5   0    2.71    0.45
   0  -6   0   23.69    0.87
   1  -6   0    1.03    0.29
  -1  -6   0    0.98    0.26
  -2  -6   0    8.39    0.50
   2  -6   0    8.28    0.60
  -3  -6   0    7.52    0.48
   3  -6   0    8.34    0.59
  -4  -6   0    5.14    0.41
   4  -6   0    4.01    0.50
  -5  -6   0    1.31    0.27
   5  -6   0    1.16    0.36
   0  -7   0    0.03    0.25
  -1  -7   0   14.24    0.73
   1  -7   0   14.35    0.77
   2  -7   0   11.14    0.70
  -2  -7   0   10.55    0.62
   3  -7   0    7.51    0.62
  -3  -7   0    8.23    0.53
   4  -7   0    8.27    0.69
  -4  -7   0    9.66    0.56
  -9   0   1   15.44    0.79
  -8   0   1    4.81    0.50
   7   0  -1    9.35    0.46
  -7   0   1    9.24    0.53
   6   0  -1   25.08    0.66
  -6   0   1   24.35    0.79
  -5   0   1   10.66    0.46
   5   0  -1   10.75    0.39
  -4   0   1    2.92    0.25
   4   0  -1    3.67    0.23
  -3   0   1    3.48    0.23
   3   0  -1    3.96    0.21
   2   0  -1    4.66    0.18
  -1   0   1  551.57    7.75
   1   0  -1  522.72    9.49
   0   0  -1   -0.08    0.01
   0   0   1   -0.09    0.01
   0   0  -1   -0.08    0.01
   0   0   1   -0.09    0.01
  -1   0  -1  744.85   10.49
  -2   0  -1   -0.11    0.10
   2   0   1   -0.17    0.10
  -3   0  -1  327.75    4.63
   3   0   1  327.09    5.19
  -4   0  -1  102.81    1.74
   4   0   1  100.65    1.66
   5   0   1  127.88    2.10
  -5   0  -1  131.12    2.22
  -6   0  -1    2.43    0.31
   6   0   1    2.38    0.27
  -7   0  -1   12.81    0.61
   7   0   1   11.74    0.52
  -8   0  -1    2.59    0.38
   8   0   1    2.34    0.35
  -9   0  -1    0.11    0.26
  -9  -1   1    4.88    0.54
  -9   1   1    5.60    0.56
   8  -1  -1    5.21    0.43
  -8  -1   1    4.94    0.49
  -8   1   1    4.60    0.49
  -7  -1   1    3.55    0.40
   7  -1  -1    3.98    0.36
  -7   1   1    3.62    0.40
   7   1  -1    3.57    0.31
   6  -1  -1    9.89    0.46
  -6  -1   1    9.94    0.50
   6   1  -1    9.08    0.41
  -6   1   1    9.85    0.50
   5  -1  -1  106.55    1.83
  -5  -1   1  109.42    1.92
  -5   1   1  109.72    1.92
   5   1  -1  106.24    1.75
   4  -1  -1   12.87    0.43
  -4  -1   1   13.69    0.47
   4   1  -1   13.66    0.41
  -4   1   1   14.27    0.48
  -3  -1   1  154.71    2.33
  -3  -1   1  163.51    2.41
   3  -1  -1  159.41    2.40
  -3   1   1  159.29    2.41
  -2  -1   1   22.60    0.42
  -2  -1   1   22.42    0.48
   2  -1  -1   22.78    0.49
  -2   1   1   22.39    0.48
   1  -1  -1    6.56    0.25
  -1  -1   1    5.87    0.19
  -1   1   1    6.30    0.19
   1   1  -1    5.99    0.19
   0  -1  -1  435.35    6.42
   0  -1   1  424.13    6.26
   0   1  -1  424.97    6.05
  -1  -1  -1  511.09    7.23
  -1  -1  -1  505.51    7.59
   1  -1   1  509.71    7.47
  -1   1  -1  514.09    7.49
  -2  -1  -1   38.24    0.69
  -2  -1  -1   39.70    0.70
   2  -1   1   38.63    0.73
  -2   1  -1   39.34    0.72
  -3  -1  -1  146.26    2.20
  -3  -1  -1  143.97    2.19
   3  -1   1  146.00    2.23
  -3   1  -1  141.99    2.21
  -4  -1  -1   49.76    1.00
   4  -1   1   48.92    0.98
   4   1   1   49.75    0.95
  -4   1  -1   49.35    1.02
   5  -1   1   57.24    1.16
  -5  -1  -1   59.19    1.21
  -5   1  -1   57.53    1.23
   5   1   1   58.00    1.13
   6  -1   1    6.94    0.41
  -6  -1  -1    7.74    0.44
  -6   1  -1    7.33    0.45
   6   1   1    7.42    0.41
   7  -1   1   11.51    0.55
  -7  -1  -1    9.99    0.56
   7   1   1   11.34    0.50
  -7   1  -1   11.25    0.60
  -8  -1  -1   11.00    0.63
   8  -1   1   11.54    0.60
   8   1   1    9.77    0.52
  -8   1  -1   11.34    0.65
  -9  -1  -1   10.07    0.65
  -9   1  -1   11.12    0.70
  -9   2   1    3.31    0.48
   9   2  -1    2.91    0.42
   8  -2  -1   10.78    0.60
   8   2  -1   11.21    0.62
  -8   2   1   10.38    0.63
   7  -2  -1   26.39    0.85
  -7  -2   1   27.99    0.90
  -7   2   1   26.35    0.89
  -6  -2   1   15.49    0.62
   6  -2  -1   14.80    0.60
  -6   2   1   16.15    0.64
   6   2  -1   14.90    0.51
  -5  -2   1   22.36    0.59
   5  -2  -1   24.35    0.72
  -5  -2   1   22.40    0.69
  -5   2   1   24.51    0.72
   4  -2  -1    4.28    0.33
  -4  -2   1    4.43    0.29
  -4  -2   1    4.60    0.25
  -4   2   1    4.23    0.31
   3  -2  -1   23.04    0.62
  -3  -2   1   23.23    0.51
  -3   2   1   23.06    0.56
   3   2  -1   22.74    0.55
   2  -2  -1   28.11    0.66
  -2  -2   1   27.34    0.57
   2   2  -1   28.15    0.56
  -2   2   1   28.92    0.57
  -1  -2   1  309.49    4.38
   1  -2  -1  306.01    4.44
   1   2  -1  308.06    4.55
  -1   2   1  302.11    4.39
   0  -2   1   12.00    0.37
   0  -2  -1   12.21    0.38
   0   2  -1   12.05    0.27
   1  -2   1   28.09    0.64
  -1  -2  -1   29.56    0.62
   1   2   1   29.24    0.48
  -1   2  -1   28.54    0.53
  -2  -2  -1   35.77    0.70
   2  -2   1   35.58    0.78
  -2  -2  -1   35.35    0.64
  -2   2  -1   34.91    0.69
  -3  -2  -1   15.10    0.42
   3  -2   1   15.72    0.52
  -3  -2  -1   15.48    0.43
  -3   2  -1   15.91    0.47
   4  -2   1   33.63    0.83
  -4  -2  -1   33.07    0.76
  -4  -2  -1   32.39    0.74
  -4   2  -1   32.67    0.79
  -5  -2  -1   42.69    0.98
  -5  -2  -1   44.62    0.95
   5  -2   1   42.06    1.03
  -5   2  -1   43.26    1.03
   6  -2   1   22.40    0.76
  -6  -2  -1   21.73    0.72
  -6   2  -1   20.96    0.75
   6   2   1   21.52    0.68
   7  -2   1    1.94    0.33
  -7  -2  -1    1.57    0.29
   7   2   1    2.00    0.29
  -7   2  -1    1.61    0.31
   8  -2   1    2.58    0.39
  -8  -2  -1    2.45    0.38
  -8   2  -1    3.22    0.42
  -9  -2  -1    2.98    0.43
  -9   2  -1    3.79    0.50
   8  -3  -1   12.61    0.68
  -8   3   1   12.45    0.69
   8   3  -1   11.67    0.64
   7  -3  -1   32.70    1.02
   7   3  -1   35.54    1.01
  -7   3   1   31.04    1.01
   6  -3  -1   11.46    0.58
  -6  -3   1   11.62    0.49
   6   3  -1   11.06    0.51
  -6   3   1   10.79    0.54
   5  -3  -1    8.30    0.49
  -5  -3   1    8.26    0.37
   5   3  -1    8.11    0.41
  -5   3   1    7.06    0.41
   4  -3  -1   22.04    0.71
  -4  -3   1   22.09    0.57
   4   3  -1   22.79    0.61
  -4   3   1   22.29    0.64
   3  -3  -1    8.14    0.42
  -3  -3   1    8.43    0.34
   3   3  -1    8.53    0.33
  -3   3   1    8.44    0.34
  -2  -3   1   26.39    0.64
   2  -3  -1   26.24    0.72
   2   3  -1   26.98    0.56
  -2   3   1   27.13    0.55
  -1  -3   1   72.71    1.30
   1  -3  -1   68.61    1.34
  -1   3   1   68.78    1.05
   1   3  -1   71.60    1.09
   0  -3  -1    5.07    0.30
   0  -3   1    4.77    0.31
   0   3  -1    4.45    0.19
   1  -3   1    9.07    0.40
  -1  -3  -1    9.09    0.37
  -1   3  -1    8.27    0.27
   1   3   1    8.69    0.20
   2  -3   1  160.01    2.67
  -2  -3  -1  163.71    2.57
  -2   3  -1  163.40    2.42
   2   3   1  167.39    2.35
  -3  -3  -1    0.80    0.15
   3  -3   1    1.36    0.24
  -3   3  -1    1.01    0.17
   3   3   1    1.31    0.16
  -4  -3  -1   57.38    1.13
  -4  -3  -1   58.49    1.11
   4  -3   1   56.40    1.28
  -4   3  -1   55.65    1.15
  -5  -3  -1   48.21    1.06
   5  -3   1   47.77    1.20
  -5  -3  -1   48.87    1.06
  -5   3  -1   46.61    1.10
  -6  -3  -1   12.31    0.55
  -6  -3  -1   12.49    0.53
   6  -3   1   12.16    0.61
  -6   3  -1   12.78    0.59
   7  -3   1   10.35    0.62
   7   3   1   10.23    0.53
  -7   3  -1   10.33    0.58
   8  -3   1    4.67    0.50
   8   3   1    5.04    0.49
  -8   3  -1    4.72    0.51
   8  -4  -1    3.87    0.50
   8   4  -1    4.74    0.48
  -8   4   1    4.23    0.48
   7  -4  -1   12.07    0.69
   7   4  -1   12.75    0.61
  -7   4   1   12.53    0.63
  -6  -4   1    1.76    0.27
   6  -4  -1    1.11    0.31
   6   4  -1    1.70    0.27
  -6   4   1    1.05    0.25
  -5  -4   1   14.47    0.52
   5  -4  -1   15.21    0.70
  -5   4   1   14.84    0.57
   5   4  -1   15.33    0.55
  -4  -4   1   20.20    0.60
   4  -4  -1   19.57    0.74
   4   4  -1   19.70    0.58
  -4   4   1   19.65    0.60
   3  -4  -1    1.92    0.30
  -3  -4   1    1.42    0.21
  -3   4   1    1.53    0.19
   3   4  -1    1.85    0.19
  -2  -4   1   26.19    0.73
   2  -4  -1   26.02    0.82
   2   4  -1   27.86    0.57
  -2   4   1   27.12    0.56
   1  -4  -1   27.83    0.82
  -1  -4   1   29.36    0.78
   1   4  -1   28.36    0.54
  -1   4   1   29.38    0.50
   0  -4  -1    0.52    0.18
   0  -4   1    0.98    0.22
   0   4  -1    0.65    0.11
  -1  -4  -1   22.25    0.68
   1  -4   1   20.26    0.69
  -1   4  -1   22.27    0.48
   2  -4   1   33.24    0.93
  -2  -4  -1   33.83    0.86
   2   4   1   33.87    0.60
  -2   4  -1   34.11    0.70
   3  -4   1   25.13    0.83
  -3  -4  -1   23.35    0.69
   3   4   1   25.96    0.57
  -3   4  -1   25.95    0.64
   4  -4   1   18.01    0.74
  -4  -4  -1   18.84    0.61
   4   4   1   18.83    0.53
  -4   4  -1   18.70    0.60
  -5  -4  -1   11.77    0.50
   5  -4   1   10.83    0.62
  -5   4  -1   11.34    0.52
   5   4   1   11.13    0.46
  -6  -4  -1   18.21    0.67
   6  -4   1   19.51    0.84
   6   4   1   19.74    0.68
  -6   4  -1   19.56    0.74
   7  -4   1    1.87    0.37
  -7   4  -1    2.13    0.35
  -8   4  -1   14.07    0.74
   7  -5  -1    1.24    0.36
   6  -5  -1    2.36    0.40
   5  -5  -1    9.65    0.62
  -5  -5   1   10.66    0.50
  -4  -5   1    2.17    0.27
   4  -5  -1    2.26    0.37
  -3  -5   1    1.53    0.24
   3  -5  -1    1.58    0.31
  -2  -5   1    1.25    0.24
   2  -5  -1    0.95    0.27
   1  -5  -1    7.83    0.48
  -1  -5   1    7.46    0.44
   0  -5  -1   14.29    0.63
   0  -5   1   14.97    0.63
  -1  -5  -1   30.44    0.90
   1  -5   1   31.07    0.96
  -2  -5  -1   19.90    0.69
   2  -5   1   18.73    0.75
   3  -5   1    4.69    0.47
  -3  -5  -1    3.43    0.33
   4  -5   1    0.74    0.28
  -4  -5  -1    0.58    0.21
  -5  -5  -1   12.32    0.55
   5  -5   1   11.73    0.68
   6  -5   1    1.27    0.35
  -6  -5  -1    1.76    0.30
   7  -5   1    2.93    0.48
   5  -6  -1    0.04    0.26
  -5  -6   1   -0.16    0.18
   4  -6  -1    0.71    0.30
  -4  -6   1    0.19    0.19
  -3  -6   1    1.88    0.29
   3  -6  -1    1.53    0.36
   2  -6  -1   20.10    0.85
  -2  -6   1   19.50    0.74
  -1  -6   1   19.79    0.78
   1  -6  -1   19.82    0.82
   0  -6  -1    7.89    0.52
   0  -6   1    8.44    0.55
   1  -6   1    0.75    0.26
  -1  -6  -1    0.50    0.25
   2  -6   1    0.70    0.27
  -2  -6  -1    0.19    0.20
  -3  -6  -1    7.25    0.46
   3  -6   1    7.04    0.56
  -4  -6  -1   18.85    0.72
  -5  -6  -1    3.45    0.38
   5  -6   1    3.64    0.51
   4  -7  -1    2.80    0.47
  -4  -7   1    2.54    0.35
  -3  -7   1    2.70    0.37
   3  -7  -1    2.74    0.46
   2  -7  -1    3.18    0.47
  -2  -7   1    3.18    0.41
  -1  -7   1    6.45    0.51
   1  -7  -1    6.74    0.55
   0  -7  -1   16.31    0.80
   0  -7   1   16.64    0.81
  -1  -7  -1    2.55    0.40
   1  -7   1    3.17    0.46
  -2  -7  -1    5.48    0.47
   2  -7   1    5.25    0.56
   3  -7   1    2.97    0.46
  -3  -7  -1    3.41    0.40
  -4  -7  -1    8.53    0.54
   4  -7   1    9.16    0.72
  -9   0   2   12.11    0.71
  -8   0   2    2.52    0.38
   7   0  -2   21.47    0.66
  -7   0   2   22.29    0.81
   6   0  -2   29.13    0.71
  -6   0   2   28.85    0.86
  -5   0   2    0.01    0.14
   5   0  -2    0.09    0.13
  -4   0   2    0.99    0.17
   4   0  -2    1.61    0.16
  -3   0   2  529.09    7.95
   3   0  -2  518.22    7.77
  -2   0   2  289.49    4.27
   2   0  -2  291.22    4.31
   1   0  -2   23.15    0.42
   1   0  -2   22.81    0.34
  -1   0   2   22.47    0.34
   0   0  -2   49.51    0.76
   0   0  -2   47.74    0.72
   1   0   2    2.72    0.17
  -1   0  -2    2.68    0.16
   2   0   2    2.69    0.20
  -2   0  -2    2.32    0.18
   3   0   2  125.23    1.98
  -3   0  -2  130.35    2.00
   4   0   2  175.55    2.71
  -4   0  -2  177.46    2.74
   5   0   2   29.77    0.73
  -5   0  -2   29.55    0.80
   6   0   2   30.91    0.79
  -6   0  -2   30.87    0.90
  -7   0  -2    2.10    0.33
   7   0   2    1.37    0.26
  -8   0  -2    4.03    0.46
   8   0   2    3.26    0.39
  -9   0  -2   15.56    0.81
  -9   1   2   12.26    0.73
   9   1  -2   12.23    0.72
  -8  -1   2   12.98    0.67
  -8   1   2   13.84    0.70
   7  -1  -2    5.58    0.39
  -7  -1   2    5.56    0.46
  -7   1   2    6.18    0.46
  -6  -1   2   66.35    1.43
   6  -1  -2   66.04    1.31
   6   1  -2   64.97    1.19
  -6   1   2   68.08    1.45
   5  -1  -2   66.50    1.25
  -5  -1   2   65.71    1.34
  -5   1   2   68.26    1.35
   5   1  -2   66.04    1.16
  -4  -1   2   33.34    0.80
   4  -1  -2   35.59    0.75
  -4   1   2   34.54    0.79
   4   1  -2   34.01    0.67
  -3  -1   2   39.14    0.68
  -3  -1   2   38.75    0.79
   3  -1  -2   39.98    0.76
  -3   1   2   38.73    0.79
   2  -1  -2  169.82    2.45
  -2  -1   2  164.21    2.34
   2   1  -2  165.43    2.42
  -2   1   2  166.08    2.40
   1  -1  -2  130.68    1.94
  -1  -1   2  132.84    1.88
   1   1  -2  132.34    1.88
  -1   1   2  129.59    1.84
   0  -1  -2  274.91    3.92
   0  -1  -2  270.26    3.73
   0  -1   2  271.48    4.13
   0   1   2  268.19    3.73
   0   1  -2  266.39    3.86
  -1  -1  -2  672.32    9.99
   1  -1   2  684.74   10.22
  -1  -1  -2  679.95    9.59
  -1   1  -2  690.57    9.86
   2  -1   2  306.77    4.80
  -2  -1  -2  302.65    4.38
  -2  -1  -2  296.56    4.28
  -2   1  -2  303.52    4.36
   3  -1   2   74.80    1.29
  -3  -1  -2   73.79    1.25
  -3  -1  -2   74.80    1.26
  -3   1  -2   73.55    1.29
   4  -1   2   23.96    0.64
  -4  -1  -2   23.49    0.63
  -4   1  -2   24.83    0.67
   4   1   2   24.26    0.62
   5  -1   2   23.12    0.67
  -5  -1  -2   22.79    0.68
   5   1   2   22.66    0.64
  -5   1  -2   22.79    0.70
  -6  -1  -2    6.07    0.42
   6  -1   2    5.65    0.38
  -6   1  -2    5.44    0.43
   6   1   2    5.65    0.36
   7  -1   2   10.63    0.54
  -7  -1  -2    9.69    0.54
   7   1   2    9.46    0.49
  -7   1  -2    9.74    0.55
  -8  -1  -2   18.63    0.80
   8  -1   2   20.21    0.78
   8   1   2   19.97    0.71
  -8   1  -2   19.44    0.83
  -9  -1  -2   -0.18    0.25
  -9   1  -2    0.76    0.31
   9   2  -2    1.45    0.34
  -9   2   2    1.69    0.38
   8   2  -2   18.32    0.80
  -8   2   2   17.84    0.80
   7  -2  -2    8.08    0.49
  -7   2   2    7.79    0.50
   7   2  -2    7.87    0.51
   6  -2  -2   14.28    0.58
   6   2  -2   14.24    0.48
  -6   2   2   12.95    0.58
   6   2  -2   13.18    0.56
   5  -2  -2   87.03    1.64
   5   2  -2   87.90    1.63
  -5   2   2   85.51    1.62
   4  -2  -2    6.55    0.37
  -4  -2   2    6.71    0.28
   4   2  -2    6.26    0.34
  -4   2   2    6.37    0.33
   3  -2  -2   36.04    0.81
  -3  -2   2   36.17    0.67
  -3   2   2   35.69    0.74
   3   2  -2   36.25    0.75
  -2  -2   2   41.25    0.76
   2  -2  -2   42.31    0.86
   2   2  -2   42.93    0.78
  -2   2   2   41.58    0.74
   1  -2  -2   55.61    1.03
  -1  -2   2   55.84    0.97
  -1   2   2   54.54    0.83
   1   2  -2   55.89    0.90
   0  -2   2  265.42    3.83
   0  -2  -2  265.30    3.86
   0   2  -2  263.00    3.65
  -1  -2  -2   17.95    0.46
  -1  -2  -2   18.34    0.33
   1  -2   2   18.30    0.49
  -1   2  -2   18.99    0.42
   2  -2   2    4.22    0.28
  -2  -2  -2    4.34    0.23
  -2  -2  -2    4.11    0.19
  -2   2  -2    4.44    0.23
   3  -2   2   -0.09    0.14
  -3  -2  -2    0.03    0.10
  -3  -2  -2    0.05    0.10
  -3   2  -2    0.02    0.12
  -4  -2  -2    9.80    0.40
   4  -2   2   10.04    0.45
  -4  -2  -2    9.90    0.40
  -4   2  -2   10.16    0.43
  -5  -2  -2   19.04    0.59
   5  -2   2   19.13    0.67
  -5  -2  -2   17.98    0.60
  -5   2  -2   19.30    0.66
   6  -2   2    3.81    0.38
  -6  -2  -2    2.98    0.33
  -6   2  -2    2.97    0.35
   6   2   2    3.26    0.33
  -7  -2  -2   16.10    0.69
   7  -2   2   16.17    0.70
   7   2   2   15.41    0.62
  -7   2  -2   15.86    0.71
   8  -2   2    0.31    0.26
  -8  -2  -2    0.41    0.25
  -8   2  -2    0.75    0.28
   8  -3  -2    1.90    0.35
  -8   3   2    2.40    0.40
   8   3  -2    2.03    0.35
   7  -3  -2   45.36    1.22
  -7   3   2   43.83    1.19
   7   3  -2   45.21    1.19
  -6  -3   2    6.91    0.39
   6  -3  -2    6.91    0.47
  -6   3   2    7.40    0.45
   6   3  -2    7.62    0.45
   5  -3  -2   10.99    0.54
  -5  -3   2   10.68    0.40
   5   3  -2   11.36    0.48
  -5   3   2   11.32    0.49
   4  -3  -2  139.22    2.44
  -4  -3   2  141.47    2.21
   4   3  -2  145.09    2.30
  -4   3   2  138.01    2.26
  -3  -3   2   19.06    0.50
   3  -3  -2   19.84    0.64
   3   3  -2   19.99    0.53
  -3   3   2   19.50    0.51
   2  -3  -2   16.33    0.55
  -2  -3   2   16.86    0.48
  -2   3   2   16.28    0.39
   2   3  -2   16.13    0.42
   1  -3  -2   63.14    1.25
  -1  -3   2   63.02    1.19
  -1   3   2   64.34    0.94
   1   3  -2   64.41    1.04
   0  -3   2  100.31    1.73
   0  -3  -2  100.23    1.75
   0   3  -2  100.76    1.52
  -1  -3  -2   48.33    0.99
   1  -3   2   45.09    1.00
  -1   3  -2   46.59    0.83
  -2  -3  -2   57.84    1.11
   2  -3   2   55.10    1.19
   2   3   2   58.71    0.92
  -2   3  -2   57.11    1.03
  -3  -3  -2   11.59    0.37
   3  -3   2   11.82    0.51
  -3  -3  -2   11.11    0.43
  -3   3  -2   11.98    0.43
   4  -3   2   21.01    0.71
  -4  -3  -2   19.64    0.56
  -4  -3  -2   20.19    0.60
  -4   3  -2   19.62    0.61
   5  -3   2   53.78    1.30
  -5  -3  -2   53.71    1.17
  -5  -3  -2   55.74    1.16
  -5   3  -2   54.83    1.23
   6  -3   2   20.71    0.79
  -6  -3  -2   20.46    0.69
  -6  -3  -2   21.66    0.71
  -6   3  -2   21.59    0.77
   7  -3   2    5.23    0.51
  -7  -3  -2    4.70    0.40
  -7   3  -2    5.35    0.46
   7   3   2    5.24    0.44
  -8  -3  -2    3.11    0.40
   8  -3   2    3.31    0.47
  -8   3  -2    2.90    0.42
   8  -4  -2   -0.25    0.25
   8   4  -2    0.02    0.22
  -8   4   2    0.15    0.24
   7  -4  -2    4.36    0.48
  -7   4   2    4.94    0.48
   7   4  -2    5.14    0.43
   6  -4  -2   12.85    0.67
   6   4  -2   12.99    0.57
  -6   4   2   14.19    0.60
   5  -4  -2    9.31    0.56
  -5  -4   2    9.95    0.43
  -5   4   2   10.35    0.48
   5   4  -2   10.45    0.47
   4  -4  -2   10.28    0.55
  -4  -4   2   10.80    0.43
   4   4  -2   10.72    0.43
  -4   4   2   11.06    0.44
   3  -4  -2   14.78    0.62
  -3  -4   2   14.67    0.50
  -3   4   2   14.54    0.43
   3   4  -2   15.12    0.46
   2  -4  -2    4.77    0.39
  -2  -4   2    4.27    0.32
  -2   4   2    4.31    0.21
   2   4  -2    4.42    0.24
   1  -4  -2   14.61    0.58
  -1  -4   2   14.88    0.54
   1   4  -2   15.28    0.39
   0  -4  -2    2.81    0.30
   0  -4   2    2.74    0.29
   0   4  -2    2.88    0.19
   1  -4   2   11.42    0.53
  -1  -4  -2   11.40    0.48
  -1   4  -2   11.16    0.35
  -2  -4  -2   16.93    0.58
   2  -4   2   17.32    0.65
  -2   4  -2   17.41    0.49
   3  -4   2   34.56    1.00
  -3  -4  -2   33.02    0.85
  -3   4  -2   35.39    0.81
   3   4   2   34.82    0.68
   4  -4   2   10.85    0.57
  -4  -4  -2    9.53    0.44
   4   4   2   10.18    0.39
  -4   4  -2    8.71    0.43
  -5  -4  -2    9.53    0.48
   5  -4   2    9.24    0.59
  -5   4  -2    8.50    0.47
   5   4   2    8.57    0.41
  -6  -4  -2    2.96    0.35
   6  -4   2    3.26    0.44
  -6   4  -2    3.53    0.39
   7  -4   2   14.66    0.78
  -7  -4  -2   15.53    0.69
  -7   4  -2   15.80    0.73
   7  -5  -2    3.26    0.48
   6  -5  -2   10.28    0.65
   5  -5  -2    8.70    0.59
  -5  -5   2   10.93    0.49
  -4  -5   2    1.95    0.25
   4  -5  -2    2.05    0.35
   3  -5  -2    8.91    0.55
  -3  -5   2    9.31    0.46
  -2  -5   2   43.53    1.08
   2  -5  -2   44.38    1.20
  -1  -5   2   40.92    1.06
   1  -5  -2   42.06    1.13
   0  -5  -2    3.80    0.38
   0  -5   2    4.17    0.40
   1  -5   2   13.90    0.63
  -1  -5  -2   13.26    0.59
  -2  -5  -2    0.90    0.22
   2  -5   2    0.68    0.24
  -3  -5  -2   27.95    0.82
   3  -5   2   27.87    0.98
  -4  -5  -2   27.90    0.84
   4  -5   2   28.84    1.03
  -4   5  -2   28.87    0.79
  -5  -5  -2    6.97    0.43
   5  -5   2    6.41    0.56
  -5   5  -2    7.13    0.44
  -6  -5  -2    2.11    0.34
   6  -5   2    1.89    0.39
  -6   5  -2    1.62    0.31
   7  -5   2    1.75    0.40
   5  -6  -2    2.99    0.46
  -4  -6   2    3.46    0.35
   4  -6  -2    3.19    0.46
   3  -6  -2    6.13    0.54
  -3  -6   2    7.35    0.46
  -2  -6   2   -0.02    0.18
   2  -6  -2   -0.07    0.21
   1  -6  -2   27.21    0.96
  -1  -6   2   26.94    0.91
   0  -6  -2    5.58    0.47
   0  -6   2    5.15    0.44
  -1  -6  -2    0.72    0.25
   1  -6   2    0.37    0.24
   2  -6   2    2.79    0.41
  -2  -6  -2    3.50    0.39
   3  -6   2    0.38    0.26
  -3  -6  -2    0.74    0.24
   4  -6   2    6.08    0.61
  -4  -6  -2    7.08    0.48
  -5  -6  -2    7.19    0.50
   5  -6   2    7.60    0.63
   4  -7  -2    4.71    0.56
   3  -7  -2    3.26    0.47
  -3  -7   2    2.84    0.37
   2  -7  -2    2.85    0.44
  -2  -7   2    3.45    0.41
   1  -7  -2   21.77    0.94
  -1  -7   2   23.92    0.93
   0  -7  -2    5.56    0.55
   0  -7   2    6.49    0.55
  -1  -7  -2   13.70    0.71
   1  -7   2   13.30    0.76
  -2  -7  -2    6.88    0.53
   2  -7   2    6.97    0.59
  -3  -7  -2   14.89    0.70
   3  -7   2   13.43    0.80
  -9   0   3   24.77    0.99
  -8   0   3    2.06    0.36
  -7   0   3   16.01    0.69
  -6   0   3    0.17    0.18
   6   0  -3   -0.01    0.15
   5   0  -3   35.09    0.73
  -5   0   3   35.77    0.89
  -4   0   3    0.00    0.13
   4   0  -3    0.08    0.10
  -3   0   3   28.66    0.65
   3   0  -3   30.00    0.53
   2   0  -3 1000.00   14.35
   2   0  -3  969.71   16.62
   1   0  -3   21.46    0.33
  -1   0   3   22.16    0.34
   1   0  -3   21.14    0.42
   0   0  -3  123.45    2.00
   0   0  -3  126.35    1.76
   1   0   3   20.43    0.43
  -1   0  -3   21.66    0.43
  -2   0  -3    0.75    0.12
   2   0   3    1.01    0.15
  -3   0  -3   26.20    0.62
   3   0   3   25.80    0.60
   4   0   3   34.57    0.78
  -4   0  -3   34.69    0.82
  -5   0  -3    1.28    0.23
   5   0   3    1.41    0.22
   6   0   3    0.65    0.21
  -6   0  -3    0.65    0.22
  -7   0  -3   -0.01    0.19
   7   0   3   -0.04    0.21
  -8   0  -3    1.65    0.34
   8   0   3    0.93    0.29
   9   0   3    9.18    0.61
  -9   0  -3   10.35    0.67
   9   1  -3    1.18    0.34
  -9   1   3    1.22    0.34
   8   1  -3   10.94    0.64
  -8   1   3   11.37    0.64
   7  -1  -3    2.62    0.30
  -7  -1   3    2.98    0.37
  -7   1   3    2.14    0.34
   6  -1  -3   39.11    0.91
  -6  -1   3   41.19    1.05
   6   1  -3   39.63    0.80
  -6   1   3   38.99    1.03
  -5  -1   3   14.20    0.55
   5  -1  -3   14.04    0.47
   5   1  -3   14.93    0.42
  -5   1   3   15.13    0.55
  -4  -1   3    3.40    0.27
   4  -1  -3    3.27    0.25
  -4   1   3    3.78    0.27
   4   1  -3    3.45    0.20
   3  -1  -3   19.14    0.47
   3   1  -3   19.47    0.52
  -3   1   3   18.78    0.50
   2  -1  -3   70.18    1.14
  -2  -1   3   69.31    1.02
  -2   1   3   71.56    1.14
   2   1  -3   71.58    1.17
  -1  -1   3  186.27    2.57
   1  -1  -3  185.23    2.65
   1  -1  -3  180.81    2.64
   1   1  -3  178.29    2.58
   0  -1   3   51.41    0.82
   0  -1  -3   50.98    0.84
   0  -1  -3   50.40    0.75
   0   1  -3   50.51    0.83
   1  -1   3  558.58    8.40
  -1  -1  -3  548.70    7.80
  -1  -1  -3  544.29    8.15
  -1   1  -3  547.12    8.12
  -2  -1  -3  311.75    4.43
  -2  -1  -3  311.23    4.42
   2  -1   3  313.12    4.85
  -2   1  -3  308.27    4.37
   3  -1   3   48.90    0.95
  -3  -1  -3   48.54    0.91
  -3  -1  -3   47.72    0.93
  -3   1  -3   49.18    0.96
  -4  -1  -3   14.51    0.48
   4  -1   3   13.99    0.48
   4   1   3   14.63    0.48
  -4   1  -3   14.88    0.51
   5  -1   3   22.38    0.67
  -5  -1  -3   22.99    0.70
  -5   1  -3   22.19    0.70
   5   1   3   23.66    0.68
  -6  -1  -3    0.00    0.17
   6  -1   3    0.06    0.20
   6   1   3   -0.07    0.19
  -6   1  -3    0.28    0.20
   7  -1   3    5.97    0.43
  -7  -1  -3    6.14    0.45
  -7   1  -3    6.27    0.48
   7   1   3    6.06    0.42
   8  -1   3    2.14    0.37
  -8  -1  -3    1.68    0.33
  -8   1  -3    1.95    0.37
   8   1   3    2.20    0.34
   9  -1   3    3.76    0.48
  -9  -1  -3    4.23    0.50
  -9   1  -3    4.42    0.52
   9   2  -3   31.16    1.11
  -9   2   3   31.63    1.14
  -8   2   3    4.53    0.48
   8   2  -3    3.33    0.42
   7  -2  -3    1.44    0.28
   7   2  -3    1.71    0.30
  -7   2   3    1.95    0.33
   6  -2  -3    7.80    0.44
   6   2  -3    7.98    0.45
  -6   2   3    8.78    0.49
   5  -2  -3    5.74    0.37
   5   2  -3    5.86    0.30
   5   2  -3    6.20    0.37
  -5   2   3    5.14    0.35
  -4  -2   3   21.54    0.48
   4  -2  -3   20.26    0.61
  -4   2   3   21.71    0.60
   4   2  -3   20.58    0.60
   3  -2  -3   53.49    1.06
  -3  -2   3   53.37    0.89
   3   2  -3   54.34    1.03
  -3   2   3   53.57    0.99
   2  -2  -3   29.21    0.67
  -2  -2   3   28.85    0.57
  -2   2   3   28.11    0.56
   2   2  -3   28.79    0.61
   1  -2  -3   89.25    1.28
   1  -2  -3   88.93    1.50
  -1  -2   3   90.86    1.43
   1   2  -3   88.28    1.38
   0  -2  -3  204.51    3.03
   0  -2   3  201.58    2.99
   0   2  -3  201.09    2.87
   1  -2   3  137.55    2.15
  -1  -2  -3  136.72    1.90
  -1  -2  -3  138.02    2.13
  -1   2  -3  136.47    2.04
  -2  -2  -3   15.53    0.43
   2  -2   3   16.22    0.49
  -2  -2  -3   16.07    0.37
  -2   2  -3   15.59    0.45
  -3  -2  -3   11.80    0.40
  -3  -2  -3   11.91    0.37
   3  -2   3   11.88    0.45
  -3   2  -3   11.58    0.42
   4  -2   3   34.06    0.86
  -4  -2  -3   32.55    0.76
  -4  -2  -3   32.12    0.78
  -4   2  -3   32.21    0.81
   5  -2   3    4.60    0.36
  -5  -2  -3    4.50    0.33
  -5  -2  -3    4.70    0.32
  -5   2  -3    5.71    0.38
   6  -2   3    3.91    0.38
  -6  -2  -3    3.67    0.36
   6   2   3    2.83    0.31
  -6   2  -3    3.76    0.38
   7  -2   3   29.98    0.97
  -7  -2  -3   30.98    0.94
   7   2   3   31.14    0.90
  -7   2  -3   29.98    0.99
  -8  -2  -3    1.30    0.31
   8  -2   3    2.27    0.39
  -8   2  -3    1.98    0.37
   8   2   3    2.48    0.37
   8   3  -3    3.81    0.43
  -8   3   3    5.18    0.52
   7  -3  -3   15.34    0.67
   7   3  -3   13.61    0.63
  -7   3   3   13.56    0.66
   6  -3  -3    9.56    0.52
  -6   3   3   10.21    0.52
   6   3  -3    9.39    0.50
   5  -3  -3    6.06    0.40
  -5  -3   3    5.93    0.30
   5   3  -3    5.64    0.38
  -5   3   3    6.61    0.39
  -4  -3   3   56.33    1.02
   4  -3  -3   55.61    1.23
  -4   3   3   54.58    1.10
   4   3  -3   54.84    1.13
  -3  -3   3   87.81    1.45
   3  -3  -3   84.35    1.63
  -3   3   3   85.41    1.43
   3   3  -3   87.28    1.48
   2  -3  -3   12.71    0.49
  -2  -3   3   13.56    0.43
  -2   3   3   13.30    0.34
   2   3  -3   14.20    0.41
   1  -3  -3   18.07    0.57
  -1  -3   3   18.88    0.53
   1  -3  -3   18.72    0.32
   1   3  -3   18.16    0.44
   0  -3   3  147.03    2.35
   0  -3  -3  142.91    2.36
   0   3  -3  144.04    2.14
  -1  -3  -3   55.97    1.12
   1  -3   3   57.66    1.16
  -1   3  -3   56.30    0.99
   2  -3   3    1.18    0.21
  -2  -3  -3    0.83    0.16
  -2  -3  -3    0.89    0.11
  -2   3  -3    1.01    0.16
   3  -3   3   41.72    1.03
  -3  -3  -3   42.17    0.81
  -3  -3  -3   44.05    0.93
  -3   3  -3   42.73    0.92
  -4  -3  -3    4.03    0.32
   4  -3   3    3.63    0.37
  -4  -3  -3    3.87    0.28
  -4   3  -3    3.78    0.31
   5  -3   3    0.19    0.21
  -5  -3  -3    0.02    0.14
  -5  -3  -3    0.17    0.17
  -5   3  -3    0.06    0.18
  -6  -3  -3    6.18    0.41
   6  -3   3    7.43    0.53
  -6  -3  -3    6.68    0.42
  -6   3  -3    6.91    0.48
  -7  -3  -3    1.15    0.28
   7  -3   3    0.36    0.28
   7   3   3    0.96    0.28
  -7   3  -3    1.33    0.32
  -8  -3  -3    7.98    0.56
   8  -3   3    8.07    0.62
  -8   3  -3    8.24    0.58
   8   4  -3    0.33    0.25
  -8   4   3    0.10    0.26
   7  -4  -3    6.86    0.54
  -7   4   3    6.14    0.49
   7   4  -3    7.15    0.49
   6  -4  -3    7.98    0.55
  -6   4   3    8.12    0.49
   6   4  -3    7.86    0.47
   5  -4  -3    5.74    0.45
  -5  -4   3    5.83    0.33
  -5   4   3    4.95    0.37
   5   4  -3    6.34    0.39
   4  -4  -3    1.17    0.27
  -4  -4   3    1.01    0.18
   4   4  -3    0.99    0.20
  -4   4   3    0.79    0.19
   3  -4  -3    4.88    0.41
  -3  -4   3    4.42    0.30
   3   4  -3    5.07    0.29
  -3   4   3    4.21    0.26
   2  -4  -3    7.13    0.43
  -2  -4   3    6.80    0.37
   2   4  -3    7.46    0.32
  -2   4   3    7.25    0.24
  -1  -4   3   47.49    1.06
   1  -4  -3   46.00    1.11
   1   4  -3   48.47    0.88
   0  -4   3    2.58    0.29
   0  -4  -3    2.41    0.29
   0   4  -3    2.56    0.21
   1  -4   3   56.98    1.27
  -1  -4  -3   55.02    1.21
  -1   4  -3   58.85    1.04
   2  -4   3   20.83    0.72
  -2  -4  -3   20.01    0.65
  -2   4  -3   20.81    0.56
   3  -4   3   26.19    0.85
  -3  -4  -3   25.97    0.74
  -3   4  -3   27.23    0.70
   4  -4   3   26.38    0.91
  -4  -4  -3   25.43    0.75
  -4   4  -3   25.81    0.75
  -5  -4  -3    2.49    0.31
   5  -4   3    2.91    0.40
  -5   4  -3    2.33    0.32
   6  -4   3    6.87    0.57
  -6  -4  -3    7.30    0.48
  -6   4  -3    7.32    0.48
   7  -4   3   23.58    0.97
  -7  -4  -3   23.25    0.86
  -7   4  -3   22.89    0.88
   7  -5  -3    3.56    0.47
   6  -5  -3    1.77    0.38
   5  -5  -3    1.27    0.32
  -4  -5   3    1.32    0.22
   4  -5  -3    0.92    0.29
   3  -5  -3    6.24    0.47
  -3  -5   3    5.27    0.37
  -2  -5   3    5.34    0.37
   2  -5  -3    5.28    0.43
   1  -5  -3   64.23    1.48
  -1  -5   3   62.53    1.39
   0  -5   3    7.32    0.47
   0  -5  -3    5.55    0.42
  -1  -5  -3    6.97    0.44
   1  -5   3    6.16    0.45
  -2  -5  -3   11.23    0.54
   2  -5   3   11.45    0.60
  -2   5  -3   10.70    0.41
   3  -5   3   24.33    0.90
  -3  -5  -3   22.49    0.74
  -3   5  -3   22.98    0.65
  -4  -5  -3    1.61    0.26
   4  -5   3    1.62    0.34
  -4   5  -3    2.12    0.28
   5  -5   3    0.53    0.28
  -5  -5  -3    1.04    0.27
  -5   5  -3    0.80    0.24
  -6  -5  -3    2.49    0.37
   6  -5   3    2.84    0.45
  -6   5  -3    2.25    0.35
   5  -6  -3    6.71    0.58
   4  -6  -3    1.21    0.35
  -4  -6   3    1.33    0.25
  -3  -6   3    3.22    0.35
   3  -6  -3    3.61    0.45
   2  -6  -3    4.32    0.48
  -2  -6   3    3.98    0.41
  -1  -6   3   10.96    0.59
   0  -6   3    4.00    0.42
   0  -6  -3    3.05    0.40
  -1  -6  -3    7.12    0.51
   1  -6   3    8.25    0.57
  -2  -6  -3   30.58    0.97
   2  -6   3   31.71    1.09
   3  -6   3    2.35    0.42
  -3  -6  -3    2.40    0.34
  -4  -6  -3    2.58    0.35
   4  -6   3    2.75    0.44
  -5  -6  -3    0.47    0.26
   5  -6   3    0.04    0.28
   3  -7  -3    0.86    0.34
  -3  -7   3    1.33    0.29
  -2  -7   3    3.21    0.40
   2  -7  -3    3.44    0.47
  -1  -7   3    4.31    0.47
   1  -7  -3    4.24    0.50
   0  -7   3    0.94    0.30
   0  -7  -3    1.24    0.32
   1  -7   3   14.83    0.77
  -1  -7  -3   12.20    0.67
   2  -7   3    7.50    0.63
  -2  -7  -3    8.77    0.57
   3  -7   3   24.89    1.09
  -3  -7  -3   25.39    0.92
   9   0  -4    5.03    0.54
  -7   0   4   11.80    0.60
  -6   0   4    1.69    0.29
   6   0  -4    2.29    0.22
  -5   0   4    6.30    0.39
   5   0  -4    6.90    0.30
   4   0  -4  194.82    2.81
  -4   0   4  194.02    3.00
   3   0  -4  111.33    1.80
   3   0  -4  113.16    1.64
   2   0  -4    2.65    0.11
   2   0  -4    2.62    0.21
   1   0  -4   22.06    0.35
   1   0  -4   22.07    0.45
   0   0  -4  193.06    2.65
   0   0  -4  185.40    3.04
  -1   0  -4  161.60    2.29
  -1   0  -4  157.14    2.60
   2   0   4  413.12    6.36
  -3   0  -4  150.65    2.33
   3   0   4  152.06    2.35
  -4   0  -4   20.46    0.62
   4   0   4   22.46    0.61
  -5   0  -4    2.33    0.28
   5   0   4    2.50    0.28
   6   0   4    2.71    0.30
  -6   0  -4    3.01    0.34
  -7   0  -4    1.76    0.32
   7   0   4    2.15    0.31
  -8   0  -4    0.56    0.27
   8   0   4    1.12    0.32
  -9   0  -4   -0.18    0.24
   9   0   4   -0.38    0.26
   9  -1  -4   21.21    0.91
   9   1  -4   19.07    0.87
   8   1  -4    8.16    0.57
  -8   1   4    8.56    0.57
   7   1  -4   26.07    0.88
  -7   1   4   26.55    0.89
   6  -1  -4   14.41    0.51
   6   1  -4   13.57    0.58
  -6   1   4   14.99    0.62
   5  -1  -4    2.36    0.23
   5   1  -4    2.78    0.29
  -5   1   4    2.56    0.28
   5   1  -4    2.18    0.18
   4  -1  -4    3.64    0.25
   4   1  -4    2.69    0.25
  -4   1   4    3.21    0.26
   4   1  -4    3.19    0.18
   3  -1  -4  132.90    2.00
   3   1  -4  129.76    2.05
  -3   1   4  131.54    2.04
   3   1  -4  127.29    1.85
   2  -1  -4  111.72    1.70
  -2  -1   4  108.59    1.56
   2  -1  -4  115.37    1.72
   2   1  -4  112.64    1.74
   1  -1  -4   17.29    0.39
  -1  -1   4   17.55    0.33
   1  -1  -4   17.09    0.36
   1   1  -4   17.56    0.41
   0  -1   4   10.24    0.28
   0  -1  -4   10.44    0.29
   0  -1  -4   10.27    0.25
   0   1  -4   10.07    0.30
  -1  -1  -4   46.01    0.81
   1  -1   4   47.25    0.82
  -1  -1  -4   46.03    0.76
  -1   1  -4   46.31    0.82
  -2  -1  -4   72.34    1.18
   2  -1   4   73.16    1.23
  -2  -1  -4   73.79    1.24
  -2   1  -4   72.03    1.24
  -3  -1  -4   60.05    1.11
   3  -1   4   59.00    1.11
  -3  -1  -4   60.39    1.09
  -3   1  -4   58.80    1.12
   4  -1   4   20.70    0.60
  -4  -1  -4   21.27    0.59
   4   1   4   20.35    0.60
  -4   1  -4   20.41    0.62
  -5  -1  -4   13.22    0.54
   5  -1   4   14.53    0.54
  -5   1  -4   14.11    0.56
   5   1   4   13.72    0.53
   6  -1   4    7.12    0.43
  -6  -1  -4    7.99    0.46
   6   1   4    8.44    0.45
  -6   1  -4    8.90    0.52
   7  -1   4    2.10    0.34
  -7  -1  -4    2.06    0.31
  -7   1  -4    1.49    0.30
   7   1   4    1.64    0.31
   8  -1   4   14.20    0.68
  -8  -1  -4   13.85    0.70
   8   1   4   13.90    0.64
  -8   1  -4   13.20    0.70
  -9  -1  -4    0.76    0.29
   9  -1   4    0.07    0.29
  -9   1  -4    0.14    0.26
  -9   2   4    6.05    0.60
   9   2  -4    5.90    0.57
  -8   2   4   37.80    1.17
   8   2  -4   38.50    1.16
   7  -2  -4    3.89    0.37
  -7   2   4    3.25    0.39
   7   2  -4    3.25    0.37
   6  -2  -4   19.41    0.65
  -6   2   4   21.24    0.72
   6   2  -4   19.37    0.70
   5  -2  -4   45.50    1.02
   5   2  -4   44.65    1.04
  -5   2   4   45.55    1.05
   5   2  -4   44.57    0.83
  -4  -2   4   89.38    1.40
   4  -2  -4   90.27    1.60
  -4   2   4   90.49    1.59
   4   2  -4   88.80    1.61
  -3  -2   4  143.28    2.11
   3  -2  -4  146.32    2.32
   3   2  -4  146.00    2.28
  -3   2   4  145.06    2.23
  -2  -2   4   23.37    0.48
   2  -2  -4   23.14    0.59
   2   2  -4   23.62    0.56
   1  -2  -4   38.24    0.78
  -1  -2   4   37.25    0.72
   1  -2  -4   38.20    0.62
   1   2  -4   37.52    0.72
   0  -2  -4   43.19    0.62
   0  -2   4   43.73    0.82
   0  -2  -4   41.88    0.84
   0   2  -4   41.95    0.78
  -1  -2  -4   20.45    0.37
  -1  -2  -4   19.49    0.50
   1  -2   4   19.97    0.53
  -1   2  -4   20.51    0.49
  -2  -2  -4   80.64    1.37
  -2  -2  -4   78.81    1.24
   2  -2   4   79.57    1.42
  -2   2  -4   80.62    1.37
  -3  -2  -4  110.98    1.84
   3  -2   4  110.56    1.91
  -3  -2  -4  112.66    1.76
  -3   2  -4  109.50    1.85
   4  -2   4   90.04    1.67
  -4  -2  -4   86.58    1.53
  -4  -2  -4   86.53    1.59
  -4   2  -4   87.35    1.62
   5  -2   4    2.20    0.29
  -5  -2  -4    1.90    0.25
  -5  -2  -4    1.74    0.27
  -5   2  -4    2.30    0.30
   6  -2   4    9.17    0.53
  -6  -2  -4    8.25    0.47
   6   2   4    8.69    0.50
  -6   2  -4    8.06    0.49
   7  -2   4    9.47    0.59
  -7  -2  -4    9.76    0.54
   7   2   4   10.64    0.54
  -7   2  -4    9.68    0.59
   8  -2   4   12.22    0.68
  -8  -2  -4   12.02    0.66
   8   2   4   12.93    0.65
  -8   2  -4   12.99    0.72
  -8   3   4    6.78    0.54
   8   3  -4    8.54    0.56
   7  -3  -4    3.86    0.41
  -7   3   4    3.50    0.41
   7   3  -4    3.56    0.40
   6  -3  -4    5.93    0.43
  -6   3   4    5.98    0.43
   6   3  -4    5.81    0.40
  -5  -3   4   12.03    0.40
   5  -3  -4   12.28    0.55
  -5   3   4   11.22    0.50
   5   3  -4   11.37    0.51
  -4  -3   4   65.48    1.15
   4  -3  -4   67.23    1.40
  -4   3   4   68.63    1.28
   4   3  -4   66.94    1.31
  -3  -3   4    6.07    0.27
   3  -3  -4    5.46    0.37
   3   3  -4    5.28    0.29
  -3   3   4    5.10    0.27
   2  -3  -4   54.79    0.91
   2  -3  -4   51.54    1.13
  -2  -3   4   55.35    1.02
   2   3  -4   53.73    1.01
   1  -3  -4   15.16    0.52
   1  -3  -4   15.32    0.27
  -1  -3   4   15.29    0.47
   1   3  -4   14.85    0.42
   0  -3   4    4.90    0.31
   0  -3  -4    4.44    0.30
   0   3  -4    4.75    0.25
   1  -3   4   38.05    0.89
  -1  -3  -4   37.52    0.85
  -1   3  -4   38.07    0.77
  -2  -3  -4   66.19    1.04
   2  -3   4   66.07    1.35
  -2  -3  -4   66.65    1.26
  -2   3  -4   66.74    1.22
   3  -3   4    9.63    0.48
  -3  -3  -4    8.61    0.32
  -3  -3  -4    9.07    0.41
  -3   3  -4    9.22    0.41
  -4  -3  -4    8.14    0.35
  -4  -3  -4    7.28    0.39
   4  -3   4    7.64    0.47
  -4   3  -4    7.24    0.40
  -5  -3  -4    6.05    0.39
  -5  -3  -4    5.50    0.35
   5  -3   4    5.33    0.46
  -5   3  -4    4.68    0.40
  -6  -3  -4    9.55    0.53
  -6  -3  -4    9.04    0.48
   6  -3   4    9.34    0.57
  -6   3  -4    9.60    0.53
  -7  -3  -4    8.40    0.52
   7  -3   4    9.58    0.63
  -7   3  -4    8.92    0.58
   7   3   4    9.54    0.57
   8  -3   4    6.67    0.62
  -8  -3  -4    6.91    0.52
   8   3   4    7.01    0.53
  -8   3  -4    7.60    0.60
   8   4  -4    5.80    0.53
  -8   4   4    5.71    0.53
   7  -4  -4    4.81    0.49
  -7   4   4    4.97    0.47
   7   4  -4    5.39    0.45
   6  -4  -4   14.55    0.69
   6   4  -4   13.71    0.61
  -6   4   4   15.63    0.63
   5  -4  -4   11.69    0.59
   5   4  -4   13.00    0.54
  -5   4   4   12.20    0.51
  -4  -4   4   77.49    1.38
   4  -4  -4   76.30    1.66
  -4   4   4   78.42    1.40
   4   4  -4   76.79    1.46
  -3  -4   4   38.34    0.86
   3  -4  -4   38.31    1.03
   3   4  -4   37.52    0.85
  -3   4   4   38.27    0.77
  -2  -4   4    1.05    0.19
   2  -4  -4    0.73    0.21
   2   4  -4    1.57    0.19
   1  -4  -4   78.07    1.58
  -1  -4   4   77.96    1.50
   1   4  -4   78.64    1.33
   0  -4   4    5.44    0.36
   0  -4  -4    5.75    0.38
   0   4  -4    5.47    0.29
   1  -4   4   14.34    0.58
  -1  -4  -4   14.95    0.56
  -1   4  -4   14.33    0.45
  -2  -4  -4   44.72    1.05
   2  -4   4   46.42    1.15
  -2   4  -4   45.98    0.95
   3  -4   4    1.44    0.27
  -3  -4  -4    1.22    0.23
  -3   4  -4    1.23    0.21
  -4  -4  -4   11.41    0.50
   4  -4   4   12.09    0.62
  -4   4  -4   12.10    0.52
  -5  -4  -4    9.18    0.49
   5  -4   4    7.61    0.55
  -5   4  -4    9.76    0.51
   6  -4   4   34.12    1.17
  -6  -4  -4   36.51    1.03
  -6   4  -4   33.82    1.04
  -7  -4  -4    0.21    0.31
   7  -4   4    0.82    0.35
  -7   4  -4    0.67    0.29
   7  -5  -4    4.06    0.50
   6  -5  -4    1.34    0.35
   5  -5  -4    6.57    0.51
  -4  -5   4   20.86    0.64
   4  -5  -4   19.67    0.81
  -3  -5   4    5.38    0.37
   3  -5  -4    4.17    0.44
   2  -5  -4    3.54    0.39
  -2  -5   4    3.55    0.34
   1  -5  -4    0.75    0.26
  -1  -5   4    0.90    0.23
   0  -5   4   21.94    0.78
   0  -5  -4   21.89    0.77
   0   5  -4   22.32    0.57
   1  -5   4   20.10    0.77
  -1  -5  -4   19.63    0.72
  -1   5  -4   20.63    0.56
  -2  -5  -4   24.63    0.80
  -2   5  -4   25.47    0.67
  -3  -5  -4   10.70    0.53
   3  -5   4   11.27    0.65
  -3   5  -4   10.37    0.45
   4  -5   4    5.90    0.51
  -4  -5  -4    7.34    0.46
  -4   5  -4    7.26    0.43
  -5  -5  -4    1.91    0.31
   5  -5   4    1.48    0.36
  -5   5  -4    1.61    0.28
   6  -5   4    8.38    0.64
  -6  -5  -4    9.72    0.59
  -6   5  -4   10.19    0.58
   5  -6  -4    6.55    0.58
   4  -6  -4    7.78    0.57
   3  -6  -4    0.25    0.24
  -3  -6   4    0.12    0.18
  -2  -6   4   12.96    0.61
   2  -6  -4   13.26    0.69
   1  -6  -4    9.15    0.57
  -1  -6   4    9.43    0.55
   0  -6  -4    3.41    0.42
   0  -6   4    3.88    0.42
   1  -6   4   13.49    0.70
  -1  -6  -4   13.05    0.64
   2  -6   4   30.96    1.07
  -2  -6  -4   26.62    0.91
   3  -6   4    1.02    0.31
  -3  -6  -4    0.94    0.26
   4  -6   4    8.48    0.64
  -4  -6  -4    8.86    0.52
  -5  -6  -4    1.91    0.33
   5  -6   4    2.14    0.44
  -3  -7   4   14.73    0.67
   3  -7  -4   13.99    0.79
  -2  -7   4    6.49    0.48
   2  -7  -4    5.79    0.58
  -1  -7   4    3.37    0.43
   1  -7  -4    4.55    0.51
   0  -7   4    7.92    0.60
   0  -7  -4    8.33    0.60
  -1  -7  -4   15.39    0.75
   1  -7   4   15.41    0.80
   2  -7   4    3.39    0.48
  -2  -7  -4    4.07    0.46
  -3  -7  -4    6.58    0.52
   3  -7   4    7.66    0.64
   9   0  -5    0.44    0.27
   8   0  -5    1.63    0.34
   7   0  -5    0.08    0.19
   6   0  -5   -0.01    0.16
   5   0  -5   11.65    0.35
   5   0  -5   11.19    0.48
   4   0  -5   63.32    1.00
   4   0  -5   61.41    1.21
   3   0  -5    4.64    0.16
   3   0  -5    4.62    0.27
   2   0  -5   31.18    0.46
   2   0  -5   30.56    0.64
   1   0  -5  171.49    2.44
   1   0  -5  164.66    2.49
   0   0  -5   14.39    0.35
   0   0  -5   14.25    0.33
  -1   0  -5    8.16    0.28
  -2   0  -5   83.17    1.37
   2   0   5   82.73    1.38
   3   0   5    0.26    0.15
  -3   0  -5    0.06    0.12
   4   0   5    2.58    0.27
  -4   0  -5    2.71    0.27
   5   0   5    2.09    0.29
  -6   0  -5   14.47    0.61
   6   0   5   13.81    0.58
   7   0   5    1.29    0.29
  -7   0  -5    1.03    0.28
   8   0   5    0.86    0.31
  -8   0  -5    0.54    0.28
  -9   0  -5    2.55    0.43
   9  -1  -5    2.32    0.40
   9   1  -5    1.56    0.35
   8  -1  -5   17.63    0.78
   8   1  -5   19.01    0.80
  -7   1   5    4.32    0.43
   7   1  -5    5.02    0.41
   6  -1  -5    3.48    0.28
  -6   1   5    3.37    0.36
   6   1  -5    4.11    0.35
   5  -1  -5    8.11    0.35
   5   1  -5    7.96    0.26
   5   1  -5    8.18    0.43
  -5   1   5    7.83    0.42
   4  -1  -5   22.54    0.53
   4   1  -5   20.92    0.39
  -4   1   5   20.74    0.61
   4   1  -5   20.80    0.61
   3  -1  -5   45.69    0.89
   3  -1  -5   45.30    0.82
   3   1  -5   44.04    0.91
   2  -1  -5   44.89    0.80
   2  -1  -5   46.33    0.84
   2   1  -5   46.33    0.87
   1  -1  -5   35.53    0.63
   1  -1  -5   36.88    0.65
  -1  -1   5   35.03    0.58
   1   1  -5   34.96    0.69
   0  -1   5  166.43    2.38
   0  -1  -5  161.74    2.40
   0  -1  -5  164.38    2.32
   0   1  -5  165.52    2.41
  -1  -1  -5  186.52    2.63
   1  -1   5  188.34    2.72
  -1  -1  -5  183.51    2.72
  -1   1  -5  183.41    2.71
  -2  -1  -5    4.73    0.24
  -2  -1  -5    4.85    0.26
   2  -1   5    4.81    0.27
  -2   1  -5    5.00    0.27
  -3  -1  -5   30.30    0.72
   3  -1   5   30.83    0.73
  -3  -1  -5   31.26    0.70
  -3   1  -5   31.72    0.75
   4  -1   5   11.43    0.45
  -4  -1  -5   10.63    0.43
  -4   1  -5   10.75    0.46
   5  -1   5   43.38    1.02
  -5  -1  -5   40.44    0.99
  -5   1  -5   42.05    1.04
   5   1   5   40.78    1.00
  -6  -1  -5    5.71    0.42
   6  -1   5    5.58    0.43
  -6   1  -5    5.52    0.42
   6   1   5    5.31    0.40
   7  -1   5    1.88    0.33
  -7  -1  -5    1.22    0.27
  -7   1  -5    1.52    0.31
   7   1   5    1.98    0.33
  -8  -1  -5   13.00    0.67
   8  -1   5   12.95    0.69
  -8   1  -5   11.28    0.67
   8   1   5   12.19    0.62
   9  -2  -5    2.63    0.42
   9   2  -5    3.53    0.46
   8   2  -5    2.30    0.37
  -7   2   5    4.94    0.42
   7   2  -5    4.37    0.43
   6  -2  -5   17.50    0.61
  -6   2   5   17.75    0.67
   6   2  -5   17.44    0.68
   5  -2  -5   87.34    1.61
  -5   2   5   89.81    1.67
   5   2  -5   86.46    1.68
  -4  -2   5   32.97    0.60
   4  -2  -5   34.83    0.80
   4   2  -5   32.15    0.81
  -4   2   5   32.97    0.80
   3  -2  -5   18.57    0.53
   3  -2  -5   16.62    0.47
  -3  -2   5   17.55    0.36
   3   2  -5   18.08    0.53
  -2  -2   5  246.43    3.50
   2  -2  -5  245.03    3.66
   2  -2  -5  249.28    3.48
   2   2  -5  244.19    3.58
   1  -2  -5   11.73    0.28
  -1  -2   5   11.93    0.34
   1  -2  -5   11.76    0.40
   1   2  -5   12.12    0.37
   0  -2   5   22.49    0.54
   0  -2  -5   21.89    0.55
   0  -2  -5   22.36    0.39
   0   2  -5   22.57    0.52
  -1  -2  -5    1.86    0.18
   1  -2   5    2.21    0.21
  -1  -2  -5    2.52    0.14
  -1   2  -5    2.55    0.21
  -2  -2  -5   63.80    1.18
  -2  -2  -5   65.17    1.06
   2  -2   5   64.05    1.23
  -2   2  -5   66.03    1.20
  -3  -2  -5   20.89    0.52
   3  -2   5   19.70    0.62
  -3  -2  -5   21.59    0.59
  -3   2  -5   21.72    0.62
  -4  -2  -5   10.59    0.47
  -4  -2  -5    9.86    0.41
   4  -2   5   11.62    0.50
  -4   2  -5   10.24    0.46
  -5  -2  -5    7.69    0.40
  -5  -2  -5    8.00    0.44
   5  -2   5    8.59    0.50
  -5   2  -5    8.35    0.46
  -6  -2  -5   14.20    0.60
   6  -2   5   14.31    0.64
  -6   2  -5   14.53    0.64
   6   2   5   15.33    0.64
  -7  -2  -5    0.45    0.23
   7  -2   5    0.62    0.27
   7   2   5    0.51    0.27
  -7   2  -5    1.08    0.29
   8  -2   5    0.82    0.33
  -8  -2  -5    0.60    0.27
   8   2   5    0.93    0.30
  -8   2  -5    0.93    0.30
   8   3  -5    4.91    0.49
   7  -3  -5    2.77    0.36
   7   3  -5    1.92    0.33
  -7   3   5    2.34    0.35
   6  -3  -5   11.14    0.54
   6   3  -5    9.44    0.51
  -6   3   5    9.96    0.52
   5  -3  -5   17.50    0.65
  -5   3   5   20.43    0.65
   5   3  -5   19.70    0.66
  -4  -3   5   52.86    0.94
   4  -3  -5   52.54    1.18
  -4   3   5   54.52    1.08
   4   3  -5   52.05    1.12
   3  -3  -5   72.61    1.24
   3  -3  -5   70.68    1.42
  -3  -3   5   73.33    1.23
   3   3  -5   71.47    1.33
   2  -3  -5    6.30    0.24
  -2  -3   5    6.53    0.29
   2  -3  -5    6.98    0.37
   2   3  -5    6.13    0.32
  -1  -3   5    8.30    0.35
   1  -3  -5    8.06    0.19
   1  -3  -5    7.61    0.38
   1   3  -5    8.44    0.33
   0  -3   5   24.74    0.65
   0  -3  -5   23.67    0.65
   0   3  -5   23.00    0.57
  -1  -3  -5   44.22    0.95
   1  -3   5   43.39    0.98
  -1   3  -5   44.17    0.89
  -2  -3  -5   24.69    0.67
  -2  -3  -5   24.44    0.48
   2  -3   5   25.28    0.73
  -2   3  -5   24.79    0.65
   3  -3   5    4.06    0.38
  -3  -3  -5    3.93    0.23
  -3  -3  -5    3.51    0.29
  -3   3  -5    3.89    0.32
  -4  -3  -5    0.95    0.17
  -4  -3  -5    1.16    0.22
   4  -3   5    1.53    0.29
  -4   3  -5    0.76    0.20
  -5  -3  -5   17.87    0.58
  -5  -3  -5   16.73    0.65
   5  -3   5   17.76    0.74
  -5   3  -5   17.27    0.67
  -6  -3  -5   17.30    0.64
  -6  -3  -5   16.80    0.68
   6  -3   5   17.58    0.78
  -6   3  -5   18.47    0.74
   7  -3   5    2.98    0.44
  -7  -3  -5    2.74    0.37
  -7   3  -5    2.90    0.41
   7   3   5    2.58    0.39
   8  -3   5   14.36    0.81
  -8  -3  -5   16.04    0.74
   8   3   5   15.36    0.73
  -8   3  -5   14.44    0.77
   7  -4  -5    1.70    0.34
   7   4  -5    1.75    0.31
   6  -4  -5    4.83    0.46
  -6   4   5    5.02    0.40
   6   4  -5    4.99    0.41
   5  -4  -5   15.52    0.68
   5   4  -5   14.94    0.59
  -5   4   5   14.34    0.55
   4  -4  -5    4.59    0.30
  -4  -4   5    4.56    0.28
   4  -4  -5    3.84    0.39
   4   4  -5    4.32    0.34
   3  -4  -5    0.25    0.12
  -3  -4   5    0.40    0.15
   3  -4  -5    0.23    0.18
   3   4  -5    0.16    0.15
  -2  -4   5    1.89    0.23
   2  -4  -5    1.74    0.27
   2   4  -5    1.73    0.21
   1  -4  -5   83.20    1.65
  -1  -4   5   81.55    1.56
   1   4  -5   82.69    1.43
   0  -4  -5   15.82    0.59
   0  -4   5   17.13    0.61
   0   4  -5   17.42    0.51
   1  -4   5  111.11    2.05
  -1  -4  -5  108.37    1.99
  -1   4  -5  109.86    1.82
  -2  -4  -5   31.71    0.85
   2  -4   5   32.85    0.95
  -2   4  -5   32.76    0.79
  -3  -4  -5   19.40    0.65
   3  -4   5   19.71    0.75
  -3   4  -5   19.86    0.63
   4  -4   5   20.19    0.81
  -4  -4  -5   20.27    0.70
  -4   4  -5   20.30    0.69
  -5  -4  -5   16.82    0.68
   5  -4   5   17.57    0.79
  -5   4  -5   16.50    0.68
  -6  -4  -5   18.53    0.75
   6  -4   5   17.18    0.83
  -6   4  -5   18.65    0.75
  -7  -4  -5   16.38    0.78
   7  -4   5   16.47    0.85
  -7   4  -5   17.61    0.80
   7  -5  -5   13.75    0.75
   6  -5  -5    0.36    0.28
   5  -5  -5    7.74    0.54
   4  -5  -5   80.69    1.84
  -4  -5   5   80.34    1.52
   4   5  -5   83.95    1.58
  -3  -5   5   25.20    0.73
   3  -5  -5   25.13    0.89
   3   5  -5   25.27    0.70
   2  -5  -5    4.13    0.41
  -2  -5   5    4.30    0.35
   2   5  -5    4.39    0.31
  -1  -5   5    0.99    0.23
   1  -5  -5    0.94    0.25
   1   5  -5    1.03    0.19
   0  -5  -5    7.79    0.49
   0  -5   5    6.10    0.43
   0   5  -5    6.94    0.35
  -1  -5  -5    9.85    0.53
   1  -5   5   11.57    0.58
  -1   5  -5   10.64    0.43
  -2  -5  -5   53.17    1.26
   2  -5   5   52.83    1.37
  -2   5  -5   52.35    1.11
  -3  -5  -5    3.99    0.38
   3  -5   5    4.33    0.47
  -3   5  -5    4.45    0.34
  -4  -5  -5    0.53    0.22
   4  -5   5    0.67    0.29
  -4   5  -5    0.79    0.23
   5  -5   5    0.39    0.30
  -5  -5  -5    0.22    0.23
  -5   5  -5    0.35    0.23
  -6  -5  -5   14.87    0.70
   6  -5   5   14.36    0.83
  -6   5  -5   13.55    0.67
   5  -6  -5    6.46    0.57
   4  -6  -5    9.05    0.63
   3  -6  -5    1.11    0.31
  -3  -6   5    1.80    0.28
   2  -6  -5   11.51    0.66
  -2  -6   5   10.06    0.54
  -1  -6   5    3.91    0.42
   1  -6  -5    3.35    0.41
   0  -6   5    1.45    0.31
   0  -6  -5    1.29    0.29
  -1  -6  -5    3.28    0.39
   1  -6   5    3.43    0.45
   2  -6   5    5.05    0.52
  -2  -6  -5    5.74    0.46
  -3  -6  -5    7.83    0.50
   3  -6   5    6.79    0.57
  -4  -6  -5    2.71    0.37
   4  -6   5    2.94    0.47
   5  -6   5    8.85    0.68
  -5  -6  -5    8.54    0.57
   3  -7  -5    7.85    0.61
  -2  -7   5    0.88    0.27
   2  -7  -5    1.07    0.32
   1  -7  -5    6.78    0.55
  -1  -7   5    7.28    0.54
   0  -7   5   21.66    0.91
   0  -7  -5   22.39    0.92
  -1  -7  -5   12.60    0.70
   1  -7   5   12.47    0.72
   2  -7   5   16.92    0.88
  -2  -7  -5   16.41    0.77
  -3  -7  -5   11.37    0.65
   3  -7   5   10.94    0.76
   9   0  -6    0.32    0.27
   8   0  -6    1.66    0.34
   7   0  -6    0.60    0.23
   6   0  -6    0.97    0.23
   5   0  -6   14.27    0.54
   5   0  -6   14.78    0.37
   4   0  -6    0.32    0.15
   4   0  -6    0.15    0.08
   3   0  -6   15.64    0.27
   3   0  -6   15.14    0.47
   2   0  -6    7.92    0.31
   2   0  -6    7.54    0.15
   1   0  -6    3.55    0.15
   1   0  -6    3.86    0.23
   0   0  -6    4.89    0.22
   0   0  -6    4.80    0.23
   1   0   6  114.16    1.77
  -1   0  -6  113.55    1.75
   2   0   6    1.79    0.21
  -2   0  -6    1.72    0.19
   3   0   6    4.29    0.30
  -3   0  -6    4.59    0.29
   4   0   6   -0.04    0.17
  -4   0  -6    0.08    0.14
  -5   0  -6    1.57    0.26
   5   0   6    1.76    0.28
  -6   0  -6    2.24    0.31
   6   0   6    2.46    0.32
   7   0   6    4.66    0.41
  -7   0  -6    4.23    0.43
   8   0   6    0.69    0.31
  -8   0  -6    0.91    0.30
   9  -1  -6    4.38    0.50
   9   1  -6    4.58    0.51
   8  -1  -6   15.64    0.73
   8   1  -6   14.23    0.71
   7  -1  -6    0.36    0.22
   7   1  -6    0.10    0.19
   6  -1  -6    3.43    0.35
   6   1  -6    3.33    0.34
   5  -1  -6   56.37    1.03
   5  -1  -6   52.73    1.18
   5   1  -6   55.69    1.21
   4  -1  -6   30.53    0.76
   4  -1  -6   32.15    0.66
   3  -1  -6   64.46    1.17
   3  -1  -6   66.29    1.09
   3   1  -6   62.60    1.20
   2  -1  -6   53.65    0.96
   2  -1  -6   54.19    0.91
   2   1  -6   53.01    1.00
  -1  -1   6   11.23    0.27
   1  -1  -6   11.19    0.31
   1  -1  -6   11.73    0.32
   1   1  -6   11.27    0.37
   0  -1  -6  181.96    2.64
   0  -1  -6  181.85    2.57
   0  -1   6  179.51    2.71
   0   1  -6  179.08    2.66
  -1  -1  -6  124.39    1.84
   1  -1   6  124.57    1.90
  -1  -1  -6  120.26    1.91
  -1   1  -6  124.41    1.92
  -2  -1  -6   25.41    0.62
   2  -1   6   26.67    0.62
  -2  -1  -6   26.24    0.58
  -2   1  -6   26.96    0.64
   3  -1   6   29.08    0.71
  -3  -1  -6   29.04    0.71
  -3  -1  -6   28.90    0.68
  -3   1  -6   28.90    0.73
  -4  -1  -6   19.85    0.60
   4  -1   6   19.97    0.62
   4   1   6   21.24    0.65
  -4   1  -6   20.85    0.65
   5  -1   6   15.10    0.58
  -5  -1  -6   15.60    0.57
  -5   1  -6   14.39    0.61
   5   1   6   15.81    0.61
   6  -1   6    0.39    0.22
  -6  -1  -6    0.15    0.18
   6   1   6    0.69    0.24
  -6   1  -6    0.49    0.22
   7  -1   6    5.74    0.50
  -7  -1  -6    5.72    0.46
  -7   1  -6    6.24    0.50
   7   1   6    5.29    0.47
  -8  -1  -6    3.93    0.46
   8  -1   6    3.39    0.44
  -8   1  -6    2.88    0.43
   8   1   6    2.90    0.40
   8  -2  -6    3.55    0.43
   8   2  -6    3.40    0.43
   7  -2  -6    2.75    0.35
   7   2  -6    2.98    0.38
   6  -2  -6    3.71    0.32
   6  -2  -6    3.74    0.36
   6   2  -6    2.79    0.33
   5  -2  -6    4.73    0.33
   5  -2  -6    4.12    0.33
   5   2  -6    4.85    0.37
   4  -2  -6    8.09    0.36
   4  -2  -6    8.20    0.38
   4   2  -6    6.97    0.38
   3  -2  -6   31.91    0.72
  -3  -2   6   30.39    0.52
   3  -2  -6   30.73    0.69
   3   2  -6   30.66    0.76
   2  -2  -6   92.25    1.44
   2  -2  -6   91.33    1.55
  -2  -2   6   92.01    1.40
   2   2  -6   88.53    1.54
   1  -2  -6   17.52    0.49
   1  -2  -6   17.54    0.38
  -1  -2   6   17.04    0.42
   1   2  -6   17.14    0.48
   0  -2   6  123.27    1.93
   0  -2  -6  120.44    1.95
   0  -2  -6  122.69    1.75
   0   2  -6  122.76    1.92
   1  -2   6  117.15    1.90
  -1  -2  -6  115.39    1.88
  -1  -2  -6  117.13    1.71
  -1   2  -6  116.85    1.87
   2  -2   6   52.63    1.06
  -2  -2  -6   53.22    0.91
  -2  -2  -6   52.59    1.03
  -2   2  -6   50.84    1.03
   3  -2   6    9.51    0.44
  -3  -2  -6    9.27    0.35
  -3  -2  -6    9.55    0.42
  -3   2  -6    9.04    0.41
  -4  -2  -6   12.85    0.46
  -4  -2  -6   13.15    0.53
   4  -2   6   12.91    0.55
  -4   2  -6   13.58    0.55
   5  -2   6   24.24    0.79
  -5  -2  -6   24.52    0.73
  -5  -2  -6   25.48    0.77
  -5   2  -6   24.78    0.80
   6  -2   6   21.30    0.79
  -6  -2  -6   20.73    0.72
   6   2   6   21.50    0.76
  -6   2  -6   21.12    0.79
   7  -2   6    4.14    0.45
  -7  -2  -6    3.93    0.40
   7   2   6    3.72    0.42
  -7   2  -6    2.87    0.39
   8  -2   6    0.88    0.34
  -8  -2  -6    1.24    0.31
   8   2   6    1.35    0.36
  -8   2  -6    1.17    0.33
   8  -3  -6    1.97    0.35
   8   3  -6    1.80    0.36
   7  -3  -6    3.39    0.39
   7   3  -6    3.67    0.41
   6  -3  -6    5.55    0.40
   6  -3  -6    5.59    0.42
   6   3  -6    4.90    0.40
   5  -3  -6   43.22    1.06
   5  -3  -6   44.40    1.02
   5   3  -6   42.89    1.07
  -4  -3   6   41.57    0.75
   4  -3  -6   39.82    0.89
   4  -3  -6   41.77    1.00
   4   3  -6   41.21    0.98
   3  -3  -6   39.37    0.94
   3  -3  -6   39.10    0.79
  -3  -3   6   39.76    0.75
   3   3  -6   37.96    0.89
   2  -3  -6   33.72    0.63
  -2  -3   6   31.97    0.70
   2  -3  -6   31.00    0.81
   2   3  -6   33.22    0.77
  -1  -3   6    5.28    0.30
   1  -3  -6    5.11    0.17
   1  -3  -6    4.98    0.31
   1   3  -6    4.37    0.29
   0  -3  -6  102.36    1.80
   0  -3   6  102.22    1.77
   0   3  -6  103.67    1.70
   1  -3   6   44.57    1.00
  -1  -3  -6   42.91    0.95
  -1  -3  -6   42.95    0.67
  -1   3  -6   43.20    0.91
  -2  -3  -6    7.47    0.37
  -2  -3  -6    7.20    0.25
   2  -3   6    7.80    0.43
  -2   3  -6    7.13    0.36
  -3  -3  -6   17.83    0.59
   3  -3   6   17.92    0.66
  -3  -3  -6   19.35    0.49
  -3   3  -6   19.08    0.62
  -4  -3  -6    7.16    0.43
  -4  -3  -6    6.68    0.34
   4  -3   6    6.21    0.44
  -4   3  -6    7.29    0.42
   5  -3   6    2.71    0.37
  -5  -3  -6    2.88    0.34
  -5  -3  -6    3.46    0.30
  -5   3  -6    4.07    0.40
  -6  -3  -6    3.56    0.39
   6  -3   6    4.11    0.46
  -6  -3  -6    3.86    0.36
  -6   3  -6    4.46    0.44
   7  -3   6   15.75    0.80
  -7  -3  -6   17.19    0.70
   7   3   6   14.29    0.69
  -7   3  -6   17.43    0.78
  -8  -3  -6    1.83    0.35
   8  -3   6    2.59    0.46
   8   3   6    2.63    0.41
  -8   3  -6    2.14    0.41
   7  -4  -6   13.60    0.62
   7   4  -6   11.88    0.63
   6  -4  -6   25.51    0.79
   6  -4  -6   26.16    0.90
   6   4  -6   25.67    0.85
   5  -4  -6    3.41    0.29
   5  -4  -6    3.16    0.37
   5   4  -6    2.48    0.31
   4  -4  -6   19.38    0.55
   4  -4  -6   17.22    0.69
   4   4  -6   18.41    0.63
  -3  -4   6   69.13    1.27
   3  -4  -6   66.44    1.46
   3   4  -6   67.65    1.34
  -2  -4   6    0.71    0.18
   2  -4  -6    0.46    0.20
   2   4  -6    0.61    0.17
   1  -4  -6   27.00    0.80
  -1  -4   6   25.54    0.72
   1   4  -6   25.31    0.66
   0  -4   6   60.88    1.30
   0  -4  -6   62.00    1.33
   0   4  -6   62.32    1.18
  -1  -4  -6   29.94    0.84
   1  -4   6   30.73    0.87
  -1   4  -6   29.13    0.74
   2  -4   6   64.53    1.45
  -2  -4  -6   65.24    1.36
  -2   4  -6   62.94    1.26
   3  -4   6   46.37    1.22
  -3  -4  -6   46.84    1.11
  -3   4  -6   45.51    1.07
   4  -4   6    5.37    0.47
  -4  -4  -6    6.03    0.41
  -4   4  -6    5.81    0.41
   5  -4   6    4.70    0.51
  -5  -4  -6    5.01    0.44
  -5   4  -6    4.91    0.41
  -6  -4  -6   12.33    0.64
   6  -4   6   11.27    0.71
  -6   4  -6   10.94    0.60
   7  -4   6    5.81    0.61
  -7   4  -6    4.52    0.50
   6  -5  -6    2.87    0.41
   5  -5  -6    7.90    0.56
   5   5  -6    9.03    0.49
   4  -5  -6   34.15    1.07
   4   5  -6   34.59    0.92
   3  -5  -6   18.51    0.76
  -3  -5   6   18.75    0.61
   3   5  -6   18.87    0.61
   2  -5  -6    6.28    0.48
  -2  -5   6    7.28    0.42
   2   5  -6    7.66    0.40
  -1  -5   6    9.47    0.50
   1  -5  -6    9.20    0.53
   1   5  -6    8.96    0.41
   0  -5   6   64.45    1.47
   0  -5  -6   64.31    1.48
   0   5  -6   65.53    1.25
  -1  -5  -6   46.75    1.18
   1  -5   6   44.84    1.21
  -1   5  -6   45.81    1.00
   2  -5   6    1.06    0.29
  -2  -5  -6    0.96    0.24
  -2   5  -6    1.24    0.23
   3  -5   6    9.11    0.60
  -3   5  -6    9.05    0.46
  -4  -5  -6    3.61    0.39
   4  -5   6    3.87    0.49
  -4   5  -6    3.33    0.36
   5  -5   6    4.94    0.55
  -5  -5  -6    4.19    0.44
  -5   5  -6    4.60    0.45
  -6  -5  -6    5.37    0.53
   6  -5   6    5.06    0.60
  -6   5  -6    5.18    0.49
   5  -6  -6    9.53    0.65
   4  -6  -6    1.26    0.33
   3  -6  -6   26.16    1.00
  -3  -6   6   26.01    0.81
   2  -6  -6    3.63    0.43
  -2  -6   6    3.18    0.36
  -1  -6   6    2.35    0.34
   1  -6  -6    1.84    0.33
   0  -6   6    1.57    0.33
   0  -6  -6    1.16    0.29
   1  -6   6    9.51    0.59
  -1  -6  -6    9.96    0.57
   2  -6   6   14.76    0.78
  -2  -6  -6   15.36    0.68
  -3  -6  -6    4.10    0.43
   3  -6   6    3.95    0.52
   4  -6   6    1.21    0.38
  -4  -6  -6    1.54    0.31
   5  -6   6    5.23    0.62
  -5  -6  -6    5.72    0.51
   3  -7  -6    2.45    0.42
   2  -7  -6    2.65    0.42
  -2  -7   6    3.38    0.41
  -1  -7   6   10.56    0.63
   1  -7  -6   10.13    0.64
   0  -7   6    2.18    0.38
   0  -7  -6    1.42    0.33
   1  -7   6   25.10    1.03
  -1  -7  -6   25.93    0.97
  -2  -7  -6    2.93    0.41
   2  -7   6    3.03    0.47
   3  -7   6   17.46    0.94
  -3  -7  -6   18.36    0.81
   9   0  -7    2.29    0.40
   8   0  -7    7.90    0.56
   7   0  -7   -0.10    0.19
   6   0  -7   -0.05    0.17
   5   0  -7    3.98    0.33
   4   0  -7   56.43    1.17
   3   0  -7    0.00    0.13
   2   0  -7    2.87    0.11
   2   0  -7    2.93    0.23
   1   0  -7    4.42    0.24
   1   0  -7    4.38    0.18
   0   0  -7  196.19    3.20
   0   0  -7  210.97    2.97
   1   0   7    2.43    0.21
  -1   0  -7    2.74    0.21
  -2   0  -7   15.39    0.47
   2   0   7   15.20    0.47
   3   0   7   23.27    0.64
  -3   0  -7   23.51    0.64
   4   0   7   54.05    1.14
  -4   0  -7   51.14    1.12
   5   0   7    2.28    0.30
  -5   0  -7    1.95    0.28
   6   0   7    4.14    0.40
  -6   0  -7    4.42    0.42
  -7   0  -7    0.27    0.22
   7   0   7   -0.10    0.23
   8   0   7    1.93    0.37
  -8   0  -7    2.00    0.37
   9  -1  -7    3.89    0.48
   9   1  -7    3.69    0.49
   8  -1  -7   12.38    0.66
   8   1  -7   12.77    0.68
   7  -1  -7    1.10    0.28
   7   1  -7    0.73    0.26
   6  -1  -7    2.48    0.30
   6   1  -7    2.59    0.32
   5  -1  -7   18.49    0.63
   5  -1  -7   19.92    0.50
   5   1  -7   19.71    0.67
   4  -1  -7   28.31    0.59
   4  -1  -7   27.05    0.72
   4   1  -7   27.95    0.76
   3  -1  -7   32.01    0.61
   3  -1  -7   31.94    0.73
   3   1  -7   29.12    0.74
   2  -1  -7  138.36    2.05
   2  -1  -7  138.63    2.11
   2   1  -7  135.87    2.17
   1  -1  -7  138.41    2.06
   1  -1  -7  138.44    2.05
  -1  -1   7  136.82    1.99
   1   1  -7  137.57    2.14
   0  -1  -7   87.77    1.40
   0  -1   7   87.14    1.37
   0  -1  -7   88.17    1.38
   0   1  -7   88.00    1.46
  -1  -1  -7    1.46    0.15
  -1  -1  -7    1.59    0.18
   1  -1   7    1.93    0.19
  -1   1  -7    1.67    0.19
  -2  -1  -7   44.44    0.91
  -2  -1  -7   45.01    0.86
  -2   1  -7   43.12    0.91
   3  -1   7    5.89    0.34
  -3  -1  -7    6.07    0.35
  -3  -1  -7    6.04    0.31
  -3   1  -7    6.10    0.35
   4  -1   7   16.08    0.57
  -4  -1  -7   17.25    0.57
   4   1   7   16.38    0.59
  -4   1  -7   17.42    0.62
   5  -1   7   53.62    1.21
  -5  -1  -7   54.61    1.21
  -5   1  -7   54.51    1.27
   5   1   7   52.97    1.22
  -6  -1  -7    2.14    0.31
   6  -1   7    2.37    0.34
  -6   1  -7    3.12    0.38
   6   1   7    3.02    0.37
   7  -1   7    7.46    0.51
  -7  -1  -7    7.65    0.50
   7   1   7    7.26    0.50
  -7   1  -7    6.37    0.50
  -8  -1  -7   14.62    0.74
   8  -1   7   15.39    0.77
   8   1   7   15.77    0.73
  -8   1  -7   14.61    0.76
   8  -2  -7    6.47    0.51
   8   2  -7    6.11    0.50
   7  -2  -7    5.54    0.43
   7   2  -7    5.88    0.46
   6  -2  -7    4.49    0.37
   6   2  -7    4.42    0.42
   5  -2  -7    7.74    0.41
   5  -2  -7    7.81    0.38
   5   2  -7    7.60    0.45
   4  -2  -7   20.71    0.60
   4  -2  -7   21.17    0.59
   4   2  -7   19.56    0.64
   3  -2  -7    5.96    0.30
   3  -2  -7    5.57    0.30
  -3  -2   7    6.07    0.16
   3   2  -7    5.73    0.33
   2  -2  -7   51.20    1.00
   2  -2  -7   52.32    0.94
  -2  -2   7   52.03    0.87
   2   2  -7   51.59    1.04
  -1  -2   7   75.35    1.26
   1  -2  -7   76.56    1.20
   1  -2  -7   77.54    1.34
   0  -2  -7   50.62    0.96
   0  -2   7   50.59    0.95
   0  -2  -7   50.05    0.83
   0   2  -7   49.44    0.98
  -1  -2  -7   72.73    1.16
   1  -2   7   73.16    1.31
  -1  -2  -7   71.43    1.29
  -1   2  -7   74.09    1.32
   2  -2   7   53.57    1.09
  -2  -2  -7   52.51    1.06
  -2  -2  -7   52.58    0.94
  -2   2  -7   51.91    1.07
  -3  -2  -7    6.85    0.39
  -3  -2  -7    6.60    0.32
   3  -2   7    6.87    0.40
  -3   2  -7    6.56    0.38
  -4  -2  -7   11.05    0.43
   4  -2   7   11.39    0.53
  -4  -2  -7   10.79    0.51
  -4   2  -7   11.71    0.52
  -5  -2  -7    2.35    0.32
   5  -2   7    2.00    0.31
  -5  -2  -7    2.88    0.30
  -5   2  -7    2.49    0.32
   6  -2   7    5.12    0.45
  -6  -2  -7    5.13    0.39
  -6   2  -7    5.20    0.44
   6   2   7    5.11    0.46
   7  -2   7    2.63    0.40
  -7  -2  -7    2.83    0.37
   7   2   7    3.04    0.41
  -7   2  -7    2.81    0.40
  -8  -2  -7    0.92    0.30
   8  -2   7    0.58    0.31
   8   2   7    0.62    0.32
  -8   2  -7    0.49    0.28
   8  -3  -7    0.66    0.27
   8   3  -7    1.05    0.30
   7  -3  -7    2.15    0.33
   7   3  -7    2.00    0.34
   6  -3  -7   23.23    0.75
   6  -3  -7   21.04    0.72
   6   3  -7   20.73    0.76
   5  -3  -7    5.37    0.38
   5  -3  -7    5.79    0.36
   5   3  -7    4.36    0.36
   4  -3  -7    5.39    0.33
   4  -3  -7    5.34    0.37
   4   3  -7    5.62    0.36
   3  -3  -7    1.84    0.20
   3  -3  -7    1.74    0.25
  -3  -3   7    1.92    0.17
   3   3  -7    2.03    0.25
   2  -3  -7    1.01    0.20
   2  -3  -7    1.11    0.14
  -2  -3   7    1.16    0.16
   2   3  -7    1.14    0.20
  -1  -3   7   13.39    0.44
   1  -3  -7   12.63    0.30
   1  -3  -7   12.77    0.49
   1   3  -7   12.40    0.46
   0  -3   7  117.20    2.02
   0  -3  -7  124.67    1.70
   0  -3  -7  120.63    2.06
   0   3  -7  121.17    1.99
   1  -3   7   45.22    1.03
  -1  -3  -7   45.80    0.99
  -1  -3  -7   44.72    0.73
  -1   3  -7   46.91    0.98
   2  -3   7    4.31    0.37
  -2  -3  -7    3.41    0.29
  -2  -3  -7    3.62    0.20
  -2   3  -7    3.51    0.31
  -3  -3  -7    0.38    0.17
  -3  -3  -7    0.24    0.12
   3  -3   7    0.28    0.21
  -3   3  -7    0.31    0.17
  -4  -3  -7    0.95    0.23
   4  -3   7    0.91    0.26
  -4  -3  -7    1.33    0.20
  -4   3  -7    1.19    0.24
  -5  -3  -7   11.93    0.57
  -5  -3  -7   14.20    0.53
   5  -3   7   13.29    0.66
  -5   3  -7   13.51    0.63
  -6  -3  -7   12.32    0.62
   6  -3   7   11.60    0.65
  -6  -3  -7   11.91    0.55
  -6   3  -7   11.99    0.63
  -7  -3  -7    2.92    0.37
   7  -3   7    2.45    0.43
  -7   3  -7    2.69    0.40
   7   3   7    2.67    0.41
   7  -4  -7    1.87    0.31
   7   4  -7    1.88    0.34
   6  -4  -7   14.48    0.59
   6  -4  -7   15.25    0.68
   6   4  -7   15.31    0.66
   5  -4  -7    1.32    0.28
   5  -4  -7    1.59    0.24
   5   4  -7    1.28    0.27
   4  -4  -7    2.83    0.34
   4   4  -7    3.29    0.34
  -3  -4   7   74.29    1.32
   3  -4  -7   68.82    1.52
   3   4  -7   73.23    1.43
  -2  -4   7    2.21    0.24
   2  -4  -7    1.89    0.27
   2   4  -7    2.87    0.28
  -1  -4   7   25.06    0.72
   1   4  -7   26.60    0.69
   0  -4   7   17.55    0.62
   0   4  -7   16.43    0.55
   1  -4   7   14.64    0.60
  -1  -4  -7   15.50    0.58
  -1   4  -7   15.06    0.52
  -2  -4  -7   22.18    0.70
   2  -4   7   21.29    0.76
  -2   4  -7   21.79    0.66
  -3  -4  -7   19.30    0.67
   3  -4   7   17.93    0.74
  -3   4  -7   18.25    0.65
  -4  -4  -7    9.24    0.50
   4  -4   7    8.32    0.55
  -4   4  -7    8.70    0.50
   5  -4   7   11.79    0.67
  -5  -4  -7   12.29    0.62
  -5   4  -7   10.83    0.59
   6  -4   7   14.49    0.80
  -6  -4  -7   13.71    0.68
  -6   4  -7   14.59    0.71
   7  -4   7   11.44    0.75
   7   4   7   10.79    0.67
  -7   4  -7   12.20    0.68
   6  -5  -7   11.56    0.65
   5  -5  -7   14.30    0.71
   5   5  -7   16.66    0.67
   4  -5  -7    5.55    0.48
   4   5  -7    5.27    0.41
  -3  -5   7   11.24    0.47
   3  -5  -7   10.28    0.59
   3   5  -7   12.24    0.51
   2  -5  -7    9.27    0.54
  -2  -5   7   10.66    0.50
   2   5  -7   11.13    0.49
   1  -5  -7    7.97    0.49
  -1  -5   7    7.88    0.46
   1   5  -7    6.87    0.39
   0  -5   7   60.26    1.40
   0  -5  -7   60.17    1.41
   0   5  -7   59.72    1.22
  -1  -5  -7    9.63    0.53
   1  -5   7    9.16    0.54
  -1   5  -7   10.37    0.47
  -2  -5  -7    7.34    0.46
   2  -5   7    7.66    0.54
  -2   5  -7    7.89    0.43
   3  -5   7    5.79    0.51
  -3  -5  -7    7.08    0.45
  -3   5  -7    7.41    0.44
   4  -5   7    0.94    0.32
  -4  -5  -7    0.99    0.27
  -4   5  -7    0.99    0.26
   5  -5   7    8.86    0.65
  -5  -5  -7    8.02    0.54
  -5   5  -7    7.01    0.51
  -6  -5  -7   15.85    0.76
   6  -5   7   17.03    0.92
  -6   5  -7   16.05    0.75
   5  -6  -7    5.61    0.57
   4  -6  -7   33.80    1.14
   3  -6  -7    4.53    0.49
   2  -6  -7    4.59    0.49
  -2  -6   7    4.51    0.39
  -1  -6   7    0.96    0.27
   1  -6  -7    1.04    0.29
   0  -6   7    2.78    0.37
   0  -6  -7    3.94    0.42
  -1  -6  -7    8.95    0.54
   1  -6   7    8.08    0.58
   2  -6   7   15.77    0.80
  -2  -6  -7   15.92    0.72
  -3  -6  -7    7.08    0.52
   3  -6   7    6.16    0.61
  -4  -6  -7    5.45    0.47
   4  -6   7    5.27    0.59
  -5  -6  -7    2.30    0.39
   3  -7  -7    0.29    0.30
   2  -7  -7    1.65    0.36
  -1  -7   7   12.89    0.69
   1  -7  -7   12.44    0.71
   0  -7   7    7.82    0.56
   0  -7  -7    8.07    0.59
  -1  -7  -7    1.38    0.32
   1  -7   7    1.67    0.39
  -2  -7  -7    2.96    0.40
   2  -7   7    2.29    0.44
   9   0  -8    1.58    0.37
   8   0  -8    0.61    0.27
   6   0  -8    1.44    0.27
   5   0  -8    0.24    0.18
   4   0  -8    4.25    0.32
   3   0  -8   16.17    0.52
   2   0  -8    9.11    0.22
   2   0  -8    9.79    0.37
   1   0  -8    7.60    0.32
   1   0  -8    7.52    0.24
   0   0  -8    1.18    0.16
   0   0  -8    1.50    0.16
   1   0   8   27.38    0.64
  -1   0  -8   27.93    0.64
  -2   0  -8   43.97    0.91
   2   0   8   44.46    0.92
  -3   0  -8   27.15    0.71
   3   0   8   25.71    0.70
   4   0   8    2.55    0.29
  -4   0  -8    2.12    0.27
   5   0   8  116.83    2.12
  -5   0  -8  111.84    2.10
  -6   0  -8   27.10    0.89
   6   0   8   28.98    0.89
  -7   0  -8    0.09    0.21
   7   0   8    0.20    0.26
  -8   0  -8   -0.07    0.25
   8   0   8   -0.22    0.26
   8  -1  -8    3.71    0.44
   8   1  -8    3.55    0.45
   7  -1  -8    3.75    0.41
   7   1  -8    4.47    0.44
   6  -1  -8    7.55    0.45
   5  -1  -8   47.54    1.11
   5   1  -8   46.81    1.13
   4  -1  -8   19.15    0.60
   4  -1  -8   19.15    0.45
   4   1  -8   17.88    0.61
   3  -1  -8    9.66    0.40
   3  -1  -8    9.76    0.29
   3   1  -8    9.77    0.42
   2  -1  -8   61.76    1.02
   2  -1  -8   62.97    1.12
   2   1  -8   60.60    1.17
  -1  -1   8  223.29    3.24
   1  -1  -8  224.06    3.24
   1  -1  -8  226.26    3.23
   1   1  -8  222.01    3.32
   0  -1  -8   24.46    0.54
   0  -1  -8   23.69    0.54
   0  -1   8   24.08    0.52
   0   1  -8   22.66    0.59
  -1  -1  -8  133.66    2.16
   1  -1   8  140.26    2.14
  -1  -1  -8  137.29    2.10
  -1   1  -8  139.30    2.19
  -2  -1  -8   37.39    0.78
  -2  -1  -8   36.64    0.82
   2  -1   8   36.57    0.81
  -2   1  -8   36.93    0.84
   3  -1   8   10.43    0.44
  -3  -1  -8    9.61    0.44
  -3  -1  -8    9.99    0.40
  -3   1  -8    9.45    0.44
  -4  -1  -8    6.12    0.36
   4  -1   8    5.85    0.39
  -4   1  -8    6.34    0.40
   4   1   8    6.28    0.42
  -5  -1  -8    1.46    0.25
   5  -1   8    1.32    0.26
  -5   1  -8    1.56    0.27
   5   1   8    1.55    0.29
   6  -1   8    3.78    0.41
  -6  -1  -8    3.59    0.38
   6   1   8    3.12    0.37
  -6   1  -8    2.97    0.37
   7  -1   8    0.97    0.31
  -7  -1  -8    1.37    0.31
   7   1   8    0.99    0.30
  -7   1  -8    1.25    0.30
  -8  -1  -8   11.90    0.67
   8  -1   8   11.79    0.70
  -8   1  -8   11.26    0.70
   8   1   8   11.74    0.67
   8  -2  -8    4.63    0.47
   8   2  -8    5.32    0.52
   7  -2  -8    5.12    0.42
   7   2  -8    4.82    0.46
   6  -2  -8    0.80    0.23
   6   2  -8    0.63    0.23
   5  -2  -8    6.10    0.34
   5  -2  -8    6.03    0.39
   5   2  -8    5.79    0.42
   4  -2  -8   41.68    0.95
   4  -2  -8   42.15    0.89
   3  -2  -8    4.52    0.28
   3  -2  -8    4.41    0.27
   3   2  -8    3.97    0.31
   2  -2  -8   13.80    0.41
   2  -2  -8   13.54    0.43
  -2  -2   8   13.09    0.33
   2   2  -8   13.46    0.48
   1  -2  -8    0.01    0.10
  -1  -2   8    0.39    0.12
   1  -2  -8    0.04    0.09
   1   2  -8    0.17    0.13
   0  -2   8   72.51    1.27
   0  -2  -8   72.27    1.17
   0  -2  -8   74.15    1.29
   0   2  -8   72.53    1.33
  -1  -2  -8   37.78    0.82
   1  -2   8   38.30    0.83
  -1  -2  -8   36.70    0.71
  -1   2  -8   37.92    0.86
  -2  -2  -8   16.27    0.45
  -2  -2  -8   17.99    0.55
   2  -2   8   16.30    0.55
  -2   2  -8   16.60    0.55
  -3  -2  -8   55.73    1.07
  -3  -2  -8   55.31    1.19
   3  -2   8   55.07    1.19
  -3   2  -8   56.57    1.20
  -4  -2  -8   18.84    0.60
   4  -2   8   20.75    0.70
  -4  -2  -8   20.62    0.70
  -4   2  -8   19.25    0.68
  -5  -2  -8   14.49    0.63
  -5  -2  -8   14.65    0.57
   5  -2   8   13.59    0.62
  -5   2  -8   15.10    0.64
   6  -2   8    1.89    0.34
  -6  -2  -8    2.25    0.31
   6   2   8    2.20    0.34
  -6   2  -8    1.90    0.33
  -7  -2  -8    0.24    0.22
   7  -2   8    0.12    0.27
  -7   2  -8    0.10    0.24
   7   2   8    0.21    0.27
   8  -2   8    3.77    0.50
  -8  -2  -8    4.82    0.49
   8   2   8    3.84    0.48
  -8   2  -8    3.86    0.49
   8  -3  -8    1.70    0.34
   8   3  -8    1.36    0.33
   7  -3  -8   24.69    0.86
   7   3  -8   25.03    0.90
   6  -3  -8   11.46    0.54
   6   3  -8   10.95    0.57
   5  -3  -8    9.12    0.47
   5  -3  -8    8.45    0.44
   5   3  -8    8.08    0.46
   4  -3  -8    2.67    0.29
   4  -3  -8    2.66    0.26
   4   3  -8    2.60    0.31
  -3  -3   8   16.97    0.41
   3  -3  -8   17.29    0.50
   3  -3  -8   15.75    0.57
   3   3  -8   16.96    0.58
   2  -3  -8    0.69    0.18
   2  -3  -8    0.31    0.11
  -2  -3   8    0.01    0.11
   2   3  -8    0.25    0.17
  -1  -3   8   30.39    0.72
   1  -3  -8   31.88    0.80
   1  -3  -8   31.73    0.58
   1   3  -8   31.26    0.78
   0  -3   8   24.05    0.67
   0  -3  -8   26.00    0.47
   0  -3  -8   26.31    0.70
   0   3  -8   25.17    0.69
  -1  -3  -8    4.87    0.34
  -1  -3  -8    5.39    0.21
   1  -3   8    5.62    0.36
  -1   3  -8    5.57    0.34
   2  -3   8   65.02    1.38
  -2  -3  -8   65.99    1.32
  -2  -3  -8   64.98    1.09
  -2   3  -8   63.50    1.30
  -3  -3  -8   18.94    0.50
   3  -3   8   17.80    0.68
  -3  -3  -8   18.31    0.63
  -3   3  -8   17.56    0.64
  -4  -3  -8    3.16    0.34
   4  -3   8    2.75    0.36
  -4  -3  -8    3.29    0.28
  -4   3  -8    2.80    0.33
  -5  -3  -8   28.93    0.79
   5  -3   8   27.62    0.95
  -5  -3  -8   28.92    0.92
  -5   3  -8   27.13    0.89
  -6  -3  -8    2.65    0.41
  -6  -3  -8    2.37    0.31
   6  -3   8    2.88    0.42
  -6   3  -8    2.65    0.37
  -7  -3  -8    4.26    0.43
   7  -3   8    4.18    0.52
   7   3   8    3.48    0.46
  -7   3  -8    3.30    0.44
   7   4  -8    3.47    0.42
   6  -4  -8    4.18    0.42
   6   4  -8    3.38    0.39
   5  -4  -8   11.71    0.57
   5   4  -8   11.21    0.55
   4  -4  -8    6.66    0.45
   4   4  -8    7.12    0.44
   3  -4  -8   56.20    1.29
  -3  -4   8   55.45    1.07
   3   4  -8   55.12    1.22
   2  -4  -8   50.61    1.20
  -2  -4   8   52.06    1.07
   2   4  -8   50.89    1.11
   1  -4  -8   33.58    0.91
  -1  -4   8   32.68    0.84
   1   4  -8   31.50    0.81
   0  -4   8   47.00    1.11
   0  -4  -8   47.25    1.13
   0   4  -8   48.25    1.06
  -1  -4  -8   63.84    1.35
   1  -4   8   60.64    1.37
  -1   4  -8   61.69    1.27
  -2  -4  -8   15.33    0.59
   2  -4   8   15.11    0.66
  -2   4  -8   14.61    0.56
   3  -4   8   15.20    0.69
  -3  -4  -8   15.71    0.63
  -3   4  -8   15.65    0.61
  -4  -4  -8    3.74    0.38
   4  -4   8    4.13    0.46
  -4   4  -8    3.77    0.39
  -5  -4  -8    2.55    0.36
   5  -4   8    3.34    0.46
  -5   4  -8    3.41    0.39
   6  -4   8    0.16    0.29
  -6  -4  -8    0.45    0.30
  -6   4  -8    0.58    0.29
   7  -4   8    3.77    0.54
   7   4   8    4.33    0.51
  -7   4  -8    4.12    0.49
   6  -5  -8    5.11    0.51
   6   5  -8    4.85    0.47
   5  -5  -8    0.64    0.27
   5   5  -8    0.92    0.27
   4  -5  -8    8.05    0.54
   4   5  -8    6.64    0.46
   3  -5  -8   10.43    0.59
   3   5  -8   11.64    0.52
  -2  -5   8    2.97    0.31
   2  -5  -8    1.80    0.31
   2   5  -8    2.36    0.29
  -1  -5   8    9.63    0.50
   1  -5  -8    9.03    0.54
   1   5  -8    9.77    0.48
   0  -5   8    9.43    0.53
   0  -5  -8    8.07    0.49
   0   5  -8    8.63    0.44
  -1  -5  -8    9.88    0.52
   1  -5   8    8.79    0.55
  -1   5  -8    9.98    0.47
   2  -5   8    7.62    0.52
  -2  -5  -8    7.69    0.47
  -2   5  -8    7.70    0.44
  -3  -5  -8    3.80    0.40
   3  -5   8    4.26    0.48
  -3   5  -8    3.14    0.35
  -4  -5  -8   33.59    1.04
   4  -5   8   35.07    1.19
  -4   5  -8   34.52    1.01
   5  -5   8   15.30    0.84
  -5  -5  -8   13.62    0.70
  -5   5  -8   15.54    0.72
  -6  -5  -8    3.37    0.45
   6  -5   8    4.33    0.56
  -6   5  -8    3.54    0.45
   5  -6  -8   13.20    0.73
   4  -6  -8    3.58    0.46
   3  -6  -8    4.02    0.47
  -2  -6   8    2.81    0.35
   2  -6  -8    2.89    0.40
  -1  -6   8    3.54    0.39
   1  -6  -8    3.47    0.41
   0  -6   8    9.42    0.58
   0  -6  -8    9.39    0.58
  -1  -6  -8   15.48    0.70
   1  -6   8   13.86    0.73
  -2  -6  -8    0.32    0.23
   2  -6   8    0.91    0.33
  -3  -6  -8   11.26    0.63
   3  -6   8   10.23    0.71
  -4  -6  -8   -0.24    0.23
   4  -6   8    0.00    0.31
   2  -7  -8    4.19    0.50
  -1  -7   8   10.74    0.63
   1  -7  -8   10.84    0.66
   0  -7  -8    2.52    0.40
   0  -7   8    2.85    0.43
   1  -7   8    3.13    0.46
  -1  -7  -8    3.49    0.44
   2  -7   8    2.98    0.49
  -2  -7  -8    3.50    0.43
   8   0  -9    2.60    0.40
   7   0  -9   14.00    0.67
   6   0  -9    1.89    0.29
   5   0  -9    0.22    0.18
   4   0  -9   13.09    0.52
   3   0  -9   82.86    1.52
   2   0  -9    7.03    0.34
   1   0  -9   62.44    1.03
   1   0  -9   62.96    1.16
   0   0   9   52.04    0.95
   0   0  -9   53.61    1.01
  -1   0  -9  122.52    2.00
   1   0   9  127.06    2.01
  -2   0  -9   40.23    0.89
   2   0   9   41.80    0.90
   3   0   9    2.07    0.27
  -3   0  -9    2.27    0.26
   4   0   9   66.49    1.38
  -4   0  -9   65.77    1.37
   5   0   9    6.48    0.45
  -5   0  -9    7.10    0.44
   6   0   9   52.23    1.30
  -6   0  -9   53.88    1.34
  -7   0  -9    0.07    0.22
   7   0   9   -0.19    0.24
   8   0   9   -0.10    0.27
  -8   0  -9   -0.03    0.24
   8  -1  -9    4.18    0.48
   8   1  -9    4.34    0.48
   7  -1  -9   14.77    0.68
   7   1  -9   15.76    0.72
   6  -1  -9   15.40    0.65
   6   1  -9   15.89    0.68
   5  -1  -9   29.91    0.84
   5   1  -9   28.62    0.86
   4  -1  -9    6.85    0.24
   4  -1  -9    7.10    0.38
   4   1  -9    6.48    0.39
   3  -1  -9   12.34    0.32
   3  -1  -9   11.75    0.45
   3   1  -9   11.59    0.47
   2  -1  -9    2.81    0.17
   2  -1  -9    2.64    0.23
  -2  -1   9    3.03    0.13
   2   1  -9    2.90    0.27
  -1  -1   9   21.66    0.46
   1  -1  -9   21.04    0.54
   1  -1  -9   22.28    0.50
   1   1  -9   21.21    0.59
   0  -1   9   89.31    1.44
   0  -1  -9   88.91    1.47
   0  -1  -9   90.45    1.48
   0   1  -9   89.29    1.55
   1  -1   9   10.79    0.38
  -1  -1  -9    9.97    0.38
  -1  -1  -9    9.87    0.37
  -2  -1  -9  118.88    2.03
   2  -1   9  120.51    2.00
  -2  -1  -9  122.34    1.97
  -2   1  -9  122.37    2.04
   3  -1   9    8.44    0.42
  -3  -1  -9    9.27    0.45
  -3  -1  -9    8.17    0.38
  -3   1  -9    9.35    0.44
   4  -1   9   12.35    0.54
  -4  -1  -9   11.85    0.49
  -4   1  -9   11.35    0.52
   4   1   9   11.48    0.53
  -5  -1  -9   24.57    0.78
   5  -1   9   23.66    0.78
   5   1   9   24.12    0.81
  -5   1  -9   24.94    0.82
  -6  -1  -9    2.27    0.33
   6  -1   9    1.96    0.32
   6   1   9    1.79    0.33
  -6   1  -9    2.45    0.37
  -7  -1  -9    1.32    0.30
   7  -1   9    1.24    0.34
   7   1   9    1.17    0.32
  -7   1  -9    1.18    0.32
   8  -1   9   20.26    0.89
  -8  -1  -9   18.51    0.85
  -8   1  -9   19.67    0.89
   8   1   9   18.41    0.81
   8  -2  -9   11.08    0.65
   7  -2  -9   -0.03    0.20
   7   2  -9    0.10    0.22
   6  -2  -9   22.32    0.77
   6   2  -9   22.87    0.81
   5  -2  -9    3.34    0.32
   5   2  -9    3.40    0.35
   4  -2  -9    9.36    0.38
   4  -2  -9    8.91    0.41
   4   2  -9   10.20    0.48
   3  -2  -9    2.69    0.23
   3  -2  -9    2.81    0.26
   3   2  -9    2.39    0.28
  -2  -2   9   27.97    0.55
   2  -2  -9   28.22    0.65
   2  -2  -9   27.28    0.65
   2   2  -9   29.06    0.76
   1  -2  -9   30.13    0.68
  -1  -2   9   31.07    0.65
   1  -2  -9   30.71    0.64
   1   2  -9   30.71    0.76
   0  -2   9   16.63    0.48
   0  -2  -9   15.22    0.47
   0  -2  -9   15.84    0.42
   0   2  -9   15.58    0.52
   1  -2   9   31.48    0.75
  -1  -2  -9   30.28    0.73
  -1  -2  -9   29.84    0.64
  -2  -2  -9   42.45    0.86
   2  -2   9   42.68    0.97
  -2   2  -9   42.99    0.99
  -3  -2  -9   21.92    0.60
  -3  -2  -9   20.87    0.69
   3  -2   9   21.83    0.69
  -3   2  -9   20.96    0.68
   4  -2   9   17.33    0.65
  -4  -2  -9   15.86    0.56
  -4  -2  -9   17.43    0.67
  -4   2  -9   16.80    0.65
  -5  -2  -9    7.47    0.43
   5  -2   9    7.15    0.51
   5   2   9    7.30    0.50
  -5   2  -9    7.02    0.48
   6  -2   9   -0.05    0.23
  -6  -2  -9   -0.14    0.18
  -6   2  -9    0.01    0.22
   6   2   9   -0.11    0.22
   7  -2   9   12.58    0.70
  -7  -2  -9   13.05    0.65
  -7   2  -9   12.81    0.71
   7   2   9   12.29    0.69
  -8  -2  -9    8.03    0.55
  -8   2  -9    6.30    0.60
   8  -3  -9   15.65    0.75
   8   3  -9   15.68    0.79
   7  -3  -9    3.27    0.40
   7   3  -9    3.89    0.45
   6  -3  -9    3.02    0.34
   6   3  -9    3.03    0.37
   5  -3  -9    3.66    0.32
   5  -3  -9    3.10    0.32
   5   3  -9    3.30    0.36
   4  -3  -9   22.07    0.68
   4  -3  -9   22.20    0.65
   4   3  -9   23.15    0.75
   3  -3  -9    5.72    0.36
   3  -3  -9    5.68    0.31
   3   3  -9    5.78    0.39
   2  -3  -9   73.19    1.22
  -2  -3   9   71.53    1.26
   2  -3  -9   70.05    1.39
   2   3  -9   72.96    1.42
   1  -3  -9   18.82    0.59
   1  -3  -9   18.44    0.43
  -1  -3   9   18.72    0.55
   1   3  -9   19.20    0.62
   0  -3  -9   12.64    0.33
   0  -3   9   13.15    0.49
   0  -3  -9   13.11    0.48
   0   3  -9   12.60    0.49
  -1  -3  -9    1.88    0.24
   1  -3   9    2.30    0.28
  -1  -3  -9    2.44    0.18
  -1   3  -9    2.28    0.27
  -2  -3  -9   31.22    0.83
   2  -3   9   30.67    0.88
  -2  -3  -9   30.62    0.64
  -2   3  -9   30.29    0.83
   3  -3   9    8.76    0.50
  -3  -3  -9    8.99    0.48
  -3  -3  -9    9.07    0.36
  -3   3  -9    9.16    0.47
  -4  -3  -9   17.20    0.67
  -4  -3  -9   17.31    0.56
   4  -3   9   17.34    0.73
  -4   3  -9   16.88    0.67
   5  -3   9   19.74    0.81
  -5  -3  -9   20.76    0.67
  -5  -3  -9   20.75    0.80
  -5   3  -9   19.65    0.78
  -6  -3  -9    4.94    0.41
   6  -3   9    5.11    0.53
  -6   3  -9    3.80    0.45
   7  -3   9    4.68    0.54
  -7  -3  -9    5.91    0.46
  -7   3  -9    5.39    0.55
   7   3   9    4.86    0.53
   7   4  -9    2.71    0.39
   6   4  -9    0.41    0.23
   5  -4  -9   18.23    0.69
   5   4  -9   17.24    0.70
   4  -4  -9    1.38    0.26
   4   4  -9    1.15    0.26
   3  -4  -9    3.44    0.34
   3   4  -9    3.69    0.35
   2  -4  -9   13.99    0.59
  -2  -4   9   14.15    0.50
   2   4  -9   14.31    0.56
  -1  -4   9    2.96    0.29
   1  -4  -9    2.92    0.32
   1   4  -9    2.85    0.31
   0  -4   9    6.81    0.42
   0  -4  -9    6.55    0.40
   0   4  -9    5.96    0.39
  -1  -4  -9   56.10    1.26
   1  -4   9   56.36    1.31
  -1   4  -9   56.60    1.23
  -2  -4  -9    6.06    0.40
   2  -4   9    5.91    0.44
  -2   4  -9    5.25    0.40
   3  -4   9   25.22    0.88
  -3  -4  -9   22.71    0.78
  -3   4  -9   24.15    0.80
  -4  -4  -9    6.18    0.48
   4  -4   9    6.67    0.52
  -4   4  -9    6.16    0.46
  -5  -4  -9    0.85    0.29
   5  -4   9    0.86    0.31
  -5   4  -9    0.86    0.27
  -6  -4  -9   13.18    0.73
   6  -4   9   13.32    0.79
  -6   4  -9   12.17    0.67
   6   5  -9   10.37    0.60
   5  -5  -9   14.16    0.69
   5   5  -9   15.15    0.67
   4  -5  -9   16.33    0.73
   4   5  -9   17.07    0.67
   3  -5  -9    4.12    0.43
   3   5  -9    4.83    0.42
  -2  -5   9   39.76    0.99
   2  -5  -9   41.40    1.14
   2   5  -9   40.96    1.03
  -1  -5   9    5.27    0.40
   1  -5  -9    5.04    0.41
   1   5  -9    5.47    0.39
   0  -5  -9    0.27    0.20
   0  -5   9    0.53    0.24
   0   5  -9    0.05    0.17
   1  -5   9    4.24    0.43
  -1  -5  -9    4.81    0.39
  -1   5  -9    4.44    0.37
  -2  -5  -9    1.67    0.29
   2  -5   9    1.86    0.34
  -2   5  -9    0.91    0.24
  -3  -5  -9   14.40    0.66
   3  -5   9   15.68    0.76
  -3   5  -9   14.82    0.64
  -4  -5  -9   26.42    0.93
   4  -5   9   28.21    1.09
  -4   5  -9   27.18    0.91
  -5  -5  -9    9.18    0.62
   5  -5   9    7.65    0.63
  -5   5  -9    8.22    0.56
   4  -6  -9    0.19    0.26
   3  -6  -9   22.87    0.92
   2  -6  -9    0.74    0.28
   1  -6  -9    0.69    0.27
  -1  -6   9    0.58    0.24
   0  -6  -9    7.30    0.51
   0  -6   9    8.06    0.55
  -1  -6  -9    1.55    0.31
   1  -6   9    1.74    0.36
  -2  -6  -9    2.12    0.35
   2  -6   9    2.09    0.41
  -3  -6  -9    3.37    0.41
   3  -6   9    3.81    0.50
  -4  -6  -9    6.43    0.53
   4  -6   9    5.04    0.59
   2  -7  -9    9.55    0.66
   1  -7  -9    1.62    0.35
  -1  -7   9    1.04    0.31
   0  -7  -9    1.44    0.33
   0  -7   9    2.08    0.38
   1  -7   9    0.69    0.33
  -1  -7  -9    0.39    0.27
   8   0 -10    5.92    0.55
   6   0 -10    2.19    0.32
   5   0 -10    7.10    0.43
   4   0 -10   19.65    0.65
   3   0 -10   12.13    0.48
   2   0 -10  153.86    2.44
  -2   0  10  149.26    2.18
  -1   0  10    2.18    0.19
   1   0 -10    1.75    0.21
   0   0 -10   39.33    0.85
   0   0  10   38.31    0.78
   1   0  10    2.62    0.25
  -1   0 -10    2.49    0.24
  -2   0 -10   41.64    0.93
   2   0  10   40.55    0.92
   3   0  10  101.44    1.84
  -3   0 -10  101.62    1.83
   4   0  10    3.66    0.35
  -4   0 -10    3.29    0.33
   5   0  10    0.11    0.22
  -5   0 -10    0.29    0.20
   6   0  10   18.06    0.74
  -6   0 -10   20.38    0.78
   7   0  10    3.21    0.43
  -7   0 -10    3.79    0.45
  -8   0 -10    1.62    0.37
   8   0  10    1.00    0.35
   8  -1 -10   37.53    1.18
   8   1 -10   36.80    1.19
   7  -1 -10    1.05    0.27
   7   1 -10    0.84    0.27
   6  -1 -10   11.85    0.57
   6   1 -10   12.00    0.60
   5  -1 -10    1.30    0.25
   5   1 -10    1.16    0.25
   4  -1 -10   77.56    1.52
   4   1 -10   79.10    1.57
   3  -1 -10   59.37    0.96
   3  -1 -10   58.51    1.18
   3   1 -10   57.54    1.23
  -2  -1  10   53.75    0.84
   2  -1 -10   55.96    1.09
   2  -1 -10   54.45    0.93
   2   1 -10   52.92    1.13
   1  -1 -10   62.42    1.09
  -1  -1  10   64.52    1.05
   1  -1 -10   64.39    1.17
   1   1 -10   63.67    1.24
   0  -1 -10    2.52    0.21
   0  -1  10    2.47    0.22
   0  -1 -10    1.88    0.20
   0   1 -10    2.18    0.24
  -1  -1 -10   11.65    0.43
  -1  -1 -10   10.98    0.41
   1  -1  10   11.53    0.42
  -1   1 -10   10.81    0.45
  -2  -1 -10    4.03    0.30
  -2  -1 -10    4.33    0.35
   2  -1  10    4.99    0.33
  -2   1 -10    5.26    0.35
   3  -1  10   59.64    1.26
  -3  -1 -10   63.10    1.25
  -3  -1 -10   63.93    1.33
  -3   1 -10   62.17    1.31
  -4  -1 -10    1.81    0.26
   4  -1  10    2.45    0.30
   4   1  10    2.14    0.30
  -4   1 -10    2.20    0.30
  -5  -1 -10    2.67    0.33
   5  -1  10    2.72    0.36
   5   1  10    2.65    0.36
  -5   1 -10    2.37    0.33
  -6  -1 -10   17.00    0.71
   6  -1  10   16.24    0.73
   6   1  10   17.35    0.74
   7  -1  10    9.06    0.60
  -7  -1 -10    9.94    0.59
  -7   1 -10    9.88    0.62
   7   1  10   10.45    0.65
   8  -1  10    1.53    0.38
  -8  -1 -10    1.46    0.35
  -8   1 -10    1.93    0.38
   8  -2 -10   12.40    0.67
   8   2 -10   13.34    0.73
   7  -2 -10   18.23    0.75
   7   2 -10   20.62    0.84
   6  -2 -10   10.31    0.53
   6   2 -10   12.02    0.62
   5  -2 -10   16.86    0.63
   5   2 -10   17.11    0.68
   4  -2 -10    9.09    0.44
   4  -2 -10    8.65    0.36
   4   2 -10    7.52    0.45
   3  -2 -10  121.78    1.96
   3  -2 -10  119.87    2.00
   3   2 -10  121.64    2.14
   2  -2 -10   13.07    0.42
   2  -2 -10   13.71    0.44
  -2  -2  10   13.28    0.34
   2   2 -10   13.38    0.52
   1  -2 -10   19.03    0.50
   1  -2 -10   19.72    0.53
  -1  -2  10   18.79    0.50
   1   2 -10   20.19    0.63
   0  -2  10   21.21    0.57
   0  -2 -10   21.08    0.53
   0  -2 -10   21.57    0.58
   0   2 -10   20.61    0.64
  -1  -2 -10   70.95    1.22
   1  -2  10   70.50    1.33
  -1  -2 -10   70.20    1.33
  -1   2 -10   68.12    1.38
   2  -2  10    3.27    0.31
  -2  -2 -10    3.29    0.25
  -2  -2 -10    2.91    0.29
  -2   2 -10    3.11    0.32
  -3  -2 -10   47.83    1.00
   3  -2  10   46.79    1.11
  -3  -2 -10   48.69    1.14
  -3   2 -10   48.61    1.14
  -4  -2 -10   11.85    0.49
  -4  -2 -10   10.94    0.55
   4  -2  10   12.57    0.57
  -4   2 -10   11.10    0.56
  -5  -2 -10    5.28    0.38
   5  -2  10    5.04    0.44
   5   2  10    4.66    0.44
  -5   2 -10    5.30    0.46
  -6  -2 -10    2.08    0.32
   6  -2  10    2.13    0.37
   6   2  10    2.47    0.40
  -6   2 -10    2.34    0.37
  -7  -2 -10    7.64    0.53
   7  -2  10    7.01    0.57
  -7   2 -10    8.14    0.58
   7   2  10    7.86    0.58
   7  -3 -10    6.81    0.49
   7   3 -10    6.48    0.50
   6  -3 -10    1.37    0.27
   6   3 -10    1.03    0.28
   5  -3 -10    1.04    0.23
   5  -3 -10    1.08    0.22
   5   3 -10    0.87    0.25
   4  -3 -10   17.89    0.58
   4  -3 -10   17.68    0.59
   4   3 -10   17.47    0.67
   3  -3 -10   15.79    0.50
   3  -3 -10   15.60    0.55
   3   3 -10   15.83    0.61
   2  -3 -10   14.18    0.43
   2  -3 -10   14.35    0.52
  -2  -3  10   15.02    0.44
   2   3 -10   14.10    0.56
  -1  -3  10   70.94    1.33
   1  -3 -10   73.87    1.40
   1  -3 -10   72.97    1.20
   1   3 -10   71.79    1.44
   0  -3  10    5.63    0.36
   0  -3 -10    6.34    0.37
   0  -3 -10    6.48    0.25
   0   3 -10    5.82    0.38
  -1  -3 -10   17.60    0.59
   1  -3  10   17.40    0.61
  -1  -3 -10   17.74    0.44
  -1   3 -10   17.88    0.62
  -2  -3 -10   36.43    0.95
  -2  -3 -10   37.36    0.77
   2  -3  10   38.98    1.01
  -2   3 -10   38.96    0.99
  -3  -3 -10   11.09    0.41
   3  -3  10   10.27    0.54
  -3  -3 -10   10.57    0.52
  -3   3 -10   11.16    0.53
  -4  -3 -10   14.12    0.51
   4  -3  10   14.76    0.69
  -4  -3 -10   13.68    0.63
  -4   3 -10   15.12    0.67
  -5  -3 -10    0.37    0.19
   5  -3  10    0.34    0.25
  -5  -3 -10    0.65    0.27
  -5   3 -10    0.50    0.24
   6  -3  10    4.42    0.51
  -6  -3 -10    4.67    0.39
   6   3  10    3.93    0.47
  -6   3 -10    3.54    0.44
   7  -3  10    2.94    0.47
   7   3  10    3.38    0.48
  -7   3 -10    3.67    0.47
   7   4 -10    5.46    0.53
   6   4 -10    8.18    0.55
   5  -4 -10   16.23    0.65
   5   4 -10   14.68    0.67
   4  -4 -10    6.74    0.44
   4   4 -10    6.23    0.45
   3  -4 -10   14.42    0.60
   3   4 -10   14.48    0.61
  -2  -4  10   32.05    0.78
   2  -4 -10   31.14    0.89
   2   4 -10   31.44    0.88
   1  -4 -10    3.24    0.34
  -1  -4  10    3.83    0.32
   1   4 -10    3.22    0.33
   0  -4  10    9.27    0.47
   0  -4 -10    9.48    0.47
   0   4 -10    8.32    0.47
  -1  -4 -10   30.56    0.88
   1  -4  10   29.15    0.90
  -1   4 -10   31.16    0.87
   2  -4  10    7.48    0.50
  -2  -4 -10    7.89    0.48
  -2   4 -10    8.73    0.47
   3  -4  10   10.19    0.58
  -3  -4 -10   10.48    0.56
  -3   4 -10    9.02    0.51
  -4  -4 -10   16.09    0.72
   4  -4  10   15.30    0.76
  -4   4 -10   15.03    0.68
   5  -4  10   10.32    0.68
  -5  -4 -10   10.60    0.64
  -5   4 -10   10.46    0.60
  -6  -4 -10    3.21    0.47
   6  -4  10    2.96    0.47
  -6   4 -10    3.37    0.46
   6   5 -10    8.30    0.56
   5  -5 -10   13.13    0.66
   5   5 -10   12.60    0.64
   4  -5 -10   13.88    0.67
   4   5 -10   13.61    0.63
   3  -5 -10    0.14    0.21
   3   5 -10   -0.16    0.19
   2  -5 -10    4.08    0.42
   2   5 -10    4.27    0.37
  -1  -5  10    0.58    0.22
   1  -5 -10    0.69    0.23
   1   5 -10    0.19    0.20
   0  -5  10    4.17    0.42
   0  -5 -10    4.40    0.38
   0   5 -10    3.37    0.35
  -1  -5 -10    1.13    0.26
   1  -5  10    1.51    0.31
  -1   5 -10    1.35    0.27
   2  -5  10    0.67    0.27
  -2  -5 -10    0.47    0.22
  -2   5 -10    0.62    0.24
  -3  -5 -10    6.72    0.50
   3  -5  10    6.42    0.59
  -3   5 -10    5.27    0.45
  -4  -5 -10   12.11    0.65
   4  -5  10   12.23    0.73
  -4   5 -10   12.52    0.65
  -5  -5 -10    0.71    0.30
   5  -5  10   -0.05    0.31
  -5   5 -10    0.37    0.27
   4  -6 -10    1.84    0.37
   3  -6 -10   11.18    0.65
   2  -6 -10   50.03    1.38
   1  -6 -10   10.94    0.63
  -1  -6  10   10.44    0.58
   0  -6  10    7.56    0.54
   0  -6 -10    7.46    0.51
  -1  -6 -10    6.62    0.49
   1  -6  10    6.22    0.54
   2  -6  10    1.20    0.33
  -2  -6 -10    1.51    0.31
   3  -6  10    0.19    0.30
  -3  -6 -10    0.68    0.27
  -4  -6 -10    0.75    0.29
   8   0 -11    1.64    0.37
   7   0 -11    1.84    0.33
   6   0 -11   19.11    0.74
   5   0 -11    0.10    0.17
   4   0 -11  184.70    3.03
   3   0 -11    3.98    0.34
  -2   0  11    4.07    0.21
   2   0 -11    4.19    0.31
  -1   0  11    0.25    0.12
   1   0 -11    0.08    0.13
   0   0  11   36.59    0.78
   0   0 -11   37.53    0.86
  -1   0 -11   76.04    1.41
   1   0  11   74.29    1.37
   2   0  11  146.80    2.44
  -2   0 -11  148.92    2.44
   3   0  11  144.51    2.44
  -3   0 -11  141.35    2.41
   4   0  11    9.95    0.51
  -4   0 -11    9.78    0.51
  -5   0 -11    0.90    0.26
   5   0  11    1.56    0.31
   6   0  11    6.33    0.51
  -6   0 -11    7.18    0.50
   7   0  11   12.11    0.69
  -7   0 -11   12.01    0.68
   8  -1 -11    2.96    0.42
   8   1 -11    3.24    0.45
   7  -1 -11   20.44    0.82
   7   1 -11   21.47    0.85
   6  -1 -11    5.90    0.43
   6   1 -11    5.67    0.45
   5  -1 -11    8.88    0.48
   5   1 -11   10.06    0.53
   4  -1 -11   15.32    0.59
   4   1 -11   14.93    0.60
   3  -1 -11   74.61    1.19
   3  -1 -11   75.84    1.46
  -2  -1  11   14.83    0.33
   2  -1 -11   16.08    0.40
   2  -1 -11   14.79    0.50
   2   1 -11   14.07    0.54
   1  -1 -11   75.48    1.29
   1  -1 -11   74.64    1.36
  -1  -1  11   78.02    1.24
   1   1 -11   73.96    1.43
   0  -1 -11   29.45    0.71
   0  -1 -11   29.15    0.69
   0  -1  11   29.63    0.65
   0   1 -11   28.72    0.76
  -1  -1 -11   42.91    0.92
   1  -1  11   41.93    0.89
  -1  -1 -11   41.05    0.89
  -1   1 -11   39.66    0.95
   2  -1  11   69.43    1.33
  -2  -1 -11   68.30    1.36
  -2  -1 -11   64.32    1.28
  -2   1 -11   67.36    1.37
   3  -1  11    4.03    0.34
  -3  -1 -11    4.18    0.32
   3   1  11    4.57    0.40
  -3   1 -11    3.68    0.35
  -4  -1 -11   27.71    0.80
   4  -1  11   28.80    0.85
   4   1  11   28.46    0.88
  -4   1 -11   28.16    0.87
   5  -1  11    2.30    0.34
  -5  -1 -11    2.03    0.30
  -5   1 -11    1.61    0.30
   5   1  11    1.92    0.32
   6  -1  11   47.74    1.30
  -6  -1 -11   49.07    1.27
   6   1  11   50.19    1.32
  -6   1 -11   50.01    1.35
   7  -1  11    6.72    0.56
  -7  -1 -11    6.12    0.49
   7   1  11    5.12    0.52
  -7   1 -11    7.12    0.55
   8  -2 -11   18.51    0.82
   8   2 -11   16.29    0.81
   7  -2 -11   13.51    0.65
   7   2 -11   12.14    0.66
   6  -2 -11    0.89    0.26
   6   2 -11    0.93    0.28
   5  -2 -11    2.00    0.29
   5   2 -11    2.61    0.35
   4  -2 -11   91.54    1.72
   4  -2 -11   94.08    1.56
   4   2 -11   92.21    1.84
   3  -2 -11   12.14    0.48
   3  -2 -11   12.17    0.40
   3   2 -11   11.36    0.52
   2  -2 -11   17.99    0.54
   2  -2 -11   18.07    0.50
  -2  -2  11   18.42    0.42
   2   2 -11   17.07    0.62
  -1  -2  11    8.16    0.33
   1  -2 -11    8.11    0.34
   1  -2 -11    8.14    0.35
   1   2 -11    7.43    0.42
   0  -2 -11   26.68    0.64
   0  -2 -11   28.04    0.70
   0  -2  11   28.60    0.69
   0   2 -11   27.58    0.77
  -1  -2 -11   58.18    1.09
   1  -2  11   59.31    1.19
  -1  -2 -11   58.32    1.20
  -2  -2 -11   27.12    0.68
   2  -2  11   27.20    0.76
  -2  -2 -11   27.50    0.78
  -2   2 -11   26.46    0.79
   3  -2  11    7.14    0.45
  -3  -2 -11    6.39    0.36
  -3  -2 -11    7.23    0.46
  -3   2 -11    6.32    0.44
   4  -2  11   27.08    0.87
  -4  -2 -11   28.17    0.79
  -4  -2 -11   30.30    0.91
  -4   2 -11   29.36    0.91
  -5  -2 -11    1.07    0.25
   5  -2  11    1.71    0.33
   5   2  11    1.73    0.35
  -5   2 -11    1.23    0.29
   6  -2  11    3.77    0.47
  -6  -2 -11    3.00    0.36
  -6   2 -11    2.71    0.40
   6   2  11    3.02    0.42
   7  -2  11    8.78    0.65
  -7  -2 -11    7.85    0.55
   7   2  11    7.58    0.59
  -7   2 -11    7.43    0.58
   7  -3 -11    1.14    0.29
   7   3 -11    0.80    0.29
   6  -3 -11    1.25    0.27
   6   3 -11    0.68    0.26
   5  -3 -11    3.24    0.34
   5   3 -11    2.70    0.37
   4  -3 -11   10.17    0.46
   4  -3 -11   11.02    0.46
   4   3 -11    9.73    0.54
   3  -3 -11    0.89    0.19
   3  -3 -11    0.81    0.19
   3   3 -11    0.66    0.22
   2  -3 -11    7.88    0.39
   2  -3 -11    8.08    0.34
   2   3 -11    8.94    0.48
   1  -3 -11    4.00    0.25
   1  -3 -11    4.26    0.30
  -1  -3  11    3.97    0.30
   1   3 -11    3.13    0.33
   0  -3  11   27.08    0.75
   0  -3 -11   28.20    0.60
   0  -3 -11   28.29    0.77
   0   3 -11   27.33    0.81
  -1  -3 -11    0.62    0.19
  -1  -3 -11    0.55    0.14
   1  -3  11    0.58    0.20
  -1   3 -11    0.38    0.20
  -2  -3 -11  127.05    1.99
   2  -3  11  125.30    2.29
  -2  -3 -11  124.20    2.26
  -2   3 -11  127.34    2.28
  -3  -3 -11   25.48    0.67
  -3  -3 -11   26.65    0.86
   3  -3  11   25.30    0.85
  -3   3 -11   27.28    0.85
  -4  -3 -11    6.07    0.47
   4  -3  11    6.34    0.51
  -4  -3 -11    6.93    0.39
  -4   3 -11    6.93    0.48
  -5  -3 -11   17.27    0.76
  -5  -3 -11   17.61    0.65
   5  -3  11   17.60    0.79
  -5   3 -11   16.87    0.75
   6  -3  11    6.36    0.61
  -6   3 -11    5.37    0.52
   6   3  11    5.66    0.55
   7  -3  11    1.31    0.40
   7   3  11    1.35    0.37
  -7   3 -11    1.10    0.35
   7   4 -11    6.16    0.53
   6   4 -11    1.80    0.35
   5   4 -11    1.99    0.32
   4  -4 -11    8.90    0.49
   4   4 -11    9.83    0.55
   3  -4 -11    3.67    0.36
   3   4 -11    3.70    0.38
   2  -4 -11    5.20    0.38
   2   4 -11    6.45    0.45
  -1  -4  11   21.34    0.68
   1  -4 -11   21.29    0.71
   1   4 -11   22.24    0.75
   0  -4 -11   11.00    0.52
   0  -4  11   10.24    0.50
   0   4 -11   10.82    0.52
  -1  -4 -11    4.50    0.39
   1  -4  11    4.84    0.41
  -1   4 -11    4.66    0.40
  -2  -4 -11    1.39    0.27
   2  -4  11    2.47    0.36
  -2   4 -11    1.39    0.27
  -3  -4 -11    6.42    0.45
   3  -4  11    5.49    0.47
  -3   4 -11    5.66    0.46
   4  -4  11    3.76    0.48
  -4  -4 -11    3.95    0.44
  -4   4 -11    4.16    0.44
  -5  -4 -11    3.94    0.46
   5  -4  11    5.89    0.59
  -5   4 -11    3.79    0.46
  -6  -4 -11    0.73    0.36
   6  -4  11    1.20    0.37
  -6   4 -11    1.21    0.35
   5  -5 -11    6.08    0.48
   5   5 -11    6.12    0.50
   4  -5 -11    5.30    0.45
   4   5 -11    5.16    0.47
   3  -5 -11    5.72    0.46
   3   5 -11    5.05    0.44
   2  -5 -11    6.55    0.46
   2   5 -11    7.80    0.49
   1  -5 -11    8.82    0.52
  -1  -5  11    8.55    0.48
   1   5 -11    9.75    0.53
   0  -5 -11    7.56    0.48
   0  -5  11    6.81    0.48
   0   5 -11    8.35    0.50
   1  -5  11    2.25    0.37
  -1  -5 -11    1.77    0.29
  -1   5 -11    1.84    0.30
   2  -5  11   -0.11    0.24
  -2  -5 -11    0.28    0.22
   3  -5  11    9.68    0.65
  -3  -5 -11    9.14    0.56
  -3   5 -11    9.73    0.56
   4  -5  11    7.77    0.61
  -4  -5 -11    6.43    0.52
  -4   5 -11    7.72    0.55
  -5  -5 -11    2.19    0.41
   5  -5  11    1.73    0.44
  -5   5 -11    1.34    0.34
   4  -6 -11    1.73    0.35
   3  -6 -11    1.13    0.30
   2  -6 -11   42.91    1.26
   1  -6 -11    4.24    0.44
   0  -6  11    0.88    0.28
   0  -6 -11    0.80    0.27
   1  -6  11    4.11    0.48
  -1  -6 -11    3.99    0.44
  -2  -6 -11    0.68    0.27
   2  -6  11    0.98    0.34
   3  -6  11   12.03    0.77
  -3  -6 -11   12.30    0.69
   8   0 -12   16.06    0.80
   7   0 -12   -0.20    0.19
   6   0 -12    0.57    0.26
   5   0 -12   28.63    0.89
   4   0 -12   21.03    0.73
   3   0 -12   83.65    1.63
   2   0 -12    8.07    0.43
  -2   0  12    8.80    0.29
  -1   0  12    1.18    0.17
   1   0 -12    1.45    0.23
   0   0 -12    3.04    0.28
   0   0  12    3.77    0.29
   1   0  12   22.62    0.64
  -1   0 -12   20.77    0.65
   2   0  12   24.07    0.71
  -2   0 -12   23.05    0.70
  -3   0 -12    5.35    0.37
   3   0  12    6.15    0.43
  -4   0 -12   31.94    0.93
   4   0  12   32.97    0.94
  -5   0 -12    2.12    0.34
   5   0  12    1.79    0.32
  -6   0 -12   11.29    0.62
   6   0  12   11.04    0.62
   7   0  12   61.52    1.58
  -7   0 -12   63.91    1.63
   8  -1 -12    9.41    0.63
   8   1 -12   10.75    0.68
   7  -1 -12   15.76    0.74
   7   1 -12   15.61    0.75
   6  -1 -12    8.93    0.52
   6   1 -12    8.80    0.54
   5  -1 -12   18.41    0.70
   5   1 -12   18.94    0.72
   4  -1 -12   23.40    0.75
   4   1 -12   22.88    0.78
   3  -1 -12   69.99    1.12
   3  -1 -12   68.08    1.39
   3   1 -12   67.39    1.44
  -2  -1  12   69.84    1.10
   2  -1 -12   70.23    1.20
   2  -1 -12   72.02    1.38
   2   1 -12   71.02    1.44
   1  -1 -12   38.53    0.81
   1  -1 -12   39.03    0.89
  -1  -1  12   39.48    0.76
   1   1 -12   38.94    0.95
   0  -1  12   11.05    0.39
   0  -1 -12   10.57    0.40
   0  -1 -12   11.38    0.45
   0   1 -12   11.71    0.49
   1  -1  12    1.09    0.21
  -1  -1 -12    1.12    0.20
  -1  -1 -12    1.47    0.22
  -1   1 -12    0.99    0.22
  -2  -1 -12   20.98    0.64
   2  -1  12   21.01    0.64
  -2  -1 -12   22.26    0.70
  -2   1 -12   20.96    0.70
   3  -1  12   22.86    0.71
  -3  -1 -12   22.46    0.69
  -3   1 -12   23.24    0.75
   3   1  12   20.98    0.73
  -4  -1 -12   10.66    0.50
   4  -1  12   10.03    0.52
  -4   1 -12   10.74    0.56
   4   1  12    9.93    0.57
   5  -1  12    3.36    0.39
  -5  -1 -12    3.01    0.36
   5   1  12    2.53    0.36
  -5   1 -12    3.44    0.39
  -6  -1 -12    9.90    0.57
   6  -1  12   10.19    0.62
  -6   1 -12   10.40    0.62
   6   1  12    8.95    0.59
   7  -1  12   11.44    0.69
  -7  -1 -12   12.31    0.66
   7   1  12   12.73    0.72
  -7   1 -12   11.40    0.71
   8  -2 -12   10.07    0.62
   8   2 -12   10.17    0.67
   7  -2 -12    4.66    0.46
   7   2 -12    4.99    0.50
   6  -2 -12    6.77    0.46
   6   2 -12    7.20    0.52
   5  -2 -12   11.27    0.55
   5   2 -12   11.39    0.59
   4  -2 -12    1.52    0.26
   4   2 -12    2.04    0.32
   3  -2 -12   62.84    1.28
   3  -2 -12   64.44    1.15
   3   2 -12   61.90    1.39
   2  -2 -12    9.24    0.36
   2  -2 -12   10.05    0.42
  -1  -2  12    2.37    0.22
   1  -2 -12    2.59    0.24
   1  -2 -12    2.23    0.24
   1   2 -12    2.23    0.30
   0  -2  12   23.99    0.64
   0  -2 -12   24.14    0.65
   0  -2 -12   24.44    0.62
   0   2 -12   22.44    0.72
  -1  -2 -12   43.99    0.93
   1  -2  12   45.45    1.00
  -1  -2 -12   43.48    1.01
  -1   2 -12   44.27    1.08
   2  -2  12   18.10    0.63
  -2  -2 -12   18.23    0.65
  -2  -2 -12   17.33    0.55
  -2   2 -12   17.02    0.65
  -3  -2 -12   16.98    0.57
   3  -2  12   17.19    0.66
  -3  -2 -12   16.42    0.65
  -3   2 -12   16.75    0.67
  -4  -2 -12    8.87    0.53
  -4  -2 -12    9.41    0.47
   4  -2  12    9.76    0.54
  -4   2 -12    9.38    0.54
   5  -2  12   24.46    0.89
  -5  -2 -12   25.00    0.81
   5   2  12   26.36    0.94
  -5   2 -12   24.43    0.89
   6  -2  12    5.75    0.56
  -6  -2 -12    5.76    0.46
  -6   2 -12    6.20    0.52
   6   2  12    6.55    0.57
   7  -2  12    4.79    0.56
  -7  -2 -12    4.88    0.48
  -7   2 -12    4.86    0.55
   7   2  12    4.38    0.53
   7  -3 -12    9.04    0.56
   7   3 -12    9.39    0.61
   6  -3 -12   11.41    0.58
   6   3 -12   11.66    0.65
   5  -3 -12    5.50    0.40
   5   3 -12    5.16    0.44
   4  -3 -12   16.36    0.59
   4  -3 -12   18.01    0.58
   4   3 -12   15.37    0.68
   3  -3 -12    3.12    0.28
   3  -3 -12    3.15    0.28
   3   3 -12    2.89    0.35
   2  -3 -12   14.44    0.52
   2  -3 -12   14.64    0.47
   2   3 -12   15.46    0.62
  -1  -3  12   12.28    0.46
   1  -3 -12   11.52    0.40
   1  -3 -12   12.38    0.48
   1   3 -12   12.21    0.57
   0  -3 -12    2.22    0.27
   0  -3  12    2.28    0.28
   0  -3 -12    2.18    0.21
   0   3 -12    2.65    0.34
   1  -3  12   14.81    0.59
  -1  -3 -12   13.94    0.43
  -1  -3 -12   13.94    0.55
  -1   3 -12   14.05    0.60
   2  -3  12   18.38    0.69
  -2  -3 -12   16.61    0.50
  -2  -3 -12   16.42    0.64
  -2   3 -12   15.44    0.64
  -3  -3 -12    5.14    0.42
   3  -3  12    4.87    0.43
  -3  -3 -12    5.60    0.33
  -3   3 -12    6.03    0.45
  -4  -3 -12   23.95    0.87
   4  -3  12   23.84    0.88
  -4   3 -12   23.30    0.86
   5  -3  12   27.19    1.02
  -5  -3 -12   28.51    0.99
  -5   3 -12   27.77    0.98
   6  -3  12    6.16    0.60
   6   3  12    5.73    0.57
  -6   3 -12    6.47    0.59
   6   4 -12    1.54    0.32
   5   4 -12    3.89    0.43
   4  -4 -12    0.19    0.18
   4   4 -12    0.26    0.23
   3  -4 -12    0.42    0.20
   3   4 -12    0.10    0.20
   2  -4 -12    4.79    0.37
   2   4 -12    4.84    0.44
  -1  -4  12    8.28    0.44
   1  -4 -12    8.59    0.45
   1   4 -12    8.47    0.49
   0  -4  12    0.06    0.19
   0  -4 -12    0.24    0.18
   0   4 -12    0.46    0.22
   1  -4  12    6.57    0.45
  -1  -4 -12    6.50    0.42
  -1   4 -12    5.39    0.42
  -2  -4 -12    0.03    0.18
   2  -4  12    0.24    0.24
  -2   4 -12    0.26    0.21
  -3  -4 -12    4.00    0.43
   3  -4  12    5.24    0.50
  -3   4 -12    4.42    0.44
   4  -4  12    3.09    0.45
  -4  -4 -12    2.86    0.41
  -4   4 -12    3.82    0.45
  -5  -4 -12    0.33    0.30
   5  -4  12    0.21    0.29
  -5   4 -12    0.33    0.27
   5   5 -12    3.86    0.45
   4  -5 -12    1.46    0.30
   4   5 -12    1.76    0.33
   3  -5 -12   21.33    0.80
   3   5 -12   21.24    0.81
   2  -5 -12    1.57    0.29
   2   5 -12    1.55    0.31
   1  -5 -12    5.85    0.43
   1   5 -12    5.68    0.45
   0  -5 -12    9.58    0.53
   0  -5  12    9.86    0.55
   0   5 -12    9.82    0.55
  -1  -5 -12    5.31    0.43
   1  -5  12    3.88    0.44
  -1   5 -12    5.11    0.44
  -2  -5 -12    0.89    0.26
   2  -5  12    0.36    0.28
  -2   5 -12    0.53    0.26
  -3  -5 -12    4.44    0.46
   3  -5  12    5.57    0.57
  -3   5 -12    5.45    0.51
   4  -5  12    4.37    0.54
  -4  -5 -12    4.58    0.50
  -4   5 -12    5.25    0.51
   3  -6 -12    7.08    0.52
   2  -6 -12    1.07    0.29
   1  -6 -12    0.61    0.25
   0  -6  12    4.10    0.46
   0  -6 -12    3.97    0.44
  -1  -6 -12    8.24    0.55
   1  -6  12    7.37    0.58
   2  -6  12    0.59    0.31
  -2  -6 -12    0.81    0.29
   8   0 -13   -0.38    0.23
   7   0 -13    0.41    0.25
   6   0 -13    3.50    0.40
   5   0 -13    1.70    0.31
   4   0 -13    2.07    0.31
   3   0 -13    4.26    0.37
   2   0 -13   55.59    1.23
  -2   0  13   55.68    0.94
   1   0 -13   46.71    1.08
  -1   0  13   46.96    0.90
   0   0 -13   18.12    0.62
   0   0  13   17.84    0.54
   1   0  13    6.85    0.38
  -1   0 -13    7.36    0.41
  -2   0 -13   54.76    1.22
   2   0  13   54.78    1.19
   3   0  13    4.86    0.39
  -3   0 -13    5.25    0.38
   4   0  13   27.43    0.88
  -4   0 -13   27.43    0.87
   5   0  13    2.86    0.38
  -5   0 -13    3.36    0.39
   6   0  13    8.76    0.58
  -6   0 -13    8.36    0.58
  -7   0 -13   29.34    1.07
   7   0  13   32.58    1.12
   8  -1 -13    6.17    0.58
   8   1 -13    5.96    0.57
   7  -1 -13    3.10    0.41
   7   1 -13    3.02    0.41
   6  -1 -13   36.59    1.08
   6   1 -13   37.25    1.12
   5  -1 -13   14.69    0.64
   5   1 -13   14.77    0.67
   4  -1 -13    3.85    0.37
   4   1 -13    4.11    0.41
   3  -1 -13  138.65    2.35
   3   1 -13  131.69    2.40
   2  -1 -13   13.58    0.52
   2  -1 -13   13.79    0.41
  -1  -1  13   16.81    0.46
   1  -1 -13   16.61    0.49
   1  -1 -13   16.94    0.58
   1   1 -13   16.84    0.62
   0  -1 -13    6.87    0.35
   0  -1 -13    6.88    0.37
   0  -1  13    6.81    0.35
   0   1 -13    6.99    0.41
  -1  -1 -13   16.34    0.57
  -1  -1 -13   16.35    0.57
   1  -1  13   16.49    0.55
  -1   1 -13   17.24    0.63
   2  -1  13   20.55    0.65
  -2  -1 -13   20.77    0.65
  -2  -1 -13   21.00    0.69
  -2   1 -13   20.46    0.71
  -3  -1 -13   14.45    0.58
   3  -1  13   15.50    0.61
   3   1  13   13.11    0.61
  -3   1 -13   14.57    0.62
   4  -1  13    9.42    0.54
  -4  -1 -13    9.42    0.49
   4   1  13    9.62    0.57
  -4   1 -13    8.74    0.52
  -5  -1 -13    4.64    0.44
   5  -1  13    5.07    0.46
   5   1  13    4.56    0.45
  -5   1 -13    4.01    0.44
   6  -1  13    0.98    0.32
  -6  -1 -13    0.66    0.27
   6   1  13    0.86    0.32
  -6   1 -13    1.24    0.32
   7  -1  13    3.58    0.48
  -7  -1 -13    3.10    0.42
  -7   1 -13    3.21    0.46
   7   1  13    2.62    0.44
   7  -2 -13   10.62    0.61
   7   2 -13   12.18    0.70
   6  -2 -13    0.24    0.22
   6   2 -13    0.04    0.22
   5  -2 -13   12.07    0.57
   5   2 -13   10.90    0.59
   4  -2 -13   27.29    0.81
   4   2 -13   27.11    0.90
   3  -2 -13   10.91    0.38
   3  -2 -13   10.32    0.47
   3   2 -13   10.34    0.56
   2  -2 -13    9.82    0.43
   2  -2 -13    9.40    0.37
   1  -2 -13   22.77    0.64
  -1  -2  13   21.93    0.58
   1  -2 -13   22.28    0.62
   1   2 -13   22.46    0.75
   0  -2 -13   26.95    0.70
   0  -2  13   27.21    0.71
   0  -2 -13   28.60    0.75
   0   2 -13   28.60    0.84
   1  -2  13   40.96    0.96
  -1  -2 -13   41.71    0.91
  -1  -2 -13   38.72    0.97
  -1   2 -13   41.20    1.06
  -2  -2 -13    3.05    0.28
  -2  -2 -13    3.36    0.35
   2  -2  13    2.73    0.32
  -2   2 -13    2.57    0.33
  -3  -2 -13   15.78    0.57
   3  -2  13   15.22    0.65
  -3  -2 -13   15.71    0.66
  -3   2 -13   15.50    0.66
   4  -2  13    7.82    0.51
  -4  -2 -13    7.26    0.43
  -4  -2 -13    6.33    0.49
  -4   2 -13    7.68    0.51
   5  -2  13   23.69    0.88
  -5  -2 -13   24.10    0.80
   5   2  13   22.88    0.90
  -5   2 -13   21.94    0.87
   6  -2  13    6.73    0.61
  -6  -2 -13    6.26    0.48
  -6   2 -13    5.98    0.57
   6   2  13    7.29    0.58
   7  -3 -13    0.03    0.23
   7   3 -13    0.22    0.25
   6  -3 -13    9.70    0.54
   6   3 -13    9.45    0.60
   5  -3 -13   10.91    0.54
   5   3 -13   10.18    0.61
   4  -3 -13   24.53    0.74
   4   3 -13   22.99    0.84
   3  -3 -13    0.56    0.17
   3  -3 -13    0.85    0.20
   3   3 -13    0.59    0.24
   2  -3 -13   18.52    0.59
   2  -3 -13   18.02    0.55
   2   3 -13   17.18    0.69
   1  -3 -13   50.48    0.99
  -1  -3  13   50.81    1.05
   1  -3 -13   48.13    1.09
   1   3 -13   49.72    1.22
   0  -3  13   14.34    0.56
   0  -3 -13   15.51    0.57
   0   3 -13   14.12    0.62
  -1  -3 -13   19.66    0.68
   1  -3  13   20.41    0.71
  -1   3 -13   21.18    0.76
  -2  -3 -13   26.66    0.85
   2  -3  13   27.58    0.87
  -2   3 -13   26.70    0.88
  -3  -3 -13    0.24    0.21
   3  -3  13    0.16    0.24
  -3   3 -13    0.17    0.23
   4  -3  13    3.60    0.45
  -4  -3 -13    3.41    0.43
  -4   3 -13    2.51    0.37
   5  -3  13    1.55    0.37
  -5  -3 -13    2.31    0.42
  -5   3 -13    2.18    0.38
   6  -3  13    7.64    0.62
   6   3  13    8.44    0.66
  -6   3 -13    7.52    0.58
   6   4 -13    2.01    0.37
   5   4 -13    2.46    0.38
   4  -4 -13    5.92    0.40
   4   4 -13    6.35    0.50
   3  -4 -13    4.77    0.37
   3   4 -13    5.07    0.46
   2  -4 -13   12.75    0.55
   2   4 -13   12.30    0.61
   1  -4 -13   10.38    0.50
   1   4 -13   10.85    0.56
   0  -4  13    1.93    0.29
   0  -4 -13    1.61    0.27
   0   4 -13    2.03    0.32
  -1  -4 -13    1.10    0.25
   1  -4  13    0.61    0.25
  -1   4 -13    1.06    0.28
   2  -4  13    0.03    0.23
  -2  -4 -13    0.35    0.22
  -2   4 -13   -0.16    0.21
  -3  -4 -13    6.45    0.50
   3  -4  13    7.25    0.56
  -3   4 -13    6.38    0.51
  -4  -4 -13    2.52    0.41
   4  -4  13    2.46    0.42
  -4   4 -13    3.50    0.45
   5  -4  13   15.14    0.84
  -5  -4 -13   15.12    0.79
  -5   4 -13   16.51    0.81
   5   5 -13    2.76    0.39
   4  -5 -13    2.25    0.33
   4   5 -13    2.11    0.36
   3  -5 -13   18.45    0.73
   3   5 -13   19.37    0.80
   2  -5 -13    2.84    0.36
   2   5 -13    2.93    0.39
   1  -5 -13   12.78    0.62
   1   5 -13   14.01    0.66
   0  -5  13   22.22    0.82
   0  -5 -13   22.66    0.82
   0   5 -13   23.01    0.84
  -1  -5 -13    8.25    0.52
   1  -5  13    7.82    0.55
  -1   5 -13    8.13    0.54
   2  -5  13    9.93    0.64
  -2  -5 -13    9.94    0.58
  -2   5 -13    9.00    0.58
   3  -5  13    1.63    0.38
  -3  -5 -13    1.50    0.33
  -3   5 -13    0.99    0.32
  -4  -5 -13    1.16    0.34
   4  -5  13    2.03    0.45
  -4   5 -13    1.42    0.35
   3  -6 -13    1.02    0.29
   2  -6 -13   11.84    0.65
   1  -6 -13    1.43    0.31
   0  -6 -13    3.35    0.42
   0   6 -13    5.04    0.49
  -1  -6 -13    4.45    0.47
   1  -6  13    5.17    0.55
  -1   6 -13    4.14    0.46
   2  -6  13    0.39    0.29
  -2  -6 -13    0.65    0.29
  -2   6 -13    0.36    0.26
   7   0 -14    1.17    0.31
   6   0 -14   58.96    1.48
   5   0 -14    2.72    0.36
   4   0 -14    2.82    0.35
   3   0 -14   14.96    0.61
   2   0 -14   14.07    0.57
   1   0 -14    0.40    0.19
  -1   0  14    0.46    0.16
   0   0  14  158.60    2.53
   0   0 -14  159.35    2.66
   1   0  14    3.85    0.34
  -1   0 -14    3.48    0.33
   2   0  14    4.61    0.36
  -2   0 -14    4.86    0.37
  -3   0 -14    1.68    0.28
   3   0  14    1.13    0.26
  -4   0 -14    3.14    0.37
   4   0  14    3.67    0.40
  -5   0 -14   15.56    0.72
   5   0  14   15.01    0.71
  -6   0 -14    0.74    0.29
   6   0  14    1.41    0.34
   7  -1 -14   13.29    0.70
   7   1 -14   11.46    0.67
   6  -1 -14    3.10    0.39
   6   1 -14    3.12    0.41
   5  -1 -14    4.74    0.44
   5   1 -14    4.19    0.44
   4  -1 -14   11.49    0.55
   4   1 -14   11.50    0.60
   3  -1 -14   28.97    0.85
   3   1 -14   29.19    0.90
   2  -1 -14    4.14    0.27
   2  -1 -14    4.10    0.33
   2   1 -14    4.33    0.39
   1  -1 -14   48.00    0.98
  -1  -1  14   47.31    0.91
   1  -1 -14   47.45    1.08
   0  -1  14    2.13    0.23
   0  -1 -14    2.66    0.27
   0  -1 -14    2.47    0.28
   0   1 -14    2.86    0.32
  -1  -1 -14    2.38    0.28
   1  -1  14    3.08    0.29
  -1  -1 -14    2.57    0.29
  -1   1 -14    3.01    0.35
  -2  -1 -14   17.65    0.62
   2  -1  14   16.28    0.59
   2   1  14   17.46    0.66
  -2   1 -14   16.79    0.66
   3  -1  14    8.32    0.49
  -3  -1 -14    7.49    0.45
  -3   1 -14    7.47    0.48
   3   1  14    7.80    0.49
   4  -1  14    4.81    0.45
  -4  -1 -14    5.48    0.43
   4   1  14    5.56    0.49
  -4   1 -14    4.16    0.43
   5  -1  14    2.44    0.37
  -5  -1 -14    2.46    0.35
   5   1  14    2.35    0.40
  -5   1 -14    2.11    0.36
  -6  -1 -14    4.03    0.46
   6  -1  14    4.73    0.51
   6   1  14    4.67    0.51
  -6   1 -14    4.22    0.48
   7  -2 -14    9.50    0.60
   7   2 -14    8.66    0.61
   6  -2 -14   24.09    0.86
   6   2 -14   22.71    0.91
   5  -2 -14    0.10    0.21
   5   2 -14    0.49    0.26
   4  -2 -14    8.85    0.48
   4   2 -14    7.81    0.52
   3  -2 -14    5.72    0.39
   3   2 -14    5.57    0.43
   2  -2 -14    1.38    0.19
   2  -2 -14    1.23    0.22
   2   2 -14    0.94    0.26
   1  -2 -14   43.67    0.95
  -1  -2  14   42.23    0.89
   1  -2 -14   43.88    0.98
   1   2 -14   42.02    1.11
   0  -2 -14   23.93    0.67
   0  -2 -14   24.45    0.71
   0  -2  14   23.53    0.66
   0   2 -14   24.24    0.81
  -1  -2 -14   12.43    0.55
   1  -2  14   13.25    0.54
  -1  -2 -14   13.19    0.50
  -1   2 -14   13.31    0.60
  -2  -2 -14   28.79    0.78
  -2  -2 -14   29.97    0.88
   2  -2  14   28.98    0.84
  -2   2 -14   30.99    0.94
  -3  -2 -14   28.74    0.92
   3  -2  14   28.81    0.89
  -3  -2 -14   30.12    0.83
  -3   2 -14   29.87    0.96
   4  -2  14    6.36    0.51
  -4  -2 -14    6.31    0.43
  -4   2 -14    4.67    0.47
   4   2  14    5.61    0.51
   5  -2  14    4.52    0.50
  -5  -2 -14    5.75    0.45
   5   2  14    5.06    0.52
  -5   2 -14    4.78    0.50
  -6  -2 -14    9.39    0.56
   6  -2  14    8.69    0.65
  -6   2 -14    9.71    0.65
   6   2  14    8.90    0.63
   6  -3 -14    0.33    0.23
   6   3 -14    0.86    0.29
   5  -3 -14    2.72    0.35
   5   3 -14    3.61    0.44
   4  -3 -14    5.66    0.41
   4   3 -14    5.66    0.47
   3  -3 -14    0.21    0.18
   3  -3 -14    0.47    0.16
   3   3 -14    0.46    0.24
   2  -3 -14    5.96    0.36
   2  -3 -14    6.05    0.36
   2   3 -14    6.46    0.47
   1  -3 -14    0.10    0.15
   1   3 -14    0.14    0.22
   0  -3 -14   33.85    0.91
   0  -3  14   33.86    0.88
   0   3 -14   34.11    1.01
   1  -3  14   17.63    0.67
  -1  -3 -14   18.17    0.67
  -1   3 -14   19.47    0.74
   2  -3  14    1.63    0.31
  -2  -3 -14    1.65    0.29
  -2   3 -14    1.69    0.32
  -3  -3 -14   12.67    0.63
   3  -3  14   13.11    0.66
  -3   3 -14   10.98    0.61
  -4  -3 -14    0.76    0.32
   4  -3  14    1.18    0.35
  -4   3 -14    0.76    0.28
   5  -3  14    3.78    0.49
  -5   3 -14    5.21    0.53
   5   3  14    5.09    0.53
   6  -3  14    0.26    0.32
   6   3  14    0.15    0.32
  -6   3 -14    0.10    0.26
   6   4 -14    5.59    0.56
   5   4 -14    4.21    0.49
   4   4 -14    0.47    0.26
   3  -4 -14    6.04    0.41
   3   4 -14    5.27    0.50
   2  -4 -14    3.99    0.35
   2   4 -14    3.50    0.42
   1  -4 -14    2.29    0.30
   1   4 -14    2.27    0.34
   0  -4  14    3.11    0.36
   0  -4 -14    2.88    0.34
   0   4 -14    2.69    0.37
  -1  -4 -14    1.85    0.31
   1  -4  14    2.49    0.35
  -1   4 -14    2.47    0.35
   2  -4  14    0.96    0.30
  -2  -4 -14    0.84    0.27
  -2   4 -14    0.77    0.29
   3  -4  14    5.64    0.54
  -3  -4 -14    6.06    0.52
  -3   4 -14    5.98    0.49
  -4  -4 -14    4.36    0.50
   4  -4  14    4.79    0.55
  -4   4 -14    4.31    0.50
   5  -4  14   21.19    0.98
  -5  -4 -14   23.58    1.00
  -5   4 -14   23.59    0.98
   4   5 -14    1.45    0.34
   3  -5 -14    8.23    0.49
   3   5 -14    7.68    0.56
   2  -5 -14    6.21    0.46
   2   5 -14    6.03    0.51
   1  -5 -14    6.72    0.48
   1   5 -14    6.83    0.50
   0  -5 -14    4.11    0.41
   0   5 -14    5.19    0.50
   1  -5  14   15.24    0.73
  -1  -5 -14   15.08    0.71
  -1   5 -14   15.09    0.72
  -2  -5 -14   10.31    0.61
   2  -5  14   10.21    0.63
  -2   5 -14    9.95    0.60
   3  -5  14    1.23    0.35
  -3  -5 -14    1.81    0.38
  -3   5 -14    1.69    0.37
   2  -6 -14   22.70    0.88
   1  -6 -14    4.96    0.48
   1   6 -14    5.24    0.51
   0  -6 -14    1.31    0.31
   0   6 -14    1.29    0.33
   1  -6  14   11.01    0.69
  -1  -6 -14   10.75    0.66
  -1   6 -14   12.03    0.67
   7   0 -15   -0.07    0.24
   6   0 -15   -0.21    0.21
   5   0 -15    2.80    0.38
   4   0 -15   22.60    0.82
   3   0 -15    3.11    0.36
   2   0 -15   33.78    0.94
   1   0 -15   65.33    1.41
  -1   0  15   64.08    1.18
   0   0  15   12.98    0.48
   0   0 -15   13.43    0.58
  -1   0 -15    5.18    0.40
   1   0  15    5.17    0.38
  -2   0 -15    2.28    0.31
   2   0  15    1.91    0.30
   3   0  15    6.91    0.47
  -3   0 -15    7.12    0.46
  -4   0 -15    0.39    0.24
   4   0  15    0.47    0.28
   5   0  15   29.45    1.01
  -5   0 -15   27.70    0.98
  -6   0 -15    0.13    0.24
   6   0  15    0.03    0.29
   7  -1 -15    2.36    0.38
   7   1 -15    3.05    0.44
   6  -1 -15   20.86    0.84
   6   1 -15   20.26    0.87
   5  -1 -15   18.68    0.75
   5   1 -15   16.49    0.74
   4  -1 -15    1.79    0.29
   4   1 -15    2.22    0.35
   3  -1 -15   17.10    0.66
   3   1 -15   17.40    0.72
   2  -1 -15   59.53    1.31
   2   1 -15   60.59    1.40
  -1  -1  15    7.63    0.35
   1  -1 -15    7.26    0.42
   1  -1 -15    7.71    0.39
   1   1 -15    7.64    0.49
   0  -1 -15    9.30    0.45
   0  -1  15    8.68    0.41
   0  -1 -15    8.50    0.44
   0   1 -15    8.79    0.50
  -1  -1 -15   17.02    0.62
   1  -1  15   16.91    0.58
  -1   1 -15   17.32    0.68
  -2  -1 -15    7.28    0.43
   2  -1  15    6.48    0.43
   2   1  15    7.31    0.46
  -2   1 -15    7.39    0.49
   3  -1  15    0.20    0.21
  -3  -1 -15    0.42    0.21
  -3   1 -15    0.24    0.21
   3   1  15    0.64    0.26
   4  -1  15   17.81    0.74
  -4  -1 -15   17.02    0.70
  -4   1 -15   18.49    0.77
   4   1  15   18.19    0.76
  -5  -1 -15    1.35    0.29
   5  -1  15    0.90    0.30
   5   1  15    1.45    0.37
  -5   1 -15    1.26    0.31
  -6  -1 -15   17.22    0.78
   6  -1  15   13.54    0.76
   6   1  15   14.24    0.79
  -6   1 -15   14.47    0.75
   7  -2 -15   27.93    1.00
   7   2 -15   26.78    1.05
   6  -2 -15    2.61    0.38
   6   2 -15    2.95    0.43
   5  -2 -15    1.97    0.32
   5   2 -15    2.16    0.36
   4  -2 -15    1.06    0.25
   4   2 -15    0.60    0.27
   3  -2 -15    1.17    0.24
   3   2 -15    0.83    0.27
   2  -2 -15   34.73    0.82
   2  -2 -15   35.41    0.91
   2   2 -15   37.07    1.06
   1  -2 -15   38.27    0.92
   1  -2 -15   39.61    0.94
   1   2 -15   37.02    1.06
   0  -2  15    8.49    0.42
   0  -2 -15    9.47    0.46
   0  -2 -15    9.56    0.47
   0   2 -15    8.85    0.52
  -1  -2 -15    2.70    0.29
   1  -2  15    2.33    0.30
  -1  -2 -15    1.64    0.27
  -1   2 -15    2.58    0.35
   2  -2  15    8.91    0.51
  -2  -2 -15    9.77    0.47
  -2  -2 -15   10.27    0.54
  -2   2 -15    9.22    0.54
  -3  -2 -15    1.52    0.32
   3  -2  15    1.48    0.32
  -3  -2 -15    1.50    0.26
  -3   2 -15    0.68    0.27
   4  -2  15   30.24    0.99
  -4  -2 -15   31.74    0.92
  -4   2 -15   29.18    1.01
   4   2  15   31.70    1.04
  -5  -2 -15    3.60    0.41
   5  -2  15    3.81    0.47
  -5   2 -15    4.19    0.49
   5   2  15    3.01    0.44
   6  -2  15    1.15    0.38
  -6  -2 -15    1.18    0.30
   6   2  15    0.42    0.34
  -6   2 -15    1.42    0.37
   6   3 -15    3.95    0.48
   5   3 -15    0.45    0.27
   4   3 -15    0.99    0.29
   3   3 -15    5.00    0.48
   2  -3 -15   32.58    0.85
   2   3 -15   32.01    1.03
   1  -3 -15   15.21    0.57
   1   3 -15   13.79    0.66
   0  -3 -15   16.27    0.61
   0  -3  15   16.57    0.62
   0   3 -15   15.05    0.68
   1  -3  15    1.13    0.28
  -1  -3 -15    1.60    0.29
  -1   3 -15    1.51    0.31
   2  -3  15    2.79    0.38
  -2  -3 -15    2.92    0.38
  -2   3 -15    2.96    0.38
   3  -3  15    4.47    0.48
  -3  -3 -15    4.34    0.45
  -3   3 -15    4.46    0.47
   4  -3  15   28.83    1.04
  -4  -3 -15   29.34    1.05
  -4   3 -15   29.15    1.03
   5  -3  15    7.79    0.63
  -5   3 -15    6.50    0.55
   5   3  15    7.68    0.63
   5   4 -15   13.22    0.73
   4   4 -15   10.24    0.63
   3  -4 -15    1.66    0.27
   3   4 -15    1.37    0.34
   2  -4 -15   15.59    0.62
   2   4 -15   14.29    0.69
   1  -4 -15   13.69    0.59
   1   4 -15   13.44    0.67
   0  -4  15    6.94    0.46
   0  -4 -15    7.51    0.48
   0   4 -15    6.98    0.53
   1  -4  15    0.14    0.25
  -1  -4 -15    0.42    0.22
  -1   4 -15    0.54    0.27
   2  -4  15   12.52    0.66
  -2  -4 -15   13.04    0.66
  -2   4 -15   12.07    0.67
   3  -4  15    3.05    0.44
  -3  -4 -15    3.34    0.44
  -3   4 -15    4.34    0.48
   4  -4  15    3.13    0.48
  -4  -4 -15    3.21    0.47
  -4   4 -15    2.49    0.42
   4   5 -15    9.49    0.64
   3  -5 -15   11.16    0.57
   3   5 -15   10.87    0.66
   2  -5 -15    3.89    0.40
   2   5 -15    3.77    0.46
   1  -5 -15    3.19    0.38
   1   5 -15    3.03    0.42
   0  -5 -15    8.91    0.56
   0   5 -15    9.34    0.60
   1  -5  15    2.67    0.40
  -1  -5 -15    2.39    0.36
  -1   5 -15    2.79    0.41
  -2  -5 -15   18.18    0.81
   2  -5  15   16.42    0.81
  -2   5 -15   17.35    0.80
  -3  -5 -15    3.88    0.48
   3  -5  15    3.04    0.46
  -3   5 -15    3.85    0.48
   7   0 -16    6.20    0.59
   6   0 -16    1.50    0.33
   5   0 -16    3.44    0.42
   4   0 -16   10.58    0.57
   3   0 -16   11.03    0.57
   2   0 -16   22.31    0.77
   1   0 -16    0.85    0.25
  -1   0  16    0.84    0.19
   0   0  16   12.80    0.50
   0   0 -16   13.21    0.58
   1   0  16    0.90    0.24
  -1   0 -16    0.86    0.24
  -2   0 -16    5.00    0.40
   2   0  16    5.11    0.42
   3   0  16    2.68    0.35
  -3   0 -16    2.51    0.35
   4   0  16    6.81    0.54
  -4   0 -16    7.03    0.50
   5   0  16    0.77    0.31
  -5   0 -16    1.12    0.30
   6   0  16    1.48    0.39
  -6   0 -16    1.29    0.35
   7  -1 -16   13.03    0.71
   7   1 -16   14.48    0.79
   6  -1 -16   12.01    0.65
   6   1 -16   11.18    0.66
   5  -1 -16   14.29    0.67
   5   1 -16   15.02    0.72
   4  -1 -16    0.82    0.26
   4   1 -16    0.61    0.26
   3  -1 -16    9.56    0.51
   3   1 -16    9.17    0.55
   2  -1 -16    2.97    0.34
   2   1 -16    3.04    0.38
   1  -1 -16    5.90    0.40
   1  -1 -16    5.40    0.38
   1   1 -16    6.75    0.46
   0  -1 -16    8.97    0.49
   0  -1  16    9.45    0.42
   0   1 -16    8.59    0.51
   1  -1  16   56.94    1.21
  -1  -1 -16   56.73    1.28
  -1   1 -16   55.75    1.36
   1   1  16   57.48    1.28
   2  -1  16    0.65    0.24
  -2  -1 -16    0.91    0.25
   2   1  16    1.28    0.28
  -2   1 -16    1.06    0.28
   3  -1  16    4.42    0.42
  -3  -1 -16    3.73    0.38
  -3   1 -16    3.61    0.42
   3   1  16    4.15    0.43
   4  -1  16   14.02    0.66
  -4  -1 -16   12.90    0.64
   4   1  16   13.47    0.67
  -4   1 -16   14.63    0.71
  -5  -1 -16    2.91    0.39
   5  -1  16    2.17    0.38
   5   1  16    2.35    0.42
  -5   1 -16    2.25    0.40
  -6  -1 -16   10.68    0.66
   6  -1  16   11.04    0.71
   6   1  16    9.16    0.66
  -6   1 -16   11.89    0.72
   6  -2 -16   20.36    0.83
   6   2 -16   19.64    0.88
   5  -2 -16    2.36    0.36
   5   2 -16    2.46    0.40
   4  -2 -16    2.11    0.32
   4   2 -16    2.18    0.37
   3  -2 -16    7.79    0.46
   3   2 -16    7.00    0.50
   2  -2 -16   10.88    0.52
   2  -2 -16   10.51    0.45
   2   2 -16   10.01    0.58
   1  -2 -16   20.11    0.68
   1  -2 -16   19.13    0.63
   1   2 -16   18.92    0.77
   0  -2  16    6.00    0.40
   0  -2 -16    6.70    0.43
   0  -2 -16    6.49    0.40
   0   2 -16    7.48    0.49
  -1  -2 -16    3.10    0.36
   1  -2  16    2.83    0.33
  -1  -2 -16    2.88    0.31
  -1   2 -16    2.61    0.36
  -2  -2 -16    2.29    0.35
  -2  -2 -16    2.51    0.31
   2  -2  16    2.57    0.35
  -2   2 -16    2.09    0.37
  -3  -2 -16    6.15    0.44
   3  -2  16    6.15    0.49
  -3   2 -16    5.56    0.48
   3   2  16    6.60    0.51
  -4  -2 -16    7.51    0.49
   4  -2  16    7.83    0.55
  -4   2 -16    9.15    0.62
   4   2  16    7.74    0.57
   5  -2  16    3.86    0.48
  -5  -2 -16    4.97    0.47
  -5   2 -16    3.78    0.47
   5   2  16    3.75    0.47
   6   3 -16   18.02    0.87
   5   3 -16    1.82    0.37
   4   3 -16    0.29    0.26
   3   3 -16    0.41    0.25
   2  -3 -16   15.17    0.57
   2   3 -16   14.55    0.72
   1  -3 -16    7.88    0.44
   1   3 -16    8.67    0.57
   0  -3  16    5.63    0.42
   0  -3 -16    6.33    0.44
   0   3 -16    6.63    0.50
   1  -3  16    6.15    0.46
  -1  -3 -16    6.30    0.47
  -1   3 -16    5.24    0.50
  -2  -3 -16    5.67    0.49
   2  -3  16    4.56    0.45
  -2   3 -16    4.35    0.46
  -3  -3 -16    0.05    0.25
   3  -3  16    0.03    0.25
  -3   3 -16    0.39    0.26
   4  -3  16   14.28    0.75
  -4  -3 -16   15.30    0.80
  -4   3 -16   15.66    0.79
   5  -3  16   -0.34    0.26
   5   3  16   -0.13    0.29
  -5   3 -16    0.31    0.30
   5   4 -16    0.70    0.31
   4   4 -16    7.98    0.58
   3   4 -16    6.54    0.56
   2  -4 -16    5.29    0.40
   2   4 -16    5.89    0.55
   1  -4 -16    8.07    0.48
   1   4 -16    7.16    0.53
   0  -4 -16    0.11    0.21
   0   4 -16   -0.07    0.23
   1  -4  16   -0.20    0.23
  -1  -4 -16    0.18    0.23
  -1   4 -16    0.28    0.26
  -2  -4 -16   19.57    0.83
   2  -4  16   19.98    0.82
  -2   4 -16   18.91    0.83
  -3  -4 -16   40.99    1.27
   3  -4  16   41.39    1.28
  -3   4 -16   41.87    1.29
   4  -4  16    1.78    0.40
  -4  -4 -16    2.61    0.44
  -4   4 -16    4.04    0.52
   3   5 -16    1.06    0.32
   2  -5 -16   31.11    0.97
   2   5 -16   30.18    1.08
   1  -5 -16   12.41    0.63
   1   5 -16   12.42    0.68
   0  -5 -16    4.74    0.47
   0   5 -16    4.88    0.52
  -1  -5 -16    1.33    0.34
  -1   5 -16    1.65    0.36
  -2  -5 -16    2.82    0.42
   2  -5  16    2.62    0.44
  -2   5 -16    2.21    0.40
   6   0 -17    2.32    0.39
   5   0 -17    0.20    0.25
   4   0 -17    7.19    0.51
   3   0 -17    6.58    0.49
   2   0 -17    1.51    0.30
   1   0 -17    2.74    0.35
   0   0  17    9.56    0.46
   0   0 -17   11.18    0.57
   1   0  17    1.04    0.26
  -1   0 -17    1.21    0.28
  -2   0 -17    6.16    0.47
   2   0  17    6.99    0.48
  -3   0 -17    2.71    0.36
   3   0  17    3.35    0.40
   4   0  17    0.04    0.27
  -4   0 -17   -0.06    0.22
   5   0  17    3.88    0.47
  -5   0 -17    4.62    0.50
   6  -1 -17    5.32    0.53
   6   1 -17    5.03    0.53
   5  -1 -17    5.40    0.51
   5   1 -17    5.46    0.53
   4  -1 -17    6.92    0.50
   4   1 -17    6.59    0.51
   3  -1 -17    8.62    0.51
   3   1 -17    8.73    0.54
   2  -1 -17    2.40    0.33
   2   1 -17    2.47    0.37
   1  -1 -17    7.86    0.48
   1   1 -17    7.59    0.51
  -1   1  17    8.26    0.43
   0  -1 -17    5.36    0.40
   0  -1  17    4.85    0.37
   0   1  17    6.05    0.41
   0   1 -17    5.05    0.43
   1  -1  17   15.09    0.58
  -1  -1 -17   13.72    0.60
  -1   1 -17   14.07    0.66
   1   1  17   13.95    0.61
  -2  -1 -17    4.94    0.40
   2  -1  17    4.70    0.41
   2   1  17    5.24    0.46
  -2   1 -17    5.17    0.45
  -3  -1 -17    5.16    0.42
   3  -1  17    5.12    0.43
  -3   1 -17    4.71    0.47
   3   1  17    4.69    0.46
   4  -1  17    2.15    0.37
  -4  -1 -17    2.34    0.35
  -4   1 -17    2.53    0.40
   4   1  17    1.91    0.38
   5  -1  17    6.46    0.57
  -5  -1 -17    6.94    0.53
  -5   1 -17    6.48    0.54
   5   1  17    5.59    0.57
   6  -2 -17    4.20    0.47
   6   2 -17    4.04    0.50
   5  -2 -17    7.35    0.53
   5   2 -17    7.40    0.57
   4  -2 -17    8.74    0.53
   4   2 -17    7.75    0.56
   3  -2 -17    6.78    0.46
   3   2 -17    6.01    0.50
   2  -2 -17    8.02    0.48
   2   2 -17    7.91    0.56
   1  -2 -17   10.02    0.51
   1  -2 -17    9.27    0.47
   1   2 -17    9.75    0.60
   0  -2  17    2.99    0.33
   0  -2 -17    3.09    0.34
   0  -2 -17    3.49    0.36
   0   2 -17    3.79    0.44
  -1  -2 -17   21.71    0.78
   1  -2  17   21.91    0.75
  -1  -2 -17   22.38    0.73
  -1   2 -17   21.98    0.85
   2  -2  17   19.09    0.73
  -2  -2 -17   19.50    0.79
  -2  -2 -17   17.46    0.66
  -2   2 -17   17.59    0.79
   3  -2  17    0.18    0.26
  -3  -2 -17    0.73    0.25
   3   2  17    0.53    0.29
  -3   2 -17    0.43    0.26
   4  -2  17    0.22    0.28
  -4  -2 -17    0.53    0.25
  -4   2 -17    0.29    0.30
   4   2  17    0.33    0.29
   5  -2  17    4.79    0.53
  -5  -2 -17    4.71    0.47
  -5   2 -17    4.28    0.51
   5   2  17    3.81    0.50
   5   3 -17    2.67    0.43
   4   3 -17    4.49    0.49
   3   3 -17   16.02    0.79
   2   3 -17   10.11    0.63
   1  -3 -17   14.96    0.61
   0  -3 -17    1.90    0.31
   0   3 -17    2.06    0.36
  -1  -3 -17    4.82    0.46
   1  -3  17    5.49    0.48
  -1   3 -17    5.61    0.52
  -2  -3 -17    0.87    0.30
   2  -3  17    0.48    0.29
  -2   3 -17    1.01    0.32
  -3  -3 -17   31.92    1.07
   3  -3  17   28.57    1.02
  -3   3 -17   28.99    1.06
   4  -3  17    0.72    0.32
   4   3  17    0.80    0.33
  -4   3 -17    0.66    0.33
   4   4 -17    3.53    0.48
   3   4 -17    6.19    0.58
   2  -4 -17   14.45    0.63
   2   4 -17   16.83    0.81
   1  -4 -17   25.69    0.85
   1   4 -17   25.97    0.97
   0  -4 -17    2.07    0.32
   0   4 -17    2.21    0.40
   1  -4  17    2.66    0.40
  -1  -4 -17    3.25    0.42
  -1   4 -17    3.22    0.45
  -2  -4 -17   11.25    0.65
   2  -4  17   10.92    0.66
  -2   4 -17   10.35    0.67
   3  -4  17   14.96    0.80
  -3  -4 -17   16.67    0.84
  -3   4 -17   16.43    0.83
   2  -5 -17    1.26    0.28
   2   5 -17    0.45    0.31
   1  -5 -17   24.02    0.88
   1   5 -17   23.50    0.96
   0  -5 -17    7.66    0.55
   0   5 -17    7.42    0.60
  -1  -5 -17    1.23    0.32
  -1   5 -17    0.18    0.28
   6   0 -18    2.23    0.40
   5   0 -18    0.29    0.25
   4   0 -18    3.12    0.42
   3   0 -18    0.32    0.24
   2   0 -18   -0.08    0.22
   1   0 -18   11.46    0.59
   0   0  18    6.80    0.41
   0   0 -18    7.32    0.49
   1   0  18    2.45    0.32
  -1   0 -18    2.44    0.36
  -2   0 -18    0.68    0.26
   2   0  18    1.05    0.29
   3   0  18    0.08    0.24
  -3   0 -18    0.00    0.23
  -4   0 -18    2.89    0.41
   4   0  18    1.71    0.38
   5   0  18    0.13    0.28
  -5   0 -18    0.09    0.26
   6  -1 -18    0.68    0.31
   6   1 -18    0.16    0.29
   5  -1 -18    5.20    0.51
   5   1 -18    5.01    0.52
   4  -1 -18    0.07    0.21
   4   1 -18    0.28    0.26
   3  -1 -18   11.02    0.58
   3   1 -18   11.82    0.66
   2  -1 -18    4.21    0.42
   2   1 -18    3.95    0.44
   1  -1 -18    5.53    0.42
   1   1 -18    5.37    0.46
   0  -1 -18    3.82    0.40
   0  -1  18    2.68    0.31
   0   1  18    3.36    0.34
   0   1 -18    3.21    0.40
   1  -1  18   10.69    0.52
  -1  -1 -18    9.97    0.53
  -1   1 -18    9.98    0.59
   1   1  18   11.18    0.56
  -2  -1 -18   11.17    0.57
   2  -1  18    9.80    0.54
  -2   1 -18   10.47    0.62
   2   1  18   11.04    0.60
  -3  -1 -18    0.60    0.26
   3  -1  18    0.69    0.27
   3   1  18    0.09    0.25
  -3   1 -18    0.55    0.26
  -4  -1 -18    2.20    0.35
   4  -1  18    2.68    0.41
  -4   1 -18    2.44    0.40
   4   1  18    2.22    0.40
   5  -1  18    0.65    0.33
  -5  -1 -18    1.10    0.33
   5   1  18    1.28    0.36
  -5   1 -18    1.19    0.34
   5  -2 -18    6.92    0.51
   5   2 -18    6.83    0.57
   4  -2 -18    2.72    0.37
   4   2 -18    1.90    0.37
   3  -2 -18   21.02    0.78
   3   2 -18   19.66    0.85
   2  -2 -18   22.44    0.78
   2   2 -18   21.83    0.88
   1  -2 -18    2.76    0.34
   1  -2 -18    2.83    0.33
   1   2 -18    2.35    0.38
   0  -2 -18    9.98    0.53
   0  -2 -18   10.40    0.54
   0   2 -18   10.77    0.62
  -1  -2 -18    0.54    0.27
  -1  -2 -18    0.90    0.24
   1  -2  18    0.52    0.25
  -1   2 -18    0.67    0.30
   2  -2  18   11.88    0.60
  -2  -2 -18   11.62    0.56
   2   2  18   11.60    0.62
  -2   2 -18   11.22    0.67
  -3  -2 -18    0.16    0.21
   3  -2  18   -0.03    0.26
  -3   2 -18    0.01    0.25
   3   2  18    0.17    0.28
   4  -2  18    1.37    0.37
  -4  -2 -18    1.55    0.32
  -4   2 -18    1.55    0.37
   4   2  18    1.88    0.38
   5   3 -18    6.00    0.60
   4   3 -18   22.06    0.95
   3   3 -18    4.46    0.51
   2   3 -18   11.74    0.70
   1  -3 -18    3.39    0.37
   1   3 -18    5.16    0.54
   0  -3 -18    2.18    0.34
   0   3 -18    2.21    0.39
   1  -3  18    1.33    0.31
  -1  -3 -18    1.49    0.33
  -1   3 -18    1.23    0.33
  -2  -3 -18    8.08    0.59
   2  -3  18    8.58    0.58
  -2   3 -18   10.07    0.65
  -3  -3 -18    0.01    0.29
   3  -3  18    0.05    0.29
  -3   3 -18    0.37    0.28
   3   4 -18    0.67    0.31
   2   4 -18    2.70    0.43
   1  -4 -18    3.14    0.38
   1   4 -18    3.18    0.45
   0  -4 -18    5.64    0.46
   0   4 -18    5.50    0.55
  -1  -4 -18    5.74    0.49
  -1   4 -18    5.66    0.56
   2  -4  18    1.00    0.36
  -2  -4 -18    2.15    0.41
  -2   4 -18    1.40    0.38
   5   0 -19   11.60    0.68
   4   0 -19    8.50    0.57
   3   0 -19    1.13    0.32
   2   0 -19   -0.06    0.23
   1   0 -19    7.37    0.53
   0   0 -19    0.40    0.26
  -1   0 -19    4.39    0.45
   1   0  19    5.07    0.44
  -2   0 -19    5.76    0.47
   2   0  19    5.60    0.46
  -3   0 -19   -0.24    0.23
   3   0  19   -0.05    0.27
  -4   0 -19    3.22    0.45
   4   0  19    2.95    0.44
   5  -1 -19    4.37    0.48
   5   1 -19    4.56    0.52
   4  -1 -19    1.00    0.30
   4   1 -19    0.66    0.30
   3  -1 -19    5.66    0.49
   3   1 -19    6.79    0.56
   2  -1 -19    3.01    0.39
   2   1 -19    1.89    0.35
   1  -1 -19    8.51    0.55
   1   1 -19    9.70    0.59
   0  -1 -19    5.65    0.47
   0   1 -19    5.67    0.48
   0   1  19    4.73    0.41
   1  -1  19    5.32    0.43
  -1  -1 -19    4.73    0.46
  -1   1 -19    4.98    0.50
   1   1  19    5.10    0.45
  -2  -1 -19   28.58    0.95
   2  -1  19   29.36    0.92
  -2   1 -19   27.71    1.00
   2   1  19   28.21    0.94
  -3  -1 -19    9.29    0.56
   3  -1  19    9.61    0.58
  -3   1 -19    8.75    0.61
   3   1  19    9.76    0.62
  -4  -1 -19    0.72    0.29
   4  -1  19   -0.16    0.26
   4   1  19    0.33    0.29
  -4   1 -19   -0.09    0.24
   5  -2 -19   11.69    0.66
   5   2 -19   10.35    0.70
   4  -2 -19    3.57    0.42
   4   2 -19    2.19    0.40
   3  -2 -19    5.89    0.48
   3   2 -19    7.14    0.59
   2  -2 -19   12.34    0.61
   2   2 -19   11.24    0.68
   1  -2 -19    0.90    0.26
   1   2 -19    0.29    0.27
   0  -2 -19    3.91    0.40
   0  -2 -19    4.21    0.43
   0   2 -19    4.02    0.47
   1  -2  19    9.23    0.54
  -1  -2 -19   10.68    0.55
  -1   2 -19    9.36    0.61
   1   2  19    9.64    0.58
   2  -2  19    7.20    0.53
  -2  -2 -19    8.25    0.51
  -2   2 -19    8.07    0.58
   2   2  19    7.39    0.56
   3  -2  19    4.97    0.52
  -3   2 -19    5.52    0.55
   3   2  19    6.00    0.53
  -4   2 -19    5.09    0.55
   4   3 -19    8.85    0.66
   3   3 -19   21.45    0.95
   2   3 -19    1.86    0.38
   1   3 -19    2.48    0.42
   0  -3 -19   16.98    0.71
   0   3 -19   13.31    0.74
  -1  -3 -19   11.21    0.63
   2  -3  19    1.45    0.36
  -2  -3 -19    2.19    0.41
  -2   3 -19    2.22    0.40
   3  -3  19    2.88    0.45
  -3   3 -19    3.15    0.47
   3   3  19    3.12    0.45
   2   4 -19    1.87    0.42
   1  -4 -19    4.41    0.45
   1   4 -19    4.85    0.57
   0  -4 -19    0.35    0.25
   0   4 -19   -0.13    0.27
  -1  -4 -19   18.46    0.83
  -1   4 -19   16.71    0.85
   5   0 -20    2.57    0.43
   4   0 -20    0.60    0.28
   3   0 -20    0.43    0.27
   2   0 -20   13.90    0.70
   1   0 -20    2.23    0.37
   0   0 -20    3.69    0.44
   1   0  20    5.10    0.44
  -1   0 -20    5.39    0.51
  -2   0 -20   11.59    0.66
   2   0  20   10.48    0.58
   3   0  20   -0.19    0.24
  -3   0 -20    0.27    0.27
   5  -1 -20    8.43    0.59
   5   1 -20    8.57    0.63
   4  -1 -20    0.55    0.29
   4   1 -20    0.68    0.31
   3  -1 -20    6.48    0.53
   3   1 -20    5.39    0.56
   2  -1 -20    8.76    0.58
   2   1 -20    8.07    0.60
   1  -1 -20    2.37    0.36
   1   1 -20    2.07    0.39
   0  -1 -20    0.94    0.28
   0   1 -20    1.26    0.33
   1  -1  20   10.71    0.56
  -1  -1 -20   11.21    0.62
   1   1  20   11.64    0.59
  -1   1 -20   11.39    0.67
  -2  -1 -20    1.20    0.31
   2  -1  20    0.55    0.29
  -2   1 -20    1.05    0.31
   2   1  20    0.79    0.30
   3  -1  20    5.27    0.51
  -3  -1 -20    5.84    0.54
  -3   1 -20    6.89    0.57
   3   1  20    5.49    0.53
   4  -2 -20    5.58    0.52
   4   2 -20    4.28    0.52
   3  -2 -20   12.28    0.65
   3   2 -20   12.10    0.74
   2  -2 -20    0.86    0.28
   2   2 -20    0.33    0.27
   1  -2 -20    2.21    0.35
   1   2 -20    1.92    0.38
   0  -2 -20    6.53    0.49
   0   2  20    7.44    0.50
   0   2 -20    5.59    0.57
   1   2  20    2.38    0.38
  -1   2 -20    2.95    0.43
   2  -2  20   13.09    0.68
   2   2  20   15.77    0.76
  -2   2 -20   14.93    0.78
   3  -2  20    0.89    0.33
  -3   2 -20    1.08    0.34
   3   2  20    0.50    0.33
   3   3 -20   11.62    0.72
   2   3 -20    1.92    0.40
   1   3 -20    7.13    0.61
   0  -3 -20   14.50    0.70
   0   3 -20   14.24    0.79
  -1  -3 -20    0.78    0.32
  -1   3 -20    0.66    0.33
  -2  -3 -20    2.98    0.50
  -2   3 -20    3.66    0.50
   4   0 -21   15.24    0.80
   3   0 -21   -0.08    0.26
   2   0 -21    2.50    0.41
   1   0 -21    0.41    0.27
   0   0 -21    2.95    0.41
  -1   0 -21    7.67    0.58
   2   0  21    4.02    0.44
  -2   0 -21    4.53    0.50
  -3   0 -21    0.96    0.33
   4  -1 -21    0.86    0.33
   4   1 -21    0.54    0.32
   3  -1 -21    9.71    0.64
   3   1 -21    9.48    0.68
   2  -1 -21    8.39    0.59
   2   1 -21    8.42    0.61
   1  -1 -21   48.55    1.33
   1   1 -21   49.34    1.43
   0  -1 -21   14.74    0.72
   0   1 -21   14.98    0.77
  -1  -1 -21    1.20    0.31
  -1   1 -21    1.77    0.37
   1   1  21    1.55    0.33
  -2  -1 -21   12.03    0.65
   2  -1  21   11.78    0.65
  -2   1 -21   13.14    0.73
   2   1  21   12.34    0.67
   3   2 -21    2.28    0.43
   2   2 -21   28.63    1.10
   1   2 -21    7.78    0.60
   0   2 -21   14.88    0.79
   1   2  21    2.86    0.41
  -1   2 -21    1.74    0.39
   2   2  21    1.01    0.35
  -2   2 -21    1.15    0.37
   1   3 -21   12.02    0.74
   0   3 -21   22.17    1.00
   3   0 -22    2.93    0.45
   2   0 -22    0.68    0.32
   1   0 -22   14.40    0.77
   0   0 -22    1.06    0.33
  -1   0 -22    2.28    0.41
   2  -1 -22   21.66    0.89
   2   1 -22   22.19    0.98
   1  -1 -22    4.78    0.52
   1   1 -22    5.99    0.60
   0  -1 -22    1.50    0.36
   0   1 -22    2.28    0.43
  -1  -1 -22   13.74    0.72
  -1   1 -22   13.73    0.77
   1   2 -22   18.94    0.91
   0   0   0    0.00    0.00
;
_shelx_hkl_checksum     43106
_shelx_res_file
;
TITL mol2 in P2(1)
    c.res
    created by SHELXL-2017/1 at 10:44:43 on 08-Jun-2018
CELL 0.71073   6.4272   5.2976  15.5678  90.000  94.469  90.000
ZERR    2.00   0.0008   0.0006   0.0019   0.000   0.002   0.000
LATT -1
SYMM -X, 0.5+Y, -Z
SFAC C H O
UNIT 20 28 12
SIZE 0.39 0.15 0.05
omit -4 58
omit  0  0  1
TEMP -173.000
acta
conf
htab
L.S. 8
BOND $h
FMAP 2
PLAN 10
EQIV $1 -x+1, y+1/2, -z+1
EQIV $2 x+1, y-1, z
EQIV $3 -x+2, y+1/2, -z+1
EQIV $4 x, y-1, z
HTAB O1 O3_$1
HTAB O4 O2_$2
HTAB C2 O3_$3
HTAB C3 O2_$4
HTAB C6 O4
WGHT    0.041100    0.078300
FVAR       0.46982
O1    3    0.384841    0.583973    0.454759    11.00000    0.01352    0.01390 =
         0.01596    0.00255    0.00650    0.00249
H1    2    0.275057    0.637960    0.474463    11.00000    0.04582
O2    3    0.371798    0.930825    0.371238    11.00000    0.01386    0.01418 =
         0.01716    0.00271    0.00288    0.00441
O3    3    0.929502    0.213530    0.456842    11.00000    0.01270    0.01252 =
         0.01217    0.00044    0.00145    0.00089
O4    3    1.059613    0.263005    0.328782    11.00000    0.01153    0.01328 =
         0.01571    0.00172    0.00357    0.00318
H4    2    1.157702    0.171268    0.351916    11.00000    0.02740
O5    3    0.765502    0.836634    0.321655    11.00000    0.01562    0.00916 =
         0.01108   -0.00125    0.00364   -0.00262
O6    3    0.701764    0.454678    0.254749    11.00000    0.01560    0.00867 =
         0.01043    0.00023    0.00051   -0.00105
C1    1    0.460668    0.745120    0.400405    11.00000    0.01142    0.01017 =
         0.00970   -0.00307    0.00102   -0.00058
C2    1    0.684555    0.675814    0.383128    11.00000    0.01008    0.00871 =
         0.01104    0.00058    0.00202    0.00070
AFIX  13
H2    2    0.774689    0.688258    0.438295    11.00000   -1.20000
AFIX   0
C3    1    0.709962    0.410847    0.344515    11.00000    0.00972    0.00896 =
         0.01111   -0.00071    0.00115    0.00149
AFIX  13
H3    2    0.588324    0.303877    0.357764    11.00000   -1.20000
AFIX   0
C4    1    0.911718    0.285205    0.381962    11.00000    0.00993    0.00657 =
         0.01450   -0.00105    0.00075   -0.00025
C5    1    0.750456    0.715189    0.238667    11.00000    0.01254    0.00949 =
         0.01076   -0.00072    0.00199    0.00025
C6    1    0.960312    0.741334    0.200878    11.00000    0.01408    0.01581 =
         0.01421   -0.00156    0.00477   -0.00180
AFIX  23
H6A   2    1.069512    0.658928    0.239569    11.00000   -1.20000
H6B   2    0.996255    0.922393    0.196647    11.00000   -1.20000
AFIX   0
C7    1    0.955293    0.620351    0.111263    11.00000    0.02033    0.02648 =
         0.01646   -0.00530    0.00788   -0.00282
AFIX  23
H7A   2    1.090749    0.648573    0.086579    11.00000   -1.20000
H7B   2    0.934204    0.435992    0.116324    11.00000   -1.20000
AFIX   0
C8    1    0.780002    0.732400    0.051269    11.00000    0.02881    0.02906 =
         0.01265   -0.00032    0.00535   -0.00679
AFIX  23
H8A   2    0.775479    0.646187   -0.005267    11.00000   -1.20000
H8B   2    0.807902    0.913725    0.041928    11.00000   -1.20000
AFIX   0
C9    1    0.569072    0.702465    0.089684    11.00000    0.02077    0.02389 =
         0.01223    0.00279   -0.00080   -0.00162
AFIX  23
H9A   2    0.535628    0.520808    0.094378    11.00000   -1.20000
H9B   2    0.458492    0.782178    0.050960    11.00000   -1.20000
AFIX   0
C10   1    0.573422    0.825353    0.179292    11.00000    0.01489    0.01585 =
         0.01447    0.00295    0.00002    0.00154
AFIX  23
H10A  2    0.593000    1.009889    0.173941    11.00000   -1.20000
H10B  2    0.438602    0.795642    0.204323    11.00000   -1.20000
AFIX   0
HKLF 4
REM  mol2 in P2(1)
REM R1 =  0.0276 for    2503 Fo > 4sig(Fo)  and  0.0293 for all    2612 data
REM    153 parameters refined using      1 restraints
END
WGHT      0.0411      0.0783
REM Instructions for potential hydrogen bonds
HTAB O1 O3_$1
HTAB O4 O2_$2
HTAB C2 O3_$3
HTAB C3 O2_$4
HTAB C6 O4
REM Highest difference peak  0.304,  deepest hole -0.203,  1-sigma level  0.040
Q1    1   0.8084  0.3466  0.3591  11.00000  0.05    0.30
Q2    1   0.6524  0.7698  0.2100  11.00000  0.05    0.26
Q3    1   0.5770  0.7144  0.3859  11.00000  0.05    0.25
Q4    1   0.5873  0.7729  0.1313  11.00000  0.05    0.20
Q5    1   0.6970  0.5363  0.3692  11.00000  0.05    0.20
Q6    1   0.7256  0.7534  0.3525  11.00000  0.05    0.19
Q7    1   0.6751  0.7243  0.0732  11.00000  0.05    0.18
Q8    1   0.8631  0.7141  0.2225  11.00000  0.05    0.18
Q9    1   0.6490  0.3167  0.3568  11.00000  0.05    0.17
Q10   1   0.8446  0.6548  0.0879  11.00000  0.05    0.16
;
_shelx_res_checksum     9877
data_global
_journal_date_recd_electronic     2018-06-11
_journal_date_accepted     2018-07-04
_journal_name_full     'Acta Crystallographica, Section E'
_journal_year     2018
_journal_volume     74
_journal_issue      8
_journal_page_first     1058
_journal_page_last     1062
_journal_paper_category     GO
_journal_paper_doi     10.1107/S2056989018009593
_journal_coeditor_code     EB2009
_publ_contact_author_name     'Mikhail E. Minyaev'
_publ_contact_author_address
;
A.V.Topchiev Institute of Petrochemical Synthesis, Russian Academy of Sciences,
 29 Leninsky prospect, 119991, Moscow, Russian Federation
;
_publ_contact_author_email     'mminyaev@mail.ru'
_publ_contact_author_fax     '+7-495-633-8520'
_publ_contact_author_phone     '+7-926-811-5391'
_publ_section_title
;
(2<i>R</i>,3<i>R</i>)-1,4-Dioxaspiro[4.4]nonane-2,3-dicarboxylic and
(2<i>R</i>,3<i>R</i>)-1,4-dioxaspiro[4.5]decane-2,3-dicarboxylic acids
;
loop_
    _publ_author_name
    _publ_author_footnote
    _publ_author_address
    'Minyaev, Mikhail E.' .
;
A.V. Topchiev Institute of Petrochemical Synthesis, Russian Academy of Sciences,
29 Leninsky Prospect, 119991, Moscow,
Russian Federation
;
    'Roitershtein, Dmitrii M.' .
;
A.V. Topchiev Institute of Petrochemical Synthesis, Russian Academy of Sciences,
29 Leninsky Prospect, 119991, Moscow,
Russian Federation
N.D. Zelinsky Institute of Organic Chemistry, Russian Academy of Sciences,
47 Leninsky Prospect, Moscow, 119991, Russian Federation
;
    'Vinogradov, Alexey A.' .
;
A.V. Topchiev Institute of Petrochemical Synthesis, Russian Academy of Sciences,
29 Leninsky Prospect, 119991, Moscow,
Russian Federation
;
    'Ananyev, Ivan V.' .
;
A.N. Nesmeyanov Institute of Organoelement Compounds,
Russian Academy of Sciences, 28 Vavilova Str., Moscow, 119991,
Russian Federation
;
    'Nifant'ev, Ilya E.' .
;
A.V. Topchiev Institute of Petrochemical Synthesis, Russian Academy of Sciences,
29 Leninsky Prospect, 119991, Moscow,
Russian Federation
Chemistry Department, M.V. Lomonosov Moscow State University,
1 Leninskie Gory Str., Building 3, Moscow, 119991, Russian Federation
;
_publ_section_synopsis
;
The title compounds, (CH~2~)<i>~n~</i>C~3~H~2~O(COOH)~2~ (<i>n</i> = 4, 5),
display intermolecular hydrogen bonding, forming a two-dimensional framework.
;
