# Supplementary material for: (2R,3R)-1,4-Dioxa­spiro­[4.4]nonane-2,3-di­carb­oxy­lic and (2R,3R)-1,4-dioxa­spiro­[4.5]decane-2,3-di­carb­oxy­lic acids
Source: Acta Crystallogr E Crystallogr Commun. 2018 Jul 6;74(Pt 8):1058–62. doi: 10.1107/S2056989018009593 (PMC6073000; doi:10.1107/S2056989018009593)
Supplement: Supplementary file 2 [file e-74-01058-Isup2.hkl]

data_I                                                                       
_shelx_title ' sad in P2(1)'                                                    
_shelx_refln_list_code          4                                               
_shelx_F_calc_maximum       64.60                                               
_exptl_crystal_F_000       228.00                                               
_reflns_d_resolution_high  0.7330                                               
                                                                                
loop_                                                                           
 _space_group_symop_operation_xyz                                               
 'x, y, z'                                                                      
 '-x, y+1/2, -z'                                                                
                                                                                
_cell_length_a     6.2930                                                       
_cell_length_b     5.3712                                                       
_cell_length_c    14.0916                                                       
_cell_angle_alpha  90.000                                                       
_cell_angle_beta   92.885                                                       
_cell_angle_gamma  90.000                                                       
                                                                                
_shelx_F_squared_multiplier     1.000                                           
                                                                                
loop_                                                                           
 _refln_index_h                                                                 
 _refln_index_k                                                                 
 _refln_index_l                                                                 
 _refln_F_squared_calc                                                          
 _refln_F_squared_meas                                                          
 _refln_F_squared_sigma                                                         
 _refln_observed_status                                                         
   1  -7   0         55.43         62.52         6.51 o                         
   2  -7   0         23.20         23.46         7.59 o                         
   0  -6   0        111.39        108.39         9.39 o                         
   1  -6   0          6.70         10.46         3.06 o                         
   2  -6   0         53.40         54.40         5.68 o                         
   3  -6   0         25.65         33.26         5.24 o                         
   4  -6   0         32.60         32.29         5.55 o                         
   1  -5   0        159.51        146.42         5.30 o                         
   2  -5   0        121.80        119.60         6.50 o                         
   3  -5   0          0.27          0.12         5.99 o                         
   4  -5   0          7.36          7.26         4.26 o                         
   5  -5   0          2.53         -1.84         4.13 o                         
   6  -5   0          7.83          9.07         5.02 o                         
   0  -4   0        298.33        308.41         6.97 o                         
   1  -4   0        168.13        163.02         3.83 o                         
   2  -4   0        212.44        192.75         6.91 o                         
   3  -4   0        205.44        193.28         7.41 o                         
   4  -4   0        111.18        102.02         6.46 o                         
   5  -4   0         84.67         75.15         6.41 o                         
   6  -4   0          9.87          4.51        12.61 o                         
   7  -4   0         56.16         69.90        10.87 o                         
   1  -3   0        466.83        470.46         4.96 o                         
   2  -3   0        292.42        297.38         6.94 o                         
   3  -3   0         29.15         26.81         6.11 o                         
   4  -3   0         20.64         18.50         3.91 o                         
   5  -3   0         39.31         48.27         5.30 o                         
   6  -3   0         43.28         40.80         7.69 o                         
   7  -3   0         31.12         32.91         5.99 o                         
   0  -2   0       1559.54       1583.64        12.69 o                         
   1  -2   0        828.00        847.18         7.01 o                         
   2  -2   0        460.80        478.40         7.71 o                         
   3  -2   0        115.04        109.20         4.97 o                         
   4  -2   0         67.92         67.71         4.95 o                         
   5  -2   0          4.72          6.70         3.64 o                         
   6  -2   0         51.68         54.54         5.71 o                         
   7  -2   0         85.08         84.52         7.10 o                         
   8  -2   0         29.54         33.75         6.26 o                         
   1  -1   0        364.22        352.20         3.48 o                         
   2  -1   0        253.47        250.40         5.19 o                         
   3  -1   0        550.94        543.83         8.27 o                         
   4  -1   0         70.16         64.46         4.50 o                         
   5  -1   0         26.44         26.04         4.05 o                         
   6  -1   0        105.20        102.84         6.81 o                         
   7  -1   0          2.48          5.08         4.17 o                         
   8  -1   0          3.30          3.55         4.85 o                         
   1   0   0        103.79        100.08         2.03 o                         
   2   0   0          0.20         -0.32         1.18 o                         
   3   0   0       1327.99       1343.58         8.84 o                         
   4   0   0         38.58         41.72         2.75 o                         
   5   0   0          1.11          2.37         2.86 o                         
   6   0   0        134.85        140.45         7.00 o                         
   7   0   0         44.07         42.94         5.32 o                         
   8   0   0         21.61         24.95         5.47 o                         
   1   1   0        364.47        357.10         7.94 o                         
   2   1   0        253.52        246.16         3.54 o                         
   3   1   0        550.93        545.77         5.92 o                         
   4   1   0         70.21         61.05         3.23 o                         
   5   1   0         26.47         29.43         2.94 o                         
   6   1   0        104.99        111.69         4.94 o                         
   7   1   0          2.47          3.49         5.50 o                         
   8   1   0          3.36         -0.37         6.93 o                         
   2   2   0        461.11        476.63         7.26 o                         
   3   2   0        114.94        109.87         2.95 o                         
   4   2   0         67.80         69.10         3.13 o                         
   5   2   0          4.73          4.62         2.21 o                         
   6   2   0         51.86         55.21         5.23 o                         
   7   2   0         85.01         75.93         6.36 o                         
   8   2   0         29.56         26.86         8.20 o                         
   1   3   0        466.16        464.66         7.38 o                         
   2   3   0        292.71        296.74         7.51 o                         
   3   3   0         29.29         24.25         3.88 o                         
   4   3   0         20.59         19.48         3.56 o                         
   5   3   0         39.47         40.81         4.58 o                         
   6   3   0         43.27         24.62         4.77 o                         
   7   3   0         31.22         22.01         5.24 o                         
   0   4   0        298.17        320.98        10.58 o                         
   1   4   0        167.94        167.69         7.59 o                         
   2   4   0        212.73        205.69         8.17 o                         
   3   4   0        205.09        187.18         6.97 o                         
   4   4   0        110.96        108.76         6.12 o                         
   5   4   0         84.54         85.93         6.25 o                         
   6   4   0          9.91          3.13         4.16 o                         
   7   4   0         56.11         62.62         6.87 o                         
   1   5   0        159.88        141.88         8.04 o                         
   2   5   0        121.45        124.15         4.99 o                         
   3   5   0          0.27         -1.66         4.35 o                         
   4   5   0          7.33          3.30         3.88 o                         
   5   5   0          2.48         -1.82         3.88 o                         
   6   5   0          7.75          8.70         5.00 o                         
   0   6   0        111.07        111.01         9.51 o                         
   1   6   0          6.74          0.37         5.80 o                         
   2   6   0         53.61         60.59         6.09 o                         
   3   6   0         25.59         30.37         5.18 o                         
   4   6   0         32.85         35.78         5.70 o                         
   1   7   0         55.42         54.62         9.51 o                         
   2   7   0         23.09         26.88        10.70 o                         
  -2  -7   1          2.53          7.26         6.36 o                         
  -1  -7   1          6.98          8.23         4.51 o                         
   0  -7   1         61.12         75.63         6.70 o                         
   1  -7   1         66.48         63.80         6.55 o                         
   2  -7   1         40.48         36.25         8.32 o                         
  -4  -6   1          0.83         -3.19         4.59 o                         
  -3  -6   1         17.59         12.17         4.17 o                         
  -2  -6   1         48.58         54.50         5.61 o                         
  -1  -6   1        113.20        110.53         5.39 o                         
   0  -6   1         25.57         33.23         4.82 o                         
   1  -6   1          0.96         -1.10         3.21 o                         
   2  -6   1          3.75          1.15         3.56 o                         
   3  -6   1         17.82         29.32         5.06 o                         
   4  -6   1         74.09         86.45         7.33 o                         
  -6  -5   1          8.06         13.09         5.09 o                         
  -5  -5   1         75.23         85.34        12.34 o                         
  -4  -5   1         20.40         19.82         4.66 o                         
  -3  -5   1          4.73          1.07         3.61 o                         
  -2  -5   1        108.24        103.71         6.14 o                         
  -1  -5   1         48.33         53.10         3.87 o                         
   0  -5   1         98.65        102.84         3.91 o                         
   1  -5   1         72.78         69.40         4.37 o                         
   2  -5   1         57.05         51.78         5.09 o                         
   3  -5   1         68.14         68.44         5.96 o                         
   4  -5   1         13.89         13.63         4.48 o                         
   5  -5   1         44.69         39.86         6.07 o                         
   6  -5   1          9.13          7.55         4.88 o                         
  -7  -4   1         55.42         57.23         7.09 o                         
  -6  -4   1         27.10         44.43         5.98 o                         
  -5  -4   1         59.70         69.04         6.31 o                         
  -4  -4   1        109.63        101.37         6.50 o                         
  -3  -4   1         39.23         43.34         4.69 o                         
  -2  -4   1         43.64         48.63         4.82 o                         
  -1  -4   1         15.78         16.71         2.00 o                         
   0  -4   1         16.94         19.26         2.01 o                         
   1  -4   1        162.47        154.96         3.70 o                         
   2  -4   1         64.99         68.09         5.11 o                         
   3  -4   1         77.85         81.58         5.87 o                         
   4  -4   1        221.11        202.26         8.05 o                         
   5  -4   1         47.12         45.30         5.66 o                         
   6  -4   1         74.38         74.61         6.97 o                         
   7  -4   1          8.89          6.05         5.03 o                         
  -7  -3   1        179.64        168.05        13.45 o                         
  -6  -3   1         26.38         26.64         5.21 o                         
  -5  -3   1          2.97          6.97         3.87 o                         
  -4  -3   1        174.58        159.74        14.02 o                         
  -3  -3   1         47.20         46.62         4.15 o                         
  -2  -3   1        165.13        153.06         5.51 o                         
  -1  -3   1        381.48        384.71         5.79 o                         
   0  -3   1          5.80          3.11         1.35 o                         
   1  -3   1         23.99         28.70         1.90 o                         
   2  -3   1        709.60        691.76        10.10 o                         
   3  -3   1         20.00         19.11         3.48 o                         
   4  -3   1        178.57        173.72         7.17 o                         
   5  -3   1        113.11        105.81         6.82 o                         
   6  -3   1        123.52        118.51        18.72 o                         
   7  -3   1          7.32          5.11         5.00 o                         
  -8  -2   1         62.46         75.64        12.00 o                         
  -7  -2   1         81.02         76.92         7.12 o                         
  -6  -2   1         51.36         55.78         5.90 o                         
  -5  -2   1        125.06        113.65         6.60 o                         
  -4  -2   1          9.06          8.64         3.23 o                         
  -3  -2   1        184.05        185.04         5.83 o                         
  -2  -2   1         77.65         79.06         4.14 o                         
  -1  -2   1        884.17        937.13         7.35 o                         
   0  -2   1        781.52        786.79         5.37 o                         
   1  -2   1        265.86        259.65         3.01 o                         
   2  -2   1         92.13         83.34         4.19 o                         
   3  -2   1          8.34          9.00         2.64 o                         
   4  -2   1        234.54        224.78         7.11 o                         
   5  -2   1         61.39         55.71         7.26 o                         
   6  -2   1        164.75        168.15        10.46 o                         
   7  -2   1          0.73          4.00         4.52 o                         
   8  -2   1         38.14         42.39         6.64 o                         
  -8  -1   1         85.68        101.91         7.97 o                         
  -7  -1   1         21.59         19.81         5.12 o                         
  -6  -1   1        107.54        115.93         6.98 o                         
  -5  -1   1        708.86        676.71        11.69 o                         
  -4  -1   1        165.65        165.41        10.35 o                         
  -3  -1   1        339.63        337.93         7.05 o                         
  -2  -1   1        475.31        461.77         6.55 o                         
  -1  -1   1        182.62        172.97         3.97 o                         
   0  -1   1        824.84        809.29         4.27 o                         
   1  -1   1       1777.65       1738.60        20.91 o                         
   2  -1   1        342.45        352.42         5.87 o                         
   3  -1   1        607.97        587.78        11.63 o                         
   4  -1   1        140.59        146.71         7.44 o                         
   5  -1   1        135.40        132.06         6.42 o                         
   6  -1   1          1.18          3.97         3.74 o                         
   7  -1   1         38.62         42.46         5.77 o                         
   8  -1   1         15.88         22.62         6.15 o                         
  -8   0   1          1.89          0.45         4.28 o                         
  -7   0   1         18.50         23.20         9.45 o                         
  -6   0   1         40.80         42.47         4.89 o                         
  -5   0   1         67.35         67.53         3.73 o                         
  -4   0   1          4.22          2.11         1.73 o                         
  -3   0   1        726.73        738.13         6.65 o                         
  -2   0   1         31.22         35.31         1.96 o                         
  -1   0   1       1647.91       1659.30        26.66 o                         
   1   0   1       3981.23       3704.46        18.96 o                         
   2   0   1         12.73         14.15         1.87 o                         
   3   0   1        804.59        808.83         9.06 o                         
   4   0   1        415.43        423.59         7.80 o                         
   5   0   1        116.31        118.42         5.86 o                         
   6   0   1          5.32         11.16         5.52 o                         
   7   0   1        108.60        124.89        12.22 o                         
   8   0   1         41.11         38.79         9.19 o                         
  -8   1   1         85.79        101.21        11.15 o                         
  -7   1   1         21.62         14.85         6.40 o                         
  -6   1   1        107.52        106.69         4.81 o                         
  -5   1   1        708.80        691.56         9.80 o                         
  -4   1   1        165.80        163.28         4.29 o                         
  -3   1   1        339.83        336.34         4.99 o                         
  -2   1   1        475.10        463.58         5.76 o                         
  -1   1   1        182.25        183.87         6.36 o                         
   0   1   1        824.99        833.83         8.82 o                         
   1   1   1       1778.93       1759.02        10.06 o                         
   2   1   1        342.03        358.21         3.90 o                         
   3   1   1        608.02        590.36         6.03 o                         
   4   1   1        140.80        148.23         4.08 o                         
   5   1   1        135.55        144.78         4.65 o                         
   6   1   1          1.18          1.00         2.86 o                         
   7   1   1         38.65         44.33         7.91 o                         
   8   1   1         15.80         14.97         7.46 o                         
  -8   2   1         62.29         64.67         9.80 o                         
  -7   2   1         81.20         76.78         8.69 o                         
  -6   2   1         51.35         52.83         5.12 o                         
  -5   2   1        125.01        121.32         4.71 o                         
  -4   2   1          9.02          8.38         2.05 o                         
  -3   2   1        183.97        190.97         4.02 o                         
  -2   2   1         77.75         78.50         4.15 o                         
  -1   2   1        884.31        947.64        17.84 o                         
   0   2   1        781.51        784.25        11.03 o                         
   1   2   1        265.67        250.73         7.67 o                         
   2   2   1         92.34         93.24         3.90 o                         
   3   2   1          8.34          5.86         2.31 o                         
   4   2   1        234.48        228.21         4.27 o                         
   5   2   1         61.35         63.83         4.95 o                         
   6   2   1        164.76        163.04         7.23 o                         
   7   2   1          0.74          5.66         6.11 o                         
   8   2   1         38.20         22.68         8.49 o                         
  -7   3   1        179.65        180.48         8.42 o                         
  -6   3   1         26.42         29.72         4.72 o                         
  -5   3   1          3.00          5.73         3.45 o                         
  -4   3   1        174.30        160.62         6.42 o                         
  -3   3   1         47.36         44.65         7.16 o                         
  -2   3   1        165.07        162.79         3.11 o                         
  -1   3   1        381.25        377.77         8.65 o                         
   0   3   1          5.89          6.11         3.28 o                         
   1   3   1         23.90         21.57         4.47 o                         
   2   3   1        709.03        695.05         9.85 o                         
   3   3   1         20.05         22.22         3.10 o                         
   4   3   1        178.17        165.68         6.44 o                         
   5   3   1        112.91        105.03         6.10 o                         
   6   3   1        123.59        134.61         7.26 o                         
   7   3   1          7.35         -0.36         4.53 o                         
  -7   4   1         55.43         58.94         6.81 o                         
  -6   4   1         27.01         40.21         8.00 o                         
  -5   4   1         59.85         66.47         5.81 o                         
  -4   4   1        109.58        104.70         6.26 o                         
  -3   4   1         39.11         39.10         4.38 o                         
  -2   4   1         43.76         48.40         3.01 o                         
  -1   4   1         15.75         18.38         3.18 o                         
   0   4   1         16.95         17.78         3.16 o                         
   1   4   1        162.89        161.12         8.78 o                         
   2   4   1         65.17         64.46         4.75 o                         
   3   4   1         77.79         69.64         5.03 o                         
   4   4   1        221.31        206.15         7.76 o                         
   5   4   1         47.14         54.88        10.89 o                         
   6   4   1         74.19         79.41         6.82 o                         
   7   4   1          8.91          0.13         4.56 o                         
  -6   5   1          8.08         -0.35         5.02 o                         
  -5   5   1         75.18         80.46         6.91 o                         
  -4   5   1         20.56         19.30         4.48 o                         
  -3   5   1          4.69          3.15         3.50 o                         
  -2   5   1        108.46        112.53         9.84 o                         
  -1   5   1         48.44         47.73         4.80 o                         
   0   5   1         98.98         96.60         6.48 o                         
   1   5   1         72.98         75.12         5.42 o                         
   2   5   1         56.94         55.77         3.87 o                         
   3   5   1         68.19         66.19         5.56 o                         
   4   5   1         13.90         16.36         4.36 o                         
   5   5   1         44.85         43.12         5.82 o                         
   6   5   1          9.07          8.20        10.05 o                         
  -4   6   1          0.84         -1.25         4.04 o                         
  -3   6   1         17.38         16.85         4.61 o                         
  -2   6   1         48.74         45.11         5.49 o                         
  -1   6   1        113.20        108.98         6.80 o                         
   0   6   1         25.66         20.30         4.52 o                         
   1   6   1          0.93          1.12         3.64 o                         
   2   6   1          3.74          0.86         3.54 o                         
   3   6   1         17.71         16.93         6.21 o                         
   4   6   1         74.07         78.30         7.73 o                         
  -2   7   1          2.49         -0.62         6.40 o                         
  -1   7   1          7.03         -0.66         6.60 o                         
   0   7   1         61.18         60.59         6.99 o                         
   1   7   1         66.60         71.93        10.25 o                         
   2   7   1         40.32         43.33         5.91 o                         
  -2  -7   2         18.48         20.30         7.18 o                         
  -1  -7   2         93.81         90.09         7.31 o                         
   0  -7   2          6.31          9.26         6.91 o                         
   1  -7   2         18.26         26.53         7.75 o                         
   2  -7   2         64.85         73.53        10.21 o                         
  -4  -6   2          0.35          8.68         5.64 o                         
  -3  -6   2         23.89         34.03         5.05 o                         
  -2  -6   2          8.96          3.58         3.77 o                         
  -1  -6   2         60.19         66.71         5.92 o                         
   0  -6   2         23.32         27.98         4.67 o                         
   1  -6   2         13.31         14.38         3.46 o                         
   2  -6   2         23.05         28.08         4.97 o                         
   3  -6   2          1.16          3.35         4.26 o                         
   4  -6   2          5.60         15.03         5.11 o                         
  -6  -5   2         11.28          9.89         5.00 o                         
  -5  -5   2         34.76         38.40         6.87 o                         
  -4  -5   2         48.16         49.98         8.65 o                         
  -3  -5   2         11.80         11.71         5.56 o                         
  -2  -5   2         89.71         83.88         6.19 o                         
  -1  -5   2        428.81        415.81         7.75 o                         
   0  -5   2         45.17         41.55         2.95 o                         
   1  -5   2         65.85         66.45         4.28 o                         
   2  -5   2         14.83          7.99         3.68 o                         
   3  -5   2         87.42         85.98         6.43 o                         
   4  -5   2        102.10         92.54         8.16 o                         
   5  -5   2         40.05         36.63         5.87 o                         
   6  -5   2          2.68          5.12         5.86 o                         
  -7  -4   2         32.29         32.82         6.37 o                         
  -6  -4   2        106.69        100.70         7.54 o                         
  -5  -4   2         17.68         17.83         7.57 o                         
  -4  -4   2         10.34         10.60         4.01 o                         
  -3  -4   2         49.20         46.61         4.87 o                         
  -2  -4   2          3.37          2.23         2.93 o                         
  -1  -4   2         41.26         40.34         3.07 o                         
   0  -4   2         61.26         64.88         3.55 o                         
   1  -4   2        164.45        161.35         3.69 o                         
   2  -4   2        119.79        114.43         6.11 o                         
   3  -4   2         97.34         94.80         6.15 o                         
   4  -4   2          2.36          4.61         3.83 o                         
   5  -4   2         33.01         24.38         6.40 o                         
   6  -4   2         28.36         35.13         9.10 o                         
   7  -4   2         47.54         36.96         8.10 o                         
  -7  -3   2        117.57        122.66         8.82 o                         
  -6  -3   2         12.98          9.24         4.66 o                         
  -5  -3   2         24.24         23.11         4.70 o                         
  -4  -3   2        561.52        546.79        11.03 o                         
  -3  -3   2        236.48        247.83         7.17 o                         
  -2  -3   2          1.39          0.17         2.26 o                         
  -1  -3   2        301.90        322.45         5.38 o                         
   0  -3   2        216.23        222.91         3.81 o                         
   1  -3   2        502.52        513.03         4.94 o                         
   2  -3   2        230.35        230.70         6.51 o                         
   3  -3   2         37.12         37.22         4.04 o                         
   4  -3   2         98.11         87.46         5.88 o                         
   5  -3   2        292.55        278.06         9.30 o                         
   6  -3   2         38.26         33.22         5.49 o                         
   7  -3   2         18.71         13.31         6.03 o                         
  -8  -2   2          6.48          3.56         4.97 o                         
  -7  -2   2          6.95          8.00         4.72 o                         
  -6  -2   2         61.77         64.72         6.01 o                         
  -5  -2   2        103.88        101.70         6.42 o                         
  -4  -2   2         28.08         25.40         3.75 o                         
  -3  -2   2        222.84        220.49         6.29 o                         
  -2  -2   2        213.62        226.19         5.67 o                         
  -1  -2   2         37.43         39.62         2.25 o                         
   0  -2   2        591.16        594.45         4.78 o                         
   1  -2   2        624.47        646.47         5.38 o                         
   2  -2   2         26.85         31.30         3.15 o                         
   3  -2   2         15.69         15.47         2.94 o                         
   4  -2   2        167.75        156.12         6.39 o                         
   5  -2   2         30.41         30.26         6.66 o                         
   6  -2   2          2.59         -4.67         3.39 o                         
   7  -2   2         47.67         52.31         6.36 o                         
   8  -2   2         18.74         28.81         6.25 o                         
  -8  -1   2          5.31         -3.28         4.74 o                         
  -7  -1   2         10.85         17.01         5.11 o                         
  -6  -1   2        445.29        407.66        10.51 o                         
  -5  -1   2        162.70        161.28         6.79 o                         
  -4  -1   2        206.81        191.00         6.26 o                         
  -3  -1   2         29.35         37.35         3.34 o                         
  -2  -1   2        387.02        396.43         6.18 o                         
  -1  -1   2       1436.57       1412.12        20.75 o                         
   0  -1   2        918.49        854.79         5.10 o                         
   1  -1   2       4173.65       4043.17        61.06 o                         
   2  -1   2       1460.45       1482.41        13.82 o                         
   3  -1   2        513.78        520.77         8.23 o                         
   4  -1   2         74.21         70.14         4.61 o                         
   5  -1   2         84.37         88.08        10.79 o                         
   6  -1   2          5.33         10.69         4.12 o                         
   7  -1   2         16.33         17.26         4.81 o                         
   8  -1   2         61.67         67.85         7.34 o                         
  -8   0   2          1.62          7.04         4.69 o                         
  -7   0   2          8.76         15.51         4.49 o                         
  -6   0   2         63.12         65.51         8.30 o                         
  -5   0   2          0.60          5.61         2.27 o                         
  -4   0   2          6.28          7.45         2.92 o                         
  -3   0   2        414.35        452.12         5.43 o                         
  -2   0   2       2206.54       2238.03        13.16 o                         
  -1   0   2        279.28        282.50        13.04 o                         
   0   0   2        592.02        593.12         5.15 o                         
   1   0   2         16.84         21.91         1.80 o                         
   2   0   2         31.26         29.63         2.19 o                         
   3   0   2        680.11        688.04         8.35 o                         
   4   0   2        193.45        187.82         5.68 o                         
   5   0   2          4.18          5.82         5.25 o                         
   6   0   2         78.26         79.27         5.83 o                         
   7   0   2          7.80          3.18         4.55 o                         
   8   0   2         25.52         13.82         8.08 o                         
  -8   1   2          5.25         -1.64         6.19 o                         
  -7   1   2         10.83         12.42         4.09 o                         
  -6   1   2        445.55        416.59         9.17 o                         
  -5   1   2        162.85        161.60         4.98 o                         
  -4   1   2        206.70        187.78         6.49 o                         
  -3   1   2         29.23         36.52         3.01 o                         
  -2   1   2        387.25        395.05         5.74 o                         
  -1   1   2       1435.94       1434.89        13.98 o                         
   1   1   2       4172.77       3949.59        58.56 o                         
   2   1   2       1459.98       1453.83         8.03 o                         
   3   1   2        514.61        519.60         5.71 o                         
   4   1   2         74.02         70.77         3.31 o                         
   5   1   2         84.37         85.75         4.90 o                         
   6   1   2          5.31          6.36         5.21 o                         
   7   1   2         16.34         17.84         6.81 o                         
   8   1   2         61.83         72.71        10.25 o                         
  -8   2   2          6.47          5.58         6.11 o                         
  -7   2   2          6.92         -2.59         3.78 o                         
  -6   2   2         61.70         64.70         7.26 o                         
  -5   2   2        103.76        106.39         4.47 o                         
  -4   2   2         28.14         34.60         2.78 o                         
  -3   2   2        222.82        217.22         4.45 o                         
  -2   2   2        213.33        234.39         5.02 o                         
  -1   2   2         37.53         38.28         2.62 o                         
   0   2   2        590.45        611.23         9.97 o                         
   1   2   2        624.24        642.28        11.56 o                         
   2   2   2         26.77         33.26         2.80 o                         
   3   2   2         15.75         13.24         2.52 o                         
   4   2   2        168.12        156.77         3.54 o                         
   5   2   2         30.41         26.64         4.35 o                         
   6   2   2          2.57         -0.66         4.59 o                         
   7   2   2         47.62         48.27         8.20 o                         
   8   2   2         18.70         23.91         8.28 o                         
  -7   3   2        117.56        114.82         7.33 o                         
  -6   3   2         13.03         11.68         4.57 o                         
  -5   3   2         24.26         27.95         5.25 o                         
  -4   3   2        561.83        548.83        10.64 o                         
  -3   3   2        236.37        224.50         4.84 o                         
  -2   3   2          1.38          1.37         1.86 o                         
  -1   3   2        302.03        319.70         5.68 o                         
   0   3   2        216.70        222.88         7.91 o                         
   1   3   2        502.08        519.50        12.14 o                         
   2   3   2        230.16        235.72         6.14 o                         
   3   3   2         37.34         38.07         4.74 o                         
   4   3   2         97.95         90.17         8.20 o                         
   5   3   2        292.38        267.34         8.54 o                         
   6   3   2         38.31         36.48         6.07 o                         
   7   3   2         18.77         20.38         6.93 o                         
  -7   4   2         32.38         24.19         8.82 o                         
  -6   4   2        106.68        114.78         7.36 o                         
  -5   4   2         17.56         14.40         4.10 o                         
  -4   4   2         10.39         13.23         4.76 o                         
  -3   4   2         49.12         47.98         4.71 o                         
  -2   4   2          3.34          1.80         2.00 o                         
  -1   4   2         41.16         44.95         3.57 o                         
   0   4   2         61.22         65.82         6.36 o                         
   1   4   2        164.35        164.44         8.94 o                         
   2   4   2        119.57        107.68         5.43 o                         
   3   4   2         97.65         89.98         5.40 o                         
   4   4   2          2.39          5.00         5.17 o                         
   5   4   2         32.92         36.39         5.39 o                         
   6   4   2         28.39         37.85         5.65 o                         
   7   4   2         47.35         42.85         8.32 o                         
  -6   5   2         11.25         -2.65         4.54 o                         
  -5   5   2         34.80         38.53         5.80 o                         
  -4   5   2         48.05         53.41        14.91 o                         
  -3   5   2         11.90          7.11         5.78 o                         
  -2   5   2         89.69         90.88         9.35 o                         
  -1   5   2        428.91        430.81         7.47 o                         
   0   5   2         45.22         41.32         5.09 o                         
   1   5   2         65.73         71.79         5.47 o                         
   2   5   2         14.78         19.05         2.97 o                         
   3   5   2         87.33         81.86         5.82 o                         
   4   5   2        102.01         95.05         6.54 o                         
   5   5   2         39.95         36.93         5.54 o                         
   6   5   2          2.64          2.39         4.65 o                         
  -4   6   2          0.33         -0.95         4.15 o                         
  -3   6   2         23.78         22.72         5.10 o                         
  -2   6   2          8.95         15.09         6.97 o                         
  -1   6   2         60.01         67.45         8.73 o                         
   0   6   2         23.45         21.81         4.58 o                         
   1   6   2         13.30         14.70         4.27 o                         
   2   6   2         23.17         15.61         5.31 o                         
   3   6   2          1.14         -3.93         3.43 o                         
   4   6   2          5.58         -3.47         4.63 o                         
  -2   7   2         18.38         19.34         7.16 o                         
  -1   7   2         93.70         89.48        10.79 o                         
   0   7   2          6.35          0.11         4.42 o                         
   1   7   2         18.21         15.42         7.50 o                         
   2   7   2         64.89         67.49         6.53 o                         
  -2  -7   3          8.95          8.20         6.36 o                         
  -1  -7   3         13.72         10.38         4.58 o                         
   0  -7   3         33.82         35.50         5.57 o                         
   1  -7   3         18.33         19.15         7.59 o                         
   2  -7   3          7.76          4.26         7.30 o                         
  -4  -6   3         24.25         27.01         5.33 o                         
  -3  -6   3         11.40         12.11         4.50 o                         
  -2  -6   3         33.16         36.93         7.30 o                         
  -1  -6   3         88.97         95.68         6.48 o                         
   0  -6   3         74.22         77.87         6.06 o                         
   1  -6   3         25.68         28.63         3.84 o                         
   2  -6   3        191.79        179.39         8.35 o                         
   3  -6   3          0.28          0.14         3.91 o                         
   4  -6   3          4.08          8.93         4.84 o                         
  -6  -5   3          6.32          3.37         9.12 o                         
  -5  -5   3         11.41          5.12         4.42 o                         
  -4  -5   3         47.96         49.99         5.73 o                         
  -3  -5   3         24.19         32.10         4.67 o                         
  -2  -5   3          5.14          0.32         3.15 o                         
  -1  -5   3         60.21         65.72         4.16 o                         
   0  -5   3         77.49         77.66         3.64 o                         
   1  -5   3         55.02         50.02         3.95 o                         
   2  -5   3         25.61         29.36         4.47 o                         
   3  -5   3         20.24         26.12         4.78 o                         
   4  -5   3          0.76          3.85         4.08 o                         
   5  -5   3          8.77          8.21         4.76 o                         
   6  -5   3         33.20         38.51         6.30 o                         
  -7  -4   3         10.74         19.86         5.70 o                         
  -6  -4   3        107.46        108.02         8.08 o                         
  -5  -4   3          3.59          4.34         4.21 o                         
  -4  -4   3        179.57        167.02         7.49 o                         
  -3  -4   3        119.67        112.38         6.19 o                         
  -2  -4   3         47.85         50.58         4.43 o                         
  -1  -4   3        284.97        284.84         5.97 o                         
   0  -4   3          7.30          7.61         4.04 o                         
   1  -4   3        255.45        252.80         4.33 o                         
   2  -4   3        164.82        155.50         6.65 o                         
   3  -4   3         71.90         77.57         5.98 o                         
   4  -4   3         52.13         48.00         5.30 o                         
   5  -4   3          4.57          0.36         4.03 o                         
   6  -4   3         27.38         28.09         5.68 o                         
  -7  -3   3          1.42         -0.66         4.74 o                         
  -6  -3   3         41.95         39.26         5.71 o                         
  -5  -3   3         25.10         26.95         4.76 o                         
  -4  -3   3        112.44        107.81         7.50 o                         
  -3  -3   3        163.65        171.65         6.31 o                         
  -2  -3   3        288.91        295.31         6.86 o                         
  -1  -3   3         14.59         17.88         3.86 o                         
   0  -3   3        638.45        633.00         5.95 o                         
   1  -3   3         81.61         80.19         2.51 o                         
   2  -3   3         22.43         23.38         3.32 o                         
   3  -3   3        287.55        267.85         7.71 o                         
   4  -3   3         42.02         36.54         4.94 o                         
   5  -3   3          1.85          3.22         3.93 o                         
   6  -3   3         51.19         55.73        10.66 o                         
   7  -3   3          6.43          9.25         5.17 o                         
  -8  -2   3         79.11         91.52        16.83 o                         
  -7  -2   3         13.79          9.81         6.64 o                         
  -6  -2   3         58.43         54.90         5.83 o                         
  -5  -2   3         41.27         35.46         4.78 o                         
  -4  -2   3        281.04        282.09         7.75 o                         
  -3  -2   3        333.38        336.67         7.32 o                         
  -2  -2   3          2.33          6.00         2.34 o                         
  -1  -2   3         79.16         93.48         3.16 o                         
   0  -2   3        959.64        960.41         6.16 o                         
   1  -2   3        181.20        187.58         3.45 o                         
   2  -2   3         40.03         39.81         3.36 o                         
   3  -2   3        130.65        125.91         5.42 o                         
   4  -2   3        190.18        181.09         6.87 o                         
   5  -2   3        111.29         98.13         6.37 o                         
   6  -2   3          1.01         -5.33         4.33 o                         
   7  -2   3         83.28         84.71        20.85 o                         
   8  -2   3         13.99          6.96         5.61 o                         
  -8  -1   3         34.52         31.73         6.38 o                         
  -7  -1   3        101.76        109.22         7.47 o                         
  -6  -1   3         38.04         31.60         5.68 o                         
  -5  -1   3         22.27         23.64         4.74 o                         
  -4  -1   3         27.45         27.48         2.21 o                         
  -3  -1   3         44.99         49.98         3.58 o                         
  -2  -1   3        510.77        511.99         8.35 o                         
  -1  -1   3        327.76        319.69         4.63 o                         
   0  -1   3        712.95        708.50         4.70 o                         
   1  -1   3       1330.48       1326.65         9.16 o                         
   2  -1   3        510.45        516.07         7.30 o                         
   3  -1   3        748.97        730.15         9.62 o                         
   4  -1   3        115.56        105.11         5.56 o                         
   5  -1   3         87.39         92.28         5.98 o                         
   6  -1   3          8.54          9.19         4.15 o                         
   7  -1   3          5.16          7.61         4.40 o                         
   8  -1   3          6.58          2.21         5.01 o                         
  -8   0   3         76.33         90.60         9.80 o                         
  -7   0   3         45.02         42.58         7.14 o                         
  -6   0   3         23.25         26.51         4.46 o                         
  -5   0   3        375.91        362.87         7.10 o                         
  -4   0   3        473.43        468.24         6.33 o                         
  -3   0   3        413.25        413.73        17.35 o                         
  -2   0   3       2432.63       2529.85        14.40 o                         
  -1   0   3         23.89         21.20         2.30 o                         
   0   0   3        485.25        447.53         3.23 o                         
   1   0   3        163.58        169.66         3.39 o                         
   2   0   3         75.33         65.47         3.44 o                         
   3   0   3         96.92        103.85         4.10 o                         
   4   0   3        330.37        354.38         7.34 o                         
   5   0   3          4.72          9.15         5.50 o                         
   6   0   3          0.82         -3.36         3.22 o                         
   7   0   3          0.33          7.35         4.15 o                         
   8   0   3          1.98          3.57         7.46 o                         
  -8   1   3         34.47         20.46         7.91 o                         
  -7   1   3        101.53        113.88         7.00 o                         
  -6   1   3         38.02         40.75         3.61 o                         
  -5   1   3         22.12         19.27         2.83 o                         
  -4   1   3         27.38         28.17         2.63 o                         
  -3   1   3         44.88         51.95         3.49 o                         
  -2   1   3        510.87        507.76         6.82 o                         
  -1   1   3        327.65        309.37         7.50 o                         
   0   1   3        712.71        700.76        10.38 o                         
   1   1   3       1329.64       1331.63        10.91 o                         
   2   1   3        510.73        503.38         8.32 o                         
   3   1   3        748.32        720.81        19.13 o                         
   4   1   3        115.33        112.76         4.35 o                         
   5   1   3         87.55         90.69         5.04 o                         
   6   1   3          8.40          4.05         3.32 o                         
   7   1   3          5.18         -3.20         6.15 o                         
   8   1   3          6.63          2.71         7.38 o                         
  -8   2   3         79.15         94.11        10.58 o                         
  -7   2   3         13.71         12.48         4.19 o                         
  -6   2   3         58.49         60.62         5.29 o                         
  -5   2   3         41.52         36.18         3.34 o                         
  -4   2   3        280.68        273.52         6.03 o                         
  -3   2   3        333.26        333.88         6.65 o                         
  -2   2   3          2.33          5.73         2.06 o                         
  -1   2   3         79.11         89.97         5.21 o                         
   0   2   3        959.88        964.48        12.71 o                         
   1   2   3        181.74        190.69         4.45 o                         
   2   2   3         40.14         44.69         3.13 o                         
   3   2   3        130.76        120.85         4.82 o                         
   4   2   3        190.69        183.89         6.21 o                         
   5   2   3        111.54        102.23         8.00 o                         
   6   2   3          1.01         -0.45         4.67 o                         
   7   2   3         83.05         75.99         9.27 o                         
   8   2   3         14.02          8.57         7.96 o                         
  -7   3   3          1.43          3.71        12.20 o                         
  -6   3   3         41.96         44.37         5.18 o                         
  -5   3   3         25.14         23.84         4.26 o                         
  -4   3   3        112.41        109.81         4.48 o                         
  -3   3   3        163.52        165.61         5.55 o                         
  -2   3   3        289.03        303.52         6.41 o                         
  -1   3   3         14.68         17.67         2.42 o                         
   0   3   3        638.44        660.40        12.47 o                         
   1   3   3         81.68         82.26         6.48 o                         
   2   3   3         22.33         23.60         3.47 o                         
   3   3   3        287.44        271.47         7.11 o                         
   4   3   3         42.06         39.90         4.30 o                         
   5   3   3          1.83          2.45         3.44 o                         
   6   3   3         51.49         55.53         7.71 o                         
   7   3   3          6.43          7.09         6.27 o                         
  -7   4   3         10.71          7.52         4.78 o                         
  -6   4   3        107.70        113.90        11.46 o                         
  -5   4   3          3.56          0.99         6.46 o                         
  -4   4   3        179.59        168.49         7.31 o                         
  -3   4   3        119.77        123.14         8.28 o                         
  -2   4   3         47.90         50.48         5.29 o                         
  -1   4   3        284.85        284.76         6.67 o                         
   0   4   3          7.33         11.40         4.39 o                         
   1   4   3        255.79        248.72        10.66 o                         
   2   4   3        165.25        150.99         5.97 o                         
   3   4   3         71.77         76.95         5.18 o                         
   4   4   3         52.28         50.82         4.99 o                         
   5   4   3          4.55          3.64         3.80 o                         
   6   4   3         27.41         22.19         5.31 o                         
  -6   5   3          6.26         -3.12         9.74 o                         
  -5   5   3         11.42         14.63         4.83 o                         
  -4   5   3         47.97         51.72         5.82 o                         
  -3   5   3         23.97         22.94         4.55 o                         
  -2   5   3          5.14          7.79         5.78 o                         
  -1   5   3         60.34         65.31         4.22 o                         
   0   5   3         77.25         81.98         8.12 o                         
   1   5   3         55.09         51.75         7.46 o                         
   2   5   3         25.47         28.75         4.14 o                         
   3   5   3         20.30         12.91         3.88 o                         
   4   5   3          0.73         -6.40         3.20 o                         
   5   5   3          8.71         12.74         4.70 o                         
   6   5   3         33.12         31.56         6.03 o                         
  -4   6   3         24.28         21.90         5.56 o                         
  -3   6   3         11.40          9.32         4.39 o                         
  -2   6   3         33.16         36.21         8.20 o                         
  -1   6   3         89.13         97.19        10.01 o                         
   0   6   3         74.11         74.17         6.17 o                         
   1   6   3         25.64         25.61         4.69 o                         
   2   6   3        192.02        179.03         7.87 o                         
   3   6   3          0.28         -2.89         4.59 o                         
   4   6   3          4.13          5.00         4.86 o                         
  -2   7   3          8.86          4.05         6.75 o                         
  -1   7   3         13.72         12.84         7.42 o                         
   0   7   3         33.80         27.84         7.34 o                         
   1   7   3         18.32         16.65         8.12 o                         
   2   7   3          7.76          1.12         5.02 o                         
  -1  -7   4         22.38         19.99         5.58 o                         
   0  -7   4         54.68         73.65         6.58 o                         
   1  -7   4         35.69         46.87         9.23 o                         
  -4  -6   4         12.60         19.94         4.98 o                         
  -3  -6   4         11.92          8.35         4.25 o                         
  -2  -6   4         47.67         52.63         7.03 o                         
  -1  -6   4         31.52         28.17         4.79 o                         
   0  -6   4          4.11          0.77         3.56 o                         
   1  -6   4          2.05          5.71         4.13 o                         
   2  -6   4         79.39         75.48         6.70 o                         
   3  -6   4         23.75         18.36         5.02 o                         
   4  -6   4          4.68          0.12         4.34 o                         
  -6  -5   4          6.74          4.14         4.53 o                         
  -5  -5   4         17.52         22.76         5.35 o                         
  -4  -5   4        219.50        224.29         8.85 o                         
  -3  -5   4         84.05         80.43         6.17 o                         
  -2  -5   4         23.58         25.79         4.07 o                         
  -1  -5   4          0.97         -2.36         2.20 o                         
   0  -5   4         14.86         12.45         3.66 o                         
   1  -5   4         26.90         30.91         3.53 o                         
   2  -5   4        238.51        224.39         8.41 o                         
   3  -5   4         62.23         51.63         5.65 o                         
   4  -5   4          8.22          3.02         4.90 o                         
   5  -5   4          1.08         -3.53         4.22 o                         
  -7  -4   4          4.84          8.38         5.29 o                         
  -6  -4   4         33.77         45.23         6.34 o                         
  -5  -4   4         40.64         42.99         5.52 o                         
  -4  -4   4         48.36         46.84         6.77 o                         
  -3  -4   4         61.82         66.95         5.30 o                         
  -2  -4   4         18.15         14.43         3.44 o                         
  -1  -4   4        269.73        277.57         5.86 o                         
   0  -4   4          4.91          4.22         1.81 o                         
   1  -4   4        147.52        141.26         3.59 o                         
   2  -4   4         81.92         76.63         5.79 o                         
   3  -4   4         29.11         23.47         4.39 o                         
   4  -4   4         97.03         94.47         6.65 o                         
   5  -4   4         42.03         32.79         5.30 o                         
   6  -4   4        143.47        145.58         8.54 o                         
  -7  -3   4         29.51         28.43         5.93 o                         
  -6  -3   4          5.17          3.07         4.31 o                         
  -5  -3   4        134.36        126.16         7.06 o                         
  -4  -3   4        281.72        271.65         8.35 o                         
  -3  -3   4         82.61         83.89         5.14 o                         
  -2  -3   4         43.17         55.02         3.88 o                         
  -1  -3   4         69.67         68.04         3.20 o                         
   0  -3   4         98.26        109.92         3.08 o                         
   1  -3   4        235.60        232.76         4.33 o                         
   2  -3   4        177.42        181.44         7.53 o                         
   3  -3   4         24.90         23.34         3.75 o                         
   4  -3   4         59.47         66.49         5.52 o                         
   5  -3   4         25.03         22.76         4.77 o                         
   6  -3   4         44.37         44.64         6.01 o                         
   7  -3   4         40.17         39.32         6.52 o                         
  -8  -2   4         51.62         62.13         7.44 o                         
  -7  -2   4          9.18         11.35         4.97 o                         
  -6  -2   4         72.46         64.70         6.10 o                         
  -5  -2   4        620.85        592.07        11.79 o                         
  -4  -2   4        158.00        169.53         6.63 o                         
  -3  -2   4        273.78        269.18         6.76 o                         
  -2  -2   4        713.26        710.74         8.95 o                         
  -1  -2   4        274.63        294.76         4.52 o                         
   0  -2   4        207.04        201.01         3.65 o                         
   1  -2   4        205.71        197.47         4.01 o                         
   2  -2   4        230.40        239.23         3.80 o                         
   3  -2   4        354.83        364.34         8.06 o                         
   4  -2   4        343.14        337.25         8.71 o                         
   5  -2   4         11.58          8.26         4.01 o                         
   6  -2   4         92.05         90.22         6.89 o                         
   7  -2   4         71.57         77.98         7.23 o                         
  -8  -1   4        110.84        126.13         8.47 o                         
  -7  -1   4         42.37         41.49        14.13 o                         
  -6  -1   4          8.28         12.08         4.16 o                         
  -5  -1   4         27.55         34.80         4.53 o                         
  -4  -1   4         32.99         35.09         3.48 o                         
  -3  -1   4        148.86        149.71         5.15 o                         
  -2  -1   4        203.86        198.97         4.87 o                         
  -1  -1   4         24.06         29.18         2.07 o                         
   0  -1   4       1028.49       1013.94         6.04 o                         
   1  -1   4         84.93         89.05         2.80 o                         
   2  -1   4        238.18        246.49         4.12 o                         
   3  -1   4         23.68         21.75         2.89 o                         
   4  -1   4         69.25         68.40         4.86 o                         
   5  -1   4         87.54         84.88         5.85 o                         
   6  -1   4         19.48         21.38         5.25 o                         
   7  -1   4          1.42         -2.74         3.95 o                         
   8  -1   4         22.99         23.04        11.50 o                         
  -8   0   4          0.20          0.15         4.33 o                         
  -7   0   4          2.39          3.23         5.64 o                         
  -6   0   4         31.47         34.11         4.87 o                         
  -5   0   4         13.95         12.49         2.58 o                         
  -4   0   4        264.57        277.05        10.13 o                         
  -3   0   4        191.73        181.05        13.31 o                         
  -2   0   4        103.27         95.77         3.73 o                         
  -1   0   4          6.64          7.80         1.49 o                         
   0   0   4        871.19        812.51         6.25 o                         
   1   0   4        259.40        268.67         8.90 o                         
   2   0   4       1510.11       1443.64        11.63 o                         
   3   0   4        484.10        502.26         7.50 o                         
   4   0   4         44.48         44.47         3.67 o                         
   5   0   4         50.49         53.98         5.50 o                         
   6   0   4         28.34         30.20         4.54 o                         
   7   0   4          2.49          4.46         4.16 o                         
   8   0   4          0.52          8.49         7.87 o                         
  -8   1   4        110.98        121.14        11.36 o                         
  -7   1   4         42.33         46.70         8.00 o                         
  -6   1   4          8.25          4.01         3.64 o                         
  -5   1   4         27.51         30.44         3.14 o                         
  -4   1   4         32.77         33.40         4.20 o                         
  -3   1   4        148.83        149.93         5.07 o                         
  -2   1   4        204.08        192.30         4.79 o                         
  -1   1   4         24.24         28.34         3.65 o                         
   0   1   4       1029.83       1014.72        13.74 o                         
   1   1   4         84.95         88.33         3.28 o                         
   2   1   4        238.07        249.17         6.23 o                         
   3   1   4         23.57         22.95         3.26 o                         
   4   1   4         69.27         71.96         4.02 o                         
   5   1   4         87.87         88.63         5.05 o                         
   6   1   4         19.64         10.50         5.78 o                         
   7   1   4          1.40         -2.71         5.86 o                         
   8   1   4         22.90         23.58         8.53 o                         
  -8   2   4         51.59         74.80         9.97 o                         
  -7   2   4          9.15          2.23         3.82 o                         
  -6   2   4         72.49         70.10         7.34 o                         
  -5   2   4        620.77        574.30         8.66 o                         
  -4   2   4        157.79        162.93         5.89 o                         
  -3   2   4        274.28        267.05         6.46 o                         
  -2   2   4        712.58        728.46        15.34 o                         
  -1   2   4        274.39        299.81         8.61 o                         
   1   2   4        205.86        193.15         5.41 o                         
   2   2   4        230.63        242.32         6.85 o                         
   3   2   4        355.43        358.54         9.35 o                         
   4   2   4        342.72        347.34        10.74 o                         
   5   2   4         11.55          0.98         4.39 o                         
   6   2   4         91.95         97.72         8.86 o                         
   7   2   4         71.45         81.44         9.80 o                         
  -7   3   4         29.53         34.74         6.60 o                         
  -6   3   4          5.21          6.94         3.80 o                         
  -5   3   4        134.34        133.90         6.58 o                         
  -4   3   4        281.92        263.09         6.21 o                         
  -3   3   4         82.84         78.00         4.68 o                         
  -2   3   4         43.08         42.64         3.54 o                         
  -1   3   4         69.68         72.46         5.70 o                         
   1   3   4        235.33        241.91         9.35 o                         
   2   3   4        177.24        180.11         9.92 o                         
   3   3   4         24.79         23.52         4.49 o                         
   4   3   4         59.51         66.95         5.07 o                         
   5   3   4         25.20         32.93         5.99 o                         
   6   3   4         44.47         37.60         7.14 o                         
   7   3   4         40.26         33.18         7.79 o                         
  -7   4   4          4.87          7.01         4.67 o                         
  -6   4   4         33.79         42.44         5.66 o                         
  -5   4   4         40.44         43.04         5.34 o                         
  -4   4   4         48.61         52.45         5.20 o                         
  -3   4   4         62.01         59.93         4.74 o                         
  -2   4   4         18.28         23.70         4.84 o                         
  -1   4   4        270.01        294.98        10.33 o                         
   0   4   4          4.93          2.46         4.10 o                         
   1   4   4        147.72        146.89         9.27 o                         
   2   4   4         81.88         77.96         4.96 o                         
   3   4   4         29.00         23.25         3.81 o                         
   4   4   4         96.87        105.44         6.15 o                         
   5   4   4         42.15         43.55         6.73 o                         
   6   4   4        143.22        117.65        10.25 o                         
  -6   5   4          6.85         -0.87         8.92 o                         
  -5   5   4         17.44         18.09         4.91 o                         
  -4   5   4        219.37        234.48         9.16 o                         
  -3   5   4         84.39         86.50         6.36 o                         
  -1   5   4          0.99          0.00         3.81 o                         
   0   5   4         14.82         10.01         5.50 o                         
   1   5   4         26.92         26.94         6.60 o                         
   2   5   4        238.71        206.07         7.51 o                         
   3   5   4         62.23         57.63         6.85 o                         
   4   5   4          8.24          6.19         5.72 o                         
   5   5   4          1.09         -7.34         3.67 o                         
  -4   6   4         12.68         14.34         5.06 o                         
  -3   6   4         11.92         10.11         4.52 o                         
  -2   6   4         47.52         38.18         8.49 o                         
  -1   6   4         31.31         36.95         7.59 o                         
   0   6   4          4.13          8.07         7.03 o                         
   1   6   4          2.07          0.98         3.66 o                         
   2   6   4         79.29         84.39         6.24 o                         
   3   6   4         23.72         23.56         5.02 o                         
   4   6   4          4.68         -4.55         3.85 o                         
  -1   7   4         22.53         25.10         8.04 o                         
   0   7   4         54.47         70.99         9.84 o                         
   1   7   4         35.55         31.99         6.44 o                         
  -1  -7   5         23.01         19.25         7.18 o                         
   0  -7   5         75.54         96.21         7.12 o                         
   1  -7   5        111.04         98.01        11.28 o                         
  -4  -6   5          7.31          5.78         4.31 o                         
  -3  -6   5         87.79         93.52         6.77 o                         
  -2  -6   5         33.74         38.68         4.87 o                         
  -1  -6   5         59.35         69.52         5.93 o                         
   0  -6   5         11.17         25.80         6.44 o                         
   1  -6   5          5.55          8.12         6.89 o                         
   2  -6   5         29.04         30.87         6.42 o                         
   3  -6   5         22.50         26.14         7.98 o                         
   4  -6   5          9.69          7.70        10.21 o                         
  -5  -5   5         18.12         18.99         5.25 o                         
  -4  -5   5        114.36        119.68         7.20 o                         
  -3  -5   5        146.20        152.17         7.35 o                         
  -2  -5   5         45.54         52.81         4.94 o                         
  -1  -5   5         29.53         29.81         3.36 o                         
   0  -5   5         63.80         62.49        11.17 o                         
   1  -5   5        156.57        151.57         7.50 o                         
   2  -5   5        127.94        113.87         6.99 o                         
   3  -5   5         21.55         20.20         4.85 o                         
   4  -5   5         47.56         40.93         5.98 o                         
   5  -5   5         39.10         39.78         6.28 o                         
  -6  -4   5         41.65         46.17         6.13 o                         
  -5  -4   5          5.74         11.84         4.67 o                         
  -4  -4   5         23.46         21.57         5.31 o                         
  -3  -4   5        129.18        116.02         6.15 o                         
  -2  -4   5         20.26         28.90         3.80 o                         
  -1  -4   5        298.78        302.67         6.09 o                         
   0  -4   5        141.58        142.00         4.61 o                         
   1  -4   5        104.01        106.55         6.06 o                         
   2  -4   5        225.10        204.47         8.63 o                         
   3  -4   5         56.50         58.29         5.51 o                         
   4  -4   5         34.24         33.46         5.06 o                         
   5  -4   5         14.68         13.35         4.69 o                         
   6  -4   5         41.59         43.55        12.63 o                         
  -7  -3   5         15.74         19.18         8.51 o                         
  -6  -3   5         13.03         11.35         4.68 o                         
  -5  -3   5        144.18        139.41         8.61 o                         
  -4  -3   5         69.57         62.13         5.17 o                         
  -3  -3   5        231.38        228.20         9.31 o                         
  -2  -3   5         81.07         79.23         9.62 o                         
  -1  -3   5         21.11         27.70         2.37 o                         
   0  -3   5        175.15        179.94         4.08 o                         
   1  -3   5        317.40        334.79         5.41 o                         
   2  -3   5         38.32         40.19         3.99 o                         
   3  -3   5         32.01         31.53         4.14 o                         
   4  -3   5         44.11         35.24         4.80 o                         
   5  -3   5         28.73         24.01         8.20 o                         
   6  -3   5         31.14         37.22         5.76 o                         
   7  -3   5          4.37         14.46         5.47 o                         
  -8  -2   5         23.26         30.39         6.28 o                         
  -7  -2   5          4.79          0.42         4.41 o                         
  -6  -2   5          0.69         -0.96         8.43 o                         
  -5  -2   5         29.50         31.57         4.75 o                         
  -4  -2   5        172.96        168.76         6.71 o                         
  -3  -2   5          3.53          3.30         2.53 o                         
  -2  -2   5        559.32        577.60         8.12 o                         
  -1  -2   5        257.38        262.64         4.33 o                         
   0  -2   5        300.65        325.82         4.30 o                         
   1  -2   5        148.03        144.80         3.95 o                         
   2  -2   5        230.98        233.71         5.09 o                         
   3  -2   5          1.78          0.27         1.72 o                         
   4  -2   5         16.22         11.58         5.58 o                         
   5  -2   5         46.86         49.17         5.26 o                         
   6  -2   5          9.45          3.47         4.24 o                         
   7  -2   5         10.42          5.30         5.52 o                         
  -8  -1   5         56.95         59.32        10.35 o                         
  -7  -1   5         17.26         21.92         5.23 o                         
  -6  -1   5         75.85         74.37         6.13 o                         
  -5  -1   5        258.91        256.66         9.80 o                         
  -4  -1   5         94.90         98.98         6.23 o                         
  -3  -1   5        500.58        515.77         8.31 o                         
  -2  -1   5        623.74        638.74         7.87 o                         
  -1  -1   5        117.16        115.79         3.18 o                         
   0  -1   5        280.44        285.73         8.80 o                         
   1  -1   5       1313.33       1318.75         8.59 o                         
   2  -1   5          4.00          2.69         1.62 o                         
   3  -1   5         65.06         70.29         4.52 o                         
   4  -1   5        258.08        249.76         7.33 o                         
   5  -1   5         39.66         38.69         4.68 o                         
   6  -1   5         10.87          9.27         4.25 o                         
   7  -1   5         17.10         21.00         7.16 o                         
   8  -1   5         25.67         25.34         6.10 o                         
  -8   0   5         30.41         33.86         7.28 o                         
  -7   0   5          1.44         -4.60         3.70 o                         
  -6   0   5         26.64         35.54         4.80 o                         
  -5   0   5         82.93         88.08         5.40 o                         
  -4   0   5         21.59         19.05         3.30 o                         
  -3   0   5         53.84         63.82         4.43 o                         
  -2   0   5         86.32         93.13         4.10 o                         
  -1   0   5        716.59        712.21         9.80 o                         
   0   0   5          5.92          6.50         1.26 o                         
   1   0   5        297.43        316.51         4.70 o                         
   2   0   5          8.57          5.88         2.00 o                         
   3   0   5         15.66         22.47         2.74 o                         
   4   0   5         37.58         37.11         3.52 o                         
   5   0   5          3.52          7.67         3.29 o                         
   6   0   5          8.03          4.88         3.68 o                         
   7   0   5         42.51         37.43         7.59 o                         
   8   0   5          0.05        -12.47         6.23 o                         
  -8   1   5         56.91         47.65         8.94 o                         
  -7   1   5         17.25         20.07         4.53 o                         
  -6   1   5         75.92         74.92         4.53 o                         
  -5   1   5        258.96        264.85         6.22 o                         
  -4   1   5         94.79         98.08         5.08 o                         
  -3   1   5        499.96        509.49         8.31 o                         
  -2   1   5        624.35        640.85         8.17 o                         
  -1   1   5        116.84        120.93         6.40 o                         
   0   1   5        280.18        290.01         8.37 o                         
   1   1   5       1313.39       1288.33        10.25 o                         
   2   1   5          4.03          3.12         2.13 o                         
   3   1   5         65.42         69.43         5.09 o                         
   4   1   5        258.14        246.08         6.11 o                         
   5   1   5         39.50         42.43         4.04 o                         
   6   1   5         10.98         11.15         5.91 o                         
   7   1   5         17.17         16.73         7.30 o                         
   8   1   5         25.59         25.34         8.90 o                         
  -8   2   5         23.28         30.72         7.96 o                         
  -7   2   5          4.73         -1.38         4.06 o                         
  -6   2   5          0.68          3.35         2.79 o                         
  -5   2   5         29.50         27.86         3.39 o                         
  -4   2   5        173.21        162.17         6.11 o                         
  -3   2   5          3.53          3.44         2.35 o                         
  -2   2   5        559.09        585.27         8.65 o                         
  -1   2   5        257.80        266.35         8.98 o                         
   0   2   5        301.63        313.80         9.64 o                         
   1   2   5        148.10        142.59         4.59 o                         
   2   2   5        231.28        232.23         6.60 o                         
   3   2   5          1.73          1.64         2.54 o                         
   4   2   5         16.23         20.38         4.55 o                         
   5   2   5         46.72         45.36         6.32 o                         
   6   2   5          9.47         13.33         5.74 o                         
   7   2   5         10.48          0.74         6.32 o                         
  -7   3   5         15.77         13.02         8.76 o                         
  -6   3   5         13.14          9.39         4.06 o                         
  -5   3   5        144.52        142.90         6.86 o                         
  -4   3   5         69.68         64.03         4.95 o                         
  -3   3   5        231.46        219.84         6.82 o                         
  -2   3   5         81.00         91.07         4.70 o                         
  -1   3   5         21.16         24.40         4.39 o                         
   1   3   5        317.25        323.11         8.08 o                         
   2   3   5         38.33         37.07         4.06 o                         
   3   3   5         32.09         36.74         4.63 o                         
   4   3   5         44.00         32.81         5.25 o                         
   5   3   5         28.71         30.47         5.91 o                         
   6   3   5         31.36         40.02         7.18 o                         
   7   3   5          4.37        -10.58         5.95 o                         
  -6   4   5         41.63         51.99         6.04 o                         
  -5   4   5          5.74          4.66        10.97 o                         
  -4   4   5         23.42         23.45         4.32 o                         
  -3   4   5        129.03        125.57         7.44 o                         
  -2   4   5         20.24         15.99         4.92 o                         
  -1   4   5        298.72        315.40        11.15 o                         
   2   4   5        225.17        210.33         8.37 o                         
   3   4   5         56.38         50.28         5.86 o                         
   4   4   5         34.31         30.59         5.70 o                         
   5   4   5         14.59         14.31         5.37 o                         
   6   4   5         41.43         47.45         7.91 o                         
  -5   5   5         18.16         17.32         5.01 o                         
  -4   5   5        114.36        125.41         7.43 o                         
  -3   5   5        145.97        157.85         9.06 o                         
  -1   5   5         29.44         29.81         5.78 o                         
   0   5   5         63.62         73.65         7.71 o                         
   2   5   5        128.06        120.50         6.14 o                         
   3   5   5         21.44         25.06         5.21 o                         
   4   5   5         47.52         58.11         7.14 o                         
   5   5   5         39.09         41.05         7.42 o                         
  -4   6   5          7.30          1.44         5.35 o                         
  -3   6   5         88.01        100.00         7.30 o                         
  -2   6   5         33.50         38.96         8.24 o                         
   0   6   5         11.14         17.18         5.74 o                         
   2   6   5         29.10         29.57         5.78 o                         
   3   6   5         22.49         23.13         5.95 o                         
   4   6   5          9.62          8.16         5.41 o                         
  -1   7   5         23.10         18.08         7.30 o                         
   0   7   5         75.80         74.35         9.92 o                         
   1   7   5        110.84        102.19         9.06 o                         
  -4  -6   6         84.08         98.20         7.16 o                         
  -3  -6   6        121.77        121.17         8.53 o                         
  -2  -6   6         17.51         13.17         4.05 o                         
  -1  -6   6          1.61          2.45         3.53 o                         
   0  -6   6          5.85          4.92         4.20 o                         
   1  -6   6         11.81         10.74         6.73 o                         
   2  -6   6         11.25          9.81         4.70 o                         
   3  -6   6         19.05         20.76         5.63 o                         
  -5  -5   6         41.77         51.82         6.16 o                         
  -4  -5   6          5.13          9.84         4.16 o                         
  -3  -5   6         66.28         67.77         5.62 o                         
  -2  -5   6         35.69         36.07         4.43 o                         
  -1  -5   6         55.34         64.92         4.10 o                         
   0  -5   6        348.37        363.78         8.91 o                         
   1  -5   6         33.73         37.75         5.21 o                         
   2  -5   6         85.50         77.81         9.68 o                         
   3  -5   6         13.63         17.42         4.75 o                         
   4  -5   6          6.31          3.11         4.67 o                         
   5  -5   6         13.95         14.88         7.81 o                         
  -6  -4   6         76.54         75.28         6.95 o                         
  -5  -4   6          4.48          4.40         4.07 o                         
  -4  -4   6         15.58         18.68         4.15 o                         
  -3  -4   6        368.89        350.59         8.98 o                         
  -2  -4   6         17.57         21.79         3.63 o                         
  -1  -4   6        135.42        129.20         4.53 o                         
   0  -4   6         35.31         40.37         2.97 o                         
   1  -4   6         68.89         66.64         5.46 o                         
   2  -4   6         93.50         92.34         6.33 o                         
   3  -4   6        234.86        225.85         8.59 o                         
   4  -4   6         37.82         40.70         5.53 o                         
   5  -4   6         11.40         12.77         4.74 o                         
   6  -4   6         12.25          3.74         7.12 o                         
  -7  -3   6          0.72         -0.36         4.68 o                         
  -6  -3   6         51.75         54.56         6.26 o                         
  -5  -3   6         51.29         48.95         5.33 o                         
  -4  -3   6        107.89        100.12         6.02 o                         
  -3  -3   6         66.82         62.82         4.92 o                         
  -2  -3   6         84.10         82.42         4.57 o                         
  -1  -3   6         93.63         93.02         3.50 o                         
   0  -3   6        447.90        455.54         5.90 o                         
   1  -3   6         34.52         37.55         2.80 o                         
   2  -3   6         35.61         36.18         2.70 o                         
   3  -3   6          6.99          7.72         3.45 o                         
   4  -3   6         25.91         29.67         7.46 o                         
   5  -3   6         60.79         62.14         6.08 o                         
   6  -3   6          9.61          5.60         4.70 o                         
   7  -3   6         66.14         69.34         7.51 o                         
  -7  -2   6         50.86         49.74         6.39 o                         
  -6  -2   6         16.07          7.04         4.35 o                         
  -5  -2   6          0.06         -1.63         3.45 o                         
  -4  -2   6        213.68        210.90         7.21 o                         
  -3  -2   6         18.29         20.19         4.88 o                         
  -2  -2   6        308.77        322.11         6.37 o                         
  -1  -2   6        196.37        185.12         3.71 o                         
   0  -2   6        225.04        232.17         3.68 o                         
   1  -2   6        556.37        577.67         6.87 o                         
   2  -2   6        121.52        127.86         4.60 o                         
   3  -2   6         86.85         84.94         3.65 o                         
   4  -2   6         59.29         61.84         5.19 o                         
   5  -2   6         55.16         49.26         5.39 o                         
   6  -2   6        106.63        108.57         7.44 o                         
   7  -2   6         14.04         18.68         5.62 o                         
  -8  -1   6         17.52         11.89         6.38 o                         
  -7  -1   6          9.33          7.15         4.71 o                         
  -6  -1   6         23.58         18.23         4.60 o                         
  -5  -1   6         46.50         59.60         5.29 o                         
  -4  -1   6        190.03        183.47         6.64 o                         
  -3  -1   6        156.57        154.65         5.37 o                         
  -2  -1   6        138.09        143.20         4.35 o                         
  -1  -1   6        413.54        415.83         7.53 o                         
   0  -1   6        167.47        169.97         4.36 o                         
   1  -1   6         57.73         56.55         9.78 o                         
   2  -1   6         16.53         22.42         2.20 o                         
   3  -1   6         69.52         74.31         5.90 o                         
   4  -1   6         65.38         67.35         6.23 o                         
   5  -1   6        198.18        205.27         8.63 o                         
   6  -1   6         18.18         20.27         4.75 o                         
   7  -1   6         14.31         10.88         6.29 o                         
  -8   0   6          2.95          5.49         4.88 o                         
  -7   0   6         13.05         17.52         4.88 o                         
  -6   0   6         24.91         33.50         4.97 o                         
  -5   0   6         67.05         73.93         7.42 o                         
  -4   0   6        356.57        355.47         8.17 o                         
  -3   0   6         94.50        105.54         4.77 o                         
  -2   0   6         73.05         81.06         3.73 o                         
  -1   0   6        173.97        182.17         3.73 o                         
   0   0   6        155.13        171.77         3.12 o                         
   1   0   6        231.72        227.74         4.35 o                         
   2   0   6         22.19         29.87         2.72 o                         
   3   0   6         33.66         40.72         5.43 o                         
   4   0   6         94.87         85.16         5.04 o                         
   5   0   6         38.99         40.51         4.50 o                         
   6   0   6         86.01         88.20         6.30 o                         
   7   0   6         11.64          3.51         6.21 o                         
   8   0   6          5.97          5.58         8.73 o                         
  -8   1   6         17.57         10.87         7.09 o                         
  -7   1   6          9.29          9.72         4.26 o                         
  -6   1   6         23.73         20.86         3.36 o                         
  -5   1   6         46.75         56.36         5.09 o                         
  -4   1   6        190.12        187.74         6.46 o                         
  -3   1   6        156.70        158.07         5.48 o                         
  -2   1   6        138.15        140.31         4.63 o                         
  -1   1   6        412.91        398.40        10.91 o                         
   0   1   6        167.44        175.72         7.71 o                         
   1   1   6         57.72         55.19         3.47 o                         
   2   1   6         16.59         16.53         2.75 o                         
   3   1   6         69.72         67.21         5.37 o                         
   4   1   6         65.88         70.70         6.52 o                         
   5   1   6        198.11        203.10         6.84 o                         
   6   1   6         18.19         15.58         6.32 o                         
   7   1   6         14.23         -7.59         6.23 o                         
  -7   2   6         51.00         54.56         5.64 o                         
  -6   2   6         16.16         18.78         3.43 o                         
  -5   2   6          0.06         -1.02         3.90 o                         
  -4   2   6        213.29        216.60         7.13 o                         
  -3   2   6         18.26          9.86         5.76 o                         
  -2   2   6        308.93        310.54         6.80 o                         
  -1   2   6        196.19        183.92         8.41 o                         
   0   2   6        224.92        239.08         9.39 o                         
   1   2   6        556.96        568.22         8.00 o                         
   2   2   6        121.20        129.67         5.25 o                         
   3   2   6         86.87         92.80         5.70 o                         
   4   2   6         59.14         58.93         5.95 o                         
   5   2   6         54.96         52.20         6.89 o                         
   6   2   6        106.73         94.94         9.35 o                         
   7   2   6         14.04          4.14         7.18 o                         
  -7   3   6          0.71         -7.28         3.64 o                         
  -6   3   6         51.77         62.04         5.82 o                         
  -5   3   6         51.50         49.00         6.36 o                         
  -4   3   6        108.17        106.49        10.03 o                         
  -3   3   6         66.75         67.72         4.97 o                         
  -2   3   6         84.13         84.45         5.80 o                         
  -1   3   6         93.74         98.71         7.22 o                         
   0   3   6        447.40        460.65        13.12 o                         
   1   3   6         34.36         37.69         3.65 o                         
   2   3   6         35.67         37.28         4.06 o                         
   3   3   6          7.03          4.51         3.40 o                         
   4   3   6         25.93         24.07         4.92 o                         
   5   3   6         60.65         65.29         7.46 o                         
   6   3   6          9.56          6.40         5.70 o                         
   7   3   6         66.25         85.42        10.74 o                         
  -6   4   6         76.43         83.47         6.91 o                         
  -5   4   6          4.51          1.37         3.54 o                         
  -4   4   6         15.66         19.93         5.33 o                         
  -3   4   6        368.81        350.62         9.24 o                         
  -2   4   6         17.59         17.43         5.29 o                         
  -1   4   6        135.27        133.44         8.98 o                         
   0   4   6         35.32         44.58         6.64 o                         
   1   4   6         68.72         66.11         5.50 o                         
   2   4   6         93.84         91.57         6.40 o                         
   3   4   6        234.56        221.28         9.27 o                         
   4   4   6         37.78         36.46         5.82 o                         
   5   4   6         11.44          4.76         5.04 o                         
   6   4   6         12.12         14.48         6.73 o                         
  -5   5   6         42.00         41.29         6.01 o                         
  -4   5   6          5.13          5.17         4.04 o                         
  -3   5   6         66.26         76.36         8.20 o                         
  -2   5   6         35.77         34.82         6.93 o                         
  -1   5   6         55.64         60.41         7.55 o                         
   0   5   6        348.09        384.99        14.07 o                         
   1   5   6         33.63         41.13         5.25 o                         
   2   5   6         85.58         77.75         6.64 o                         
   3   5   6         13.56          8.16         4.43 o                         
   4   5   6          6.35          4.10         4.72 o                         
   5   5   6         14.02         17.92         6.60 o                         
  -4   6   6         84.22         87.90         7.67 o                         
  -3   6   6        121.70        129.96         8.03 o                         
   0   6   6          5.85         12.92         5.82 o                         
   1   6   6         11.71         11.48         4.59 o                         
   2   6   6         11.32         14.60         4.92 o                         
   3   6   6         19.04         22.64         5.86 o                         
  -3  -6   7         21.55         27.80         8.08 o                         
  -1  -6   7         10.45         13.04         6.85 o                         
   0  -6   7         34.46         23.62         7.59 o                         
   1  -6   7         51.61         62.54         9.14 o                         
   2  -6   7         37.40         28.52         5.77 o                         
   3  -6   7         68.39         77.49         7.51 o                         
  -5  -5   7         34.01         54.98         6.22 o                         
  -4  -5   7         17.91         21.76         4.82 o                         
  -3  -5   7         28.83         29.00         4.58 o                         
  -2  -5   7         73.28         72.65         5.37 o                         
  -1  -5   7         27.25         29.89         3.35 o                         
   0  -5   7         92.89         80.58         5.97 o                         
   1  -5   7         75.44         86.69         8.90 o                         
   2  -5   7         81.96         83.60         8.84 o                         
   3  -5   7         16.62         17.30         5.03 o                         
   4  -5   7         73.83         81.48         7.39 o                         
   5  -5   7         48.25         53.40        14.21 o                         
  -6  -4   7          0.82          4.06         4.42 o                         
  -5  -4   7         39.45         47.14         5.66 o                         
  -4  -4   7         54.37         63.51        10.17 o                         
  -3  -4   7        122.26        134.08         7.85 o                         
  -2  -4   7        167.11        153.37        12.86 o                         
  -1  -4   7        174.87        167.19         4.92 o                         
   0  -4   7        313.43        308.82         5.86 o                         
   1  -4   7         67.44         70.41         7.63 o                         
   2  -4   7        177.17        160.86         7.47 o                         
   3  -4   7         63.41         63.45        10.23 o                         
   4  -4   7          9.68         10.09         4.44 o                         
   5  -4   7          5.95          9.66         4.84 o                         
   6  -4   7         14.57         15.59         5.99 o                         
  -7  -3   7         48.56         51.59         6.73 o                         
  -6  -3   7         17.46         15.12         4.80 o                         
  -5  -3   7         53.65         61.47         5.76 o                         
  -4  -3   7         43.00         38.08         4.67 o                         
  -3  -3   7         35.60         37.33         4.63 o                         
  -2  -3   7         14.90          7.86         4.88 o                         
  -1  -3   7        199.84        201.22         4.46 o                         
   0  -3   7        146.59        132.00         3.74 o                         
   1  -3   7        132.94        129.21         5.18 o                         
   2  -3   7        161.77        151.12         6.73 o                         
   3  -3   7         48.30         44.16         4.95 o                         
   4  -3   7          2.60          5.60         3.94 o                         
   5  -3   7         14.92         13.90         4.71 o                         
   6  -3   7         19.94         25.57         5.55 o                         
   7  -3   7          3.47          2.33         5.22 o                         
  -7  -2   7         27.03         41.01         6.09 o                         
  -6  -2   7         18.11         15.26        11.77 o                         
  -5  -2   7         32.47         29.16         4.60 o                         
  -4  -2   7         78.36         86.28         5.62 o                         
  -3  -2   7         32.25         40.20         3.73 o                         
  -2  -2   7         49.38         44.34         3.98 o                         
  -1  -2   7        118.06        124.64         3.11 o                         
   0  -2   7        376.48        369.78         7.67 o                         
   1  -2   7        162.08        157.56         5.22 o                         
   2  -2   7        208.66        200.94         4.87 o                         
   3  -2   7        358.84        346.42         8.23 o                         
   4  -2   7          9.52          6.32         3.71 o                         
   5  -2   7         28.86         25.39         4.74 o                         
   6  -2   7          9.72          6.04         4.90 o                         
   7  -2   7         31.32         43.96         6.60 o                         
  -8  -1   7         22.15         14.67         5.87 o                         
  -7  -1   7          9.33          0.72         4.46 o                         
  -6  -1   7         46.42         49.51         5.70 o                         
  -5  -1   7        171.55        155.46         7.21 o                         
  -4  -1   7         19.47         17.39         3.55 o                         
  -3  -1   7        102.23         95.68         4.76 o                         
  -2  -1   7        590.04        585.40        12.63 o                         
  -1  -1   7        322.73        340.04        11.61 o                         
   0  -1   7         30.53         35.66         5.60 o                         
   1  -1   7        455.62        473.35         6.96 o                         
   2  -1   7        210.51        222.44         5.72 o                         
   3  -1   7        118.55        120.83         5.15 o                         
   4  -1   7          3.61          2.66         2.33 o                         
   5  -1   7         83.27         75.98         5.92 o                         
   6  -1   7          6.87          4.89         4.36 o                         
   7  -1   7         14.90         11.98         5.19 o                         
  -8   0   7          0.99          1.97         4.93 o                         
  -7   0   7         55.27         61.11         6.48 o                         
  -6   0   7          8.08          3.90         3.94 o                         
  -5   0   7         23.49         32.78         4.52 o                         
  -4   0   7         47.31         56.28         4.60 o                         
  -3   0   7         12.04         23.77         3.11 o                         
  -2   0   7        181.12        200.47         5.00 o                         
  -1   0   7        141.75        144.24         3.52 o                         
   0   0   7         63.48         71.86         2.51 o                         
   1   0   7        112.20        118.61         5.86 o                         
   2   0   7        470.90        499.81         7.30 o                         
   3   0   7        221.37        219.52         8.16 o                         
   4   0   7        112.70        108.04         5.70 o                         
   5   0   7        305.83        294.89         8.54 o                         
   6   0   7          2.33          0.26         5.70 o                         
   7   0   7          0.18         -7.87         6.56 o                         
  -8   1   7         22.18         24.77         7.91 o                         
  -7   1   7          9.29          9.96         4.40 o                         
  -6   1   7         46.40         56.92         4.28 o                         
  -5   1   7        171.63        152.72         7.01 o                         
  -4   1   7         19.54         27.56         3.81 o                         
  -3   1   7        102.04        100.05         4.88 o                         
  -2   1   7        590.34        588.05        10.07 o                         
  -1   1   7        322.19        333.15        10.70 o                         
   0   1   7         30.57         35.19         4.96 o                         
   1   1   7        456.58        485.15         5.34 o                         
   2   1   7        210.41        216.03         5.95 o                         
   3   1   7        118.48        120.44         6.36 o                         
   4   1   7          3.63          8.69         4.22 o                         
   5   1   7         83.33         79.02         8.04 o                         
   6   1   7          6.82          0.21         5.78 o                         
   7   1   7         14.91          9.92         7.59 o                         
  -7   2   7         27.01         32.05         4.90 o                         
  -6   2   7         17.96         17.24         3.48 o                         
  -5   2   7         32.46         34.11         4.94 o                         
  -4   2   7         78.12         79.79         5.45 o                         
  -3   2   7         32.35         35.18         3.74 o                         
  -2   2   7         49.40         47.21         4.78 o                         
  -1   2   7        118.20        116.14         7.96 o                         
   0   2   7        376.24        372.88         4.75 o                         
   1   2   7        162.24        159.89         7.12 o                         
   2   2   7        208.83        196.64         5.99 o                         
   3   2   7        359.01        344.68         9.19 o                         
   4   2   7          9.52          4.76         4.14 o                         
   5   2   7         28.93         22.31         5.82 o                         
   6   2   7          9.66         13.53         6.15 o                         
   7   2   7         31.46         32.72         8.53 o                         
  -7   3   7         48.55         51.93         7.12 o                         
  -6   3   7         17.46         11.87         4.27 o                         
  -5   3   7         53.51         63.01         5.50 o                         
  -4   3   7         42.97         51.50         4.96 o                         
  -3   3   7         35.75         44.39         4.45 o                         
  -2   3   7         14.80          8.70         4.24 o                         
  -1   3   7        199.40        197.42         9.92 o                         
   0   3   7        146.45        136.89         8.65 o                         
   1   3   7        132.80        129.14         5.25 o                         
   2   3   7        161.61        157.51         6.40 o                         
   3   3   7         48.34         45.72         5.13 o                         
   4   3   7          2.63          5.70         4.18 o                         
   5   3   7         14.91         17.47         5.66 o                         
   6   3   7         19.88         13.98         6.73 o                         
   7   3   7          3.50         -3.08         6.93 o                         
  -6   4   7          0.85         -0.73         3.95 o                         
  -5   4   7         39.54         45.02         5.53 o                         
  -4   4   7         54.40         37.48         6.32 o                         
  -3   4   7        122.27        113.60         6.65 o                         
  -2   4   7        166.81        149.48        10.21 o                         
  -1   4   7        174.86        174.33        10.17 o                         
   0   4   7        313.52        307.16        12.88 o                         
   1   4   7         67.32         61.39         5.25 o                         
   2   4   7        177.03        159.20         7.38 o                         
   3   4   7         63.65         62.83         6.15 o                         
   4   4   7          9.64          4.43         4.26 o                         
   5   4   7          5.98          1.07         5.00 o                         
   6   4   7         14.62          0.98         5.91 o                         
  -5   5   7         33.99         50.48         6.58 o                         
  -4   5   7         17.93         12.18         5.78 o                         
  -3   5   7         28.86         36.83         6.73 o                         
  -2   5   7         73.40         78.45         8.73 o                         
  -1   5   7         27.18         36.46         6.68 o                         
   0   5   7         92.95         84.40         9.06 o                         
   1   5   7         75.79         72.38         6.27 o                         
   2   5   7         81.76         63.73         6.44 o                         
   3   5   7         16.55         17.22         5.04 o                         
   4   5   7         73.81         71.03         7.87 o                         
   5   5   7         48.30         60.12         7.91 o                         
  -3   6   7         21.55         24.81         5.32 o                         
   0   6   7         34.41         40.39         7.75 o                         
   1   6   7         51.76         55.28         8.37 o                         
  -3  -6   8         60.21         79.76        10.62 o                         
  -1  -6   8          6.38          3.12         6.52 o                         
   0  -6   8         40.82         50.32         8.86 o                         
   1  -6   8         22.10         23.91         7.91 o                         
   2  -6   8          1.42          0.82         5.99 o                         
   3  -6   8         49.21         49.82         8.88 o                         
  -5  -5   8         65.57         72.05        11.48 o                         
  -4  -5   8         33.93         36.54         8.98 o                         
  -3  -5   8         31.11         47.90         8.41 o                         
  -2  -5   8        101.11         87.35         9.10 o                         
  -1  -5   8         43.99         52.74         5.27 o                         
   0  -5   8          0.35          0.62         5.25 o                         
   1  -5   8         21.28         22.51         6.68 o                         
   2  -5   8         31.50         35.78         5.73 o                         
   3  -5   8         22.05         24.16         5.35 o                         
   4  -5   8         91.90         84.69         9.29 o                         
  -6  -4   8         17.36         21.35         5.34 o                         
  -5  -4   8         46.06         48.20         5.71 o                         
  -4  -4   8          0.28          1.29         3.59 o                         
  -3  -4   8         17.86         19.26         3.83 o                         
  -2  -4   8         86.65         83.70         5.04 o                         
  -1  -4   8          9.35         -0.63         3.23 o                         
   0  -4   8         12.91         11.75         2.37 o                         
   1  -4   8        393.10        402.50        13.66 o                         
   2  -4   8         25.54         32.27         4.93 o                         
   3  -4   8         66.12         71.07        10.05 o                         
   4  -4   8         23.23         22.48         5.14 o                         
   5  -4   8         12.64         16.24         7.09 o                         
   6  -4   8         18.53         18.85         5.77 o                         
  -7  -3   8         31.38         26.47         5.78 o                         
  -6  -3   8         38.07         33.75         5.55 o                         
  -5  -3   8         20.27         13.79         4.38 o                         
  -4  -3   8         40.84         42.44         6.87 o                         
  -3  -3   8         29.03         30.34         3.92 o                         
  -2  -3   8        238.53        234.70         6.48 o                         
  -1  -3   8        106.70        105.19         5.59 o                         
   0  -3   8         90.92         93.01         5.38 o                         
   1  -3   8          5.34          6.26         2.94 o                         
   2  -3   8        298.97        290.27         8.60 o                         
   3  -3   8         64.12         72.39        13.51 o                         
   4  -3   8         38.99         38.26         5.29 o                         
   5  -3   8        139.50        138.02         7.97 o                         
   6  -3   8         10.60         13.68         5.39 o                         
  -7  -2   8          0.87          8.43         5.03 o                         
  -6  -2   8         39.02         39.17         5.53 o                         
  -5  -2   8         54.36         47.78         8.82 o                         
  -4  -2   8         26.10         30.23         4.16 o                         
  -3  -2   8         29.56         30.85         3.58 o                         
  -2  -2   8        136.27        144.88         4.69 o                         
  -1  -2   8        193.73        196.00         3.65 o                         
   0  -2   8         66.70         68.10         5.19 o                         
   1  -2   8        220.02        199.46         5.93 o                         
   2  -2   8         75.82         77.14         4.77 o                         
   3  -2   8         97.58         98.12         4.56 o                         
   4  -2   8        240.07        242.04         8.49 o                         
   5  -2   8         48.70         43.71         8.59 o                         
   6  -2   8          2.83          0.17         4.58 o                         
   7  -2   8         75.22         79.59         7.69 o                         
  -7  -1   8         23.69         24.59         6.95 o                         
  -6  -1   8          9.09          8.06         6.73 o                         
  -5  -1   8         80.67         70.27         5.78 o                         
  -4  -1   8         60.31         65.37         4.92 o                         
  -3  -1   8          0.31         -7.15         4.37 o                         
  -2  -1   8         64.77         70.93         3.57 o                         
  -1  -1   8        568.74        578.43        14.93 o                         
   0  -1   8        177.55        189.70         9.64 o                         
   1  -1   8        131.12        128.93         4.50 o                         
   2  -1   8        627.08        653.87         8.96 o                         
   3  -1   8          9.15          4.01         2.45 o                         
   4  -1   8         34.96         43.46         3.69 o                         
   5  -1   8         37.56         43.85         5.41 o                         
   6  -1   8          9.14          9.48         4.49 o                         
   7  -1   8         15.15         18.11         5.54 o                         
  -7   0   8        136.07        142.56         8.34 o                         
  -6   0   8          6.87          5.44         4.18 o                         
  -5   0   8         32.80         35.59         4.72 o                         
  -4   0   8         75.72         82.97         5.30 o                         
  -3   0   8         24.22         21.65         3.18 o                         
  -2   0   8        285.02        289.06         5.84 o                         
  -1   0   8        200.55        200.50         4.06 o                         
   0   0   8        178.92        181.02         3.43 o                         
   1   0   8        434.88        480.48         6.22 o                         
   2   0   8         93.57         91.34         4.22 o                         
   3   0   8         46.53         53.98         4.29 o                         
   4   0   8        293.21        288.09        10.70 o                         
   5   0   8        259.61        248.75         8.28 o                         
   6   0   8        161.00        154.98         7.77 o                         
   7   0   8          3.03         -5.29         6.77 o                         
  -7   1   8         23.63         29.32         5.52 o                         
  -6   1   8          9.09         10.58         4.30 o                         
  -5   1   8         80.66         75.76         5.82 o                         
  -4   1   8         60.23         66.44         5.08 o                         
  -3   1   8          0.31         -3.35         2.11 o                         
  -2   1   8         64.94         69.42         3.99 o                         
  -1   1   8        568.57        568.09        13.10 o                         
   0   1   8        177.46        187.90         9.27 o                         
   1   1   8        131.01        134.34         7.87 o                         
   2   1   8        627.71        648.43         8.45 o                         
   3   1   8          9.07          8.16         3.53 o                         
   4   1   8         35.04         37.52         5.62 o                         
   5   1   8         37.67         45.97         6.89 o                         
   6   1   8          9.05          8.16         6.44 o                         
   7   1   8         15.14          7.14         7.67 o                         
  -7   2   8          0.87          4.12         4.35 o                         
  -6   2   8         38.78         35.36         7.26 o                         
  -5   2   8         54.51         54.62         5.17 o                         
  -4   2   8         26.00         32.83         7.24 o                         
  -3   2   8         29.57         37.55         3.90 o                         
  -2   2   8        136.28        145.26         5.50 o                         
  -1   2   8        193.53        192.08         9.60 o                         
   0   2   8         66.80         58.77         7.09 o                         
   1   2   8        219.88        213.04        10.33 o                         
   2   2   8         75.73         76.07         4.51 o                         
   3   2   8         97.82         97.81         6.27 o                         
   4   2   8        240.36        253.11         9.88 o                         
   5   2   8         48.74         46.71         6.93 o                         
   6   2   8          2.83         -0.04         5.91 o                         
   7   2   8         74.91         72.83        10.25 o                         
  -7   3   8         31.37         30.82         9.94 o                         
  -6   3   8         38.21         36.83         5.15 o                         
  -5   3   8         20.32         26.11         4.62 o                         
  -4   3   8         40.99         46.91         5.95 o                         
  -3   3   8         28.95         35.59         4.37 o                         
  -2   3   8        238.81        228.55         7.33 o                         
  -1   3   8        106.80        106.38         8.90 o                         
   0   3   8         91.07         93.21         8.41 o                         
   1   3   8          5.30          9.48         2.22 o                         
   2   3   8        298.61        289.15         8.00 o                         
   3   3   8         64.17         60.28         5.86 o                         
   4   3   8         38.83         43.31         5.82 o                         
   5   3   8        139.30        146.93         9.64 o                         
  -6   4   8         17.21         19.17         5.35 o                         
  -5   4   8         45.87         41.25         7.14 o                         
  -4   4   8          0.29         -3.44         3.81 o                         
  -3   4   8         17.90         20.82        10.97 o                         
  -2   4   8         86.57         75.54         9.10 o                         
  -1   4   8          9.38         12.02         5.82 o                         
   0   4   8         13.05         12.14         5.58 o                         
   1   4   8        392.70        381.11         8.09 o                         
   2   4   8         25.46         33.71         4.59 o                         
   3   4   8         66.09         66.72         6.32 o                         
   4   4   8         23.08         18.91         5.33 o                         
   5   4   8         12.65         12.92         5.86 o                         
  -5   5   8         65.39         76.24         7.15 o                         
  -4   5   8         34.02         33.50         7.05 o                         
  -3   5   8         31.14         36.87         6.93 o                         
  -2   5   8        101.27         90.18        10.29 o                         
  -1   5   8         43.91         50.85         8.16 o                         
   0   5   8          0.34          4.31         5.33 o                         
   1   5   8         21.29         27.80         7.14 o                         
  -3   6   8         60.02         83.58         9.64 o                         
  -2   6   8         17.54         26.12         6.93 o                         
   0   6   8         40.85         53.15         8.73 o                         
   1   6   8         22.06         38.71         8.24 o                         
  -3  -6   9         76.80         89.65        11.15 o                         
  -1  -6   9          9.50         20.91         7.34 o                         
   0  -6   9         16.88         29.73         7.91 o                         
   1  -6   9          5.73          2.05         6.52 o                         
   2  -6   9         25.05         42.20         8.78 o                         
  -5  -5   9         41.90         61.55        10.95 o                         
  -4  -5   9         84.72         85.87        11.40 o                         
  -3  -5   9          0.75         -0.53         5.82 o                         
  -2  -5   9         33.02         34.28         7.34 o                         
  -1  -5   9          5.21          3.85         3.47 o                         
   0  -5   9          6.90         11.85         6.07 o                         
   1  -5   9         17.31         11.40         6.44 o                         
   2  -5   9          0.61         -0.53         5.41 o                         
   3  -5   9         27.83         19.62         5.45 o                         
   4  -5   9         59.01         66.25         7.35 o                         
  -6  -4   9         14.87         20.67         8.98 o                         
  -5  -4   9         24.26         41.50         9.43 o                         
  -4  -4   9         37.24         36.91         9.02 o                         
  -3  -4   9        108.27        109.12        10.74 o                         
  -2  -4   9         99.68        103.22        10.05 o                         
  -1  -4   9          3.10          2.78         3.44 o                         
   0  -4   9         53.36         47.44         4.86 o                         
   1  -4   9         61.24         72.38         7.96 o                         
   2  -4   9          5.58         13.37         5.70 o                         
   3  -4   9        105.18         94.23         7.08 o                         
   4  -4   9         22.36         36.48         5.80 o                         
   5  -4   9         18.50          8.94         5.41 o                         
  -6  -3   9         27.93         38.36         5.67 o                         
  -5  -3   9         33.65         32.45         5.10 o                         
  -4  -3   9         41.07         52.45         4.96 o                         
  -3  -3   9         46.97         48.26         4.35 o                         
  -2  -3   9        112.92        113.02        10.54 o                         
  -1  -3   9        388.50        362.77         9.53 o                         
   0  -3   9         14.80         13.81         3.57 o                         
   1  -3   9         58.46         59.47         4.96 o                         
   2  -3   9        223.98        218.95        10.38 o                         
   3  -3   9         40.65         38.62         5.25 o                         
   4  -3   9         89.88         93.11        10.50 o                         
   5  -3   9         17.59         16.07         5.91 o                         
   6  -3   9         56.14         51.89         9.02 o                         
  -7  -2   9         79.80         88.75        13.80 o                         
  -6  -2   9         94.94         97.45         7.16 o                         
  -5  -2   9         28.62         25.75         5.00 o                         
  -4  -2   9        128.03        110.58         6.06 o                         
  -3  -2   9        503.78        481.45         8.67 o                         
  -2  -2   9         19.94         27.81         2.66 o                         
  -1  -2   9         41.04         49.06         4.30 o                         
   0  -2   9        101.86        104.46         5.12 o                         
   1  -2   9        114.83        113.20         5.29 o                         
   2  -2   9         11.30         15.77         3.39 o                         
   3  -2   9        163.67        165.33         5.45 o                         
   4  -2   9         70.99         63.46         5.80 o                         
   5  -2   9         52.90         56.25         9.08 o                         
   6  -2   9          6.38         11.13         5.17 o                         
   7  -2   9         19.25         15.50         5.97 o                         
  -7  -1   9          7.58         -0.87         4.61 o                         
  -6  -1   9         43.00         41.16         5.68 o                         
  -5  -1   9          6.69          3.39         6.54 o                         
  -4  -1   9        366.80        342.09        11.07 o                         
  -3  -1   9        142.40        148.67         5.44 o                         
  -2  -1   9        181.47        185.91         5.02 o                         
  -1  -1   9        490.30        496.16        14.93 o                         
   0  -1   9         20.81         26.36         2.79 o                         
   1  -1   9         15.83         20.87         3.30 o                         
   2  -1   9          5.27          7.93         2.76 o                         
   3  -1   9        246.57        260.79         7.63 o                         
   4  -1   9         21.42         27.55         3.46 o                         
   5  -1   9         22.54         17.82         4.65 o                         
   6  -1   9         70.50         71.20         6.76 o                         
   7  -1   9         17.39         15.44         5.72 o                         
  -7   0   9         36.05         41.69         6.19 o                         
  -6   0   9          5.69         -0.84         3.90 o                         
  -5   0   9          2.14         -1.21         3.49 o                         
  -4   0   9        374.46        367.83         8.87 o                         
  -3   0   9          0.29          1.87         2.35 o                         
  -2   0   9        138.21        149.86         4.69 o                         
  -1   0   9         18.71         22.27         1.96 o                         
   0   0   9        229.71        219.03        10.13 o                         
   1   0   9          0.13         -2.09         2.03 o                         
   2   0   9          7.56          9.28         5.64 o                         
   3   0   9        288.20        300.20         7.94 o                         
   4   0   9         90.50         81.13         5.60 o                         
   5   0   9         14.09         14.68         6.23 o                         
   6   0   9        106.90        117.16        10.50 o                         
   7   0   9          0.04         -2.99         7.09 o                         
  -7   1   9          7.64          5.13         4.52 o                         
  -6   1   9         42.76         47.93         5.68 o                         
  -5   1   9          6.64          3.30         3.53 o                         
  -4   1   9        366.58        351.34         8.97 o                         
  -3   1   9        142.25        146.96         5.84 o                         
  -2   1   9        181.49        181.31         5.54 o                         
  -1   1   9        490.44        488.36         7.54 o                         
   0   1   9         20.79         22.76         5.33 o                         
   1   1   9         15.94         13.20         4.67 o                         
   2   1   9          5.19          8.13         3.77 o                         
   3   1   9        246.29        254.81         6.87 o                         
   4   1   9         21.46         24.11         5.45 o                         
   5   1   9         22.55         33.55         6.77 o                         
   6   1   9         70.55         78.49         9.35 o                         
   7   1   9         17.36         17.22         8.82 o                         
  -7   2   9         79.81         89.40         9.76 o                         
  -6   2   9         95.04        106.37         7.19 o                         
  -5   2   9         28.63         29.34         4.68 o                         
  -4   2   9        127.86        125.65         6.48 o                         
  -3   2   9        503.56        480.00         9.70 o                         
  -2   2   9         19.88         22.37         3.26 o                         
  -1   2   9         41.16         43.67         6.56 o                         
   0   2   9        101.79        105.23         8.78 o                         
   1   2   9        114.91         99.20         8.65 o                         
   2   2   9         11.17          8.91         2.45 o                         
   3   2   9        163.91        162.03         7.30 o                         
   4   2   9         70.79         68.53         6.52 o                         
   5   2   9         52.94         63.89         7.42 o                         
   6   2   9          6.39          2.34         6.44 o                         
   7   2   9         19.32         13.25         8.41 o                         
  -6   3   9         27.96         37.19         7.09 o                         
  -5   3   9         33.47         35.90         5.12 o                         
  -4   3   9         41.12         38.40         4.96 o                         
  -3   3   9         47.10         57.94         5.06 o                         
  -2   3   9        112.92        113.38         6.00 o                         
  -1   3   9        388.04        364.73        14.35 o                         
   0   3   9         14.78          5.78         5.21 o                         
   1   3   9         58.34         53.60         7.91 o                         
   3   3   9         40.59         35.35         4.72 o                         
   4   3   9         89.83         82.67         7.46 o                         
   5   3   9         17.40         15.54         5.86 o                         
  -6   4   9         14.87         26.25         6.01 o                         
  -5   4   9         24.42         29.77         6.36 o                         
  -4   4   9         37.12         41.00        10.25 o                         
  -3   4   9        108.26         97.73         6.55 o                         
  -2   4   9         99.85        100.05         6.54 o                         
  -1   4   9          3.11          4.51         5.33 o                         
   0   4   9         53.24         54.05         7.87 o                         
   1   4   9         61.38         63.89         8.73 o                         
  -5   5   9         42.00         46.09         8.00 o                         
  -4   5   9         84.46         85.34         9.23 o                         
  -3   5   9          0.76          6.89         5.17 o                         
  -2   5   9         33.06         31.91         5.35 o                         
  -1   5   9          5.18          5.82         6.32 o                         
   0   5   9          6.81         12.84         6.32 o                         
   1   5   9         17.18         11.52         6.48 o                         
   2   5   9          0.61          7.91         6.40 o                         
  -3   6   9         76.78         97.23        10.33 o                         
  -2   6   9        117.09        129.83        10.66 o                         
  -1   6   9          9.60          7.18         6.97 o                         
   0   6   9         16.87         22.27         8.00 o                         
   1   6   9          5.67          7.26         7.01 o                         
   2   6   9         25.27         17.43         7.18 o                         
  -1  -6  10         29.04         46.38         9.14 o                         
   0  -6  10          6.47         -1.19         6.36 o                         
   1  -6  10         44.26         40.35         9.14 o                         
  -4  -5  10         22.62         34.45         9.14 o                         
  -3  -5  10         48.79         56.76         9.68 o                         
  -2  -5  10          2.95          4.63         5.74 o                         
  -1  -5  10         51.13         56.72         8.49 o                         
   0  -5  10         71.74         88.33         9.76 o                         
   1  -5  10          3.41          6.19         6.36 o                         
   2  -5  10          2.43          1.68         6.11 o                         
   3  -5  10         74.65         84.76        10.29 o                         
   4  -5  10         67.45         64.50         7.57 o                         
  -5  -4  10          0.33          3.65         7.63 o                         
  -4  -4  10         23.33         27.02         8.86 o                         
  -3  -4  10         10.28         21.04         7.75 o                         
  -2  -4  10         20.25         20.26         6.97 o                         
  -1  -4  10         80.25         77.71         6.02 o                         
   0  -4  10         85.21         86.20         5.93 o                         
   1  -4  10         48.18         52.66         7.34 o                         
   2  -4  10         19.21         12.92         6.03 o                         
   3  -4  10         12.96         17.43         6.60 o                         
   4  -4  10         15.71         16.80        17.84 o                         
   5  -4  10          6.60          7.53         5.57 o                         
  -6  -3  10         16.20         26.33         9.47 o                         
  -5  -3  10          9.03         20.26         8.53 o                         
  -4  -3  10         28.97         33.91         8.65 o                         
  -3  -3  10          0.89          6.48         6.77 o                         
  -2  -3  10         36.39         47.94         8.49 o                         
  -1  -3  10          5.91          3.79         3.57 o                         
   0  -3  10        149.00        149.78         6.70 o                         
   1  -3  10          0.52          3.76         3.45 o                         
   2  -3  10        469.28        448.02        13.82 o                         
   3  -3  10        142.89        140.17         9.84 o                         
   4  -3  10         18.19         22.78         5.21 o                         
   5  -3  10         74.21         70.12        12.73 o                         
   6  -3  10         14.90          1.63         5.14 o                         
  -7  -2  10         40.55         49.87        10.99 o                         
  -6  -2  10         36.11         44.64         7.98 o                         
  -5  -2  10         29.96         25.67         4.76 o                         
  -4  -2  10        123.29        124.01         6.14 o                         
  -3  -2  10          7.71          7.83         7.18 o                         
  -2  -2  10        213.75        196.39        12.63 o                         
  -1  -2  10         19.46         17.73         3.44 o                         
   0  -2  10         89.26         89.31         5.16 o                         
   1  -2  10        403.82        380.11         8.23 o                         
   2  -2  10         62.65         68.95         5.34 o                         
   3  -2  10         62.42         59.36         5.54 o                         
   4  -2  10         99.06        102.91         6.76 o                         
   5  -2  10          1.23          2.60         4.39 o                         
   6  -2  10          4.39          8.73         5.07 o                         
  -7  -1  10         55.35         64.98         7.07 o                         
  -6  -1  10         37.51         32.69         5.46 o                         
  -5  -1  10        121.40        113.09         6.86 o                         
  -4  -1  10         11.35         16.07         3.64 o                         
  -3  -1  10         29.47         36.66         5.25 o                         
  -2  -1  10        145.03        138.90         4.20 o                         
  -1  -1  10        272.56        277.71        13.00 o                         
   0  -1  10        134.75        136.92         4.77 o                         
   1  -1  10        100.94        107.95         4.71 o                         
   2  -1  10        119.57        131.96         5.53 o                         
   3  -1  10        134.71        140.11         6.31 o                         
   4  -1  10        114.90        131.25         8.06 o                         
   5  -1  10          8.88         13.08         6.19 o                         
   6  -1  10        173.58        194.38        12.47 o                         
   7  -1  10         32.09         43.14         9.35 o                         
  -7   0  10          8.58          2.09         4.79 o                         
  -6   0  10         15.52         17.90         4.98 o                         
  -5   0  10          1.63         -4.45         3.46 o                         
  -4   0  10        334.67        301.67         8.27 o                         
  -3   0  10         80.66         88.10         4.90 o                         
  -2   0  10         65.72         72.49         5.95 o                         
  -1   0  10          6.40         11.00         2.54 o                         
   0   0  10        165.90        164.61         9.51 o                         
   1   0  10        294.57        274.92         9.62 o                         
   2   0  10        130.91        126.22         5.10 o                         
   3   0  10        604.43        631.58        10.33 o                         
   4   0  10         19.62         30.10         4.44 o                         
   5   0  10          5.15          7.96         3.96 o                         
   6   0  10          0.50          4.82         9.31 o                         
   7   0  10         32.45         34.98         9.06 o                         
  -7   1  10         55.31         71.84         7.02 o                         
  -6   1  10         37.69         35.97         7.59 o                         
  -5   1  10        121.48        113.13         6.93 o                         
  -4   1  10         11.35          9.55         3.46 o                         
  -3   1  10         29.22         31.03         6.48 o                         
  -2   1  10        145.06        138.35         5.22 o                         
  -1   1  10        272.43        281.84         6.08 o                         
   0   1  10        134.68        136.93         9.56 o                         
   1   1  10        100.85        103.05         8.45 o                         
   2   1  10        119.71        126.08         4.85 o                         
   3   1  10        134.83        135.95         5.87 o                         
   4   1  10        115.03        111.56         6.29 o                         
   5   1  10          8.83         12.47         6.23 o                         
   6   1  10        173.52        199.02        12.55 o                         
   7   1  10         32.06         29.28         8.98 o                         
  -7   2  10         40.62         33.79         7.71 o                         
  -6   2  10         35.95         48.62         5.87 o                         
  -5   2  10         30.09         36.22        14.23 o                         
  -4   2  10        123.31        117.96         6.66 o                         
  -3   2  10          7.73         10.23        10.83 o                         
  -2   2  10        213.49        206.52         6.63 o                         
  -1   2  10         19.45         12.79         5.74 o                         
   0   2  10         89.06         75.78         8.53 o                         
   1   2  10        403.78        393.93        14.89 o                         
   2   2  10         62.58         70.00         8.69 o                         
   3   2  10         62.28         68.81         8.94 o                         
  -6   3  10         16.25         14.07         6.11 o                         
  -5   3  10          8.88         16.59         4.63 o                         
  -4   3  10         29.02         28.92         4.83 o                         
  -3   3  10          0.92         -2.27         2.89 o                         
  -2   3  10         36.66         42.43         9.45 o                         
  -1   3  10          5.95          2.17         5.62 o                         
   0   3  10        148.98        135.78        10.79 o                         
   1   3  10          0.52          0.98         5.04 o                         
   2   3  10        469.17        438.96        16.85 o                         
  -5   4  10          0.33          7.46         4.88 o                         
  -4   4  10         23.18         30.23         5.25 o                         
  -3   4  10         10.27         11.73         3.94 o                         
  -2   4  10         20.24         26.22         4.35 o                         
  -1   4  10         80.43         88.62        10.09 o                         
   0   4  10         84.86         79.43         9.68 o                         
   1   4  10         48.18         46.42         8.57 o                         
   2   4  10         19.22         13.33         6.36 o                         
  -4   5  10         22.74         29.24         6.93 o                         
  -3   5  10         49.01         60.86         8.12 o                         
  -2   5  10          2.93          7.77         4.05 o                         
  -1   5  10         51.12         48.35         9.35 o                         
   0   5  10         71.52         84.56        10.66 o                         
   1   5  10          3.37          4.22         6.64 o                         
   2   5  10          2.43         14.11         6.73 o                         
  -2   6  10        170.84        165.88        11.81 o                         
  -1   6  10         29.22         28.30         9.39 o                         
   0   6  10          6.44         10.46         7.38 o                         
   1   6  10         44.18         53.56         9.76 o                         
   0  -6  11          5.97          4.92         6.97 o                         
  -4  -5  11          2.08          2.87         7.71 o                         
  -3  -5  11         42.07         61.92        10.13 o                         
  -2  -5  11          6.42          0.25         6.15 o                         
  -1  -5  11         16.34         12.18         6.73 o                         
   0  -5  11          6.71          5.91         6.32 o                         
   1  -5  11         46.17         67.42         9.35 o                         
   2  -5  11         16.48         24.15         7.59 o                         
   3  -5  11          6.25          6.15         6.97 o                         
  -5  -4  11         46.68         57.66        11.44 o                         
  -4  -4  11          5.38          6.23         7.67 o                         
  -3  -4  11         23.34         14.64         8.08 o                         
  -2  -4  11         75.09         93.05        10.46 o                         
  -1  -4  11         46.03         51.37         5.49 o                         
   0  -4  11          6.56         10.28         4.01 o                         
   1  -4  11         10.79         10.70         6.03 o                         
   2  -4  11          7.38         15.38         6.40 o                         
   3  -4  11         34.06         31.82         7.63 o                         
   4  -4  11         12.42         10.74         6.85 o                         
   5  -4  11         14.70          6.08         5.46 o                         
  -6  -3  11         19.98         22.92         9.19 o                         
  -5  -3  11         49.01         42.07        10.33 o                         
  -4  -3  11        124.75        133.89        12.75 o                         
  -3  -3  11         23.94         30.26         8.82 o                         
  -2  -3  11        183.55        172.32        12.67 o                         
  -1  -3  11        166.46        150.37         6.92 o                         
   0  -3  11         10.13         15.22         4.03 o                         
   1  -3  11         88.91         88.51         6.20 o                         
   2  -3  11         86.52         99.08         8.32 o                         
   3  -3  11         27.93         25.75         6.77 o                         
   4  -3  11         96.66         98.58         9.72 o                         
   5  -3  11        102.07        107.20        10.46 o                         
  -6  -2  11         43.01         36.58        10.13 o                         
  -5  -2  11         42.55         53.48        10.46 o                         
  -4  -2  11         35.52         36.09         9.43 o                         
  -3  -2  11        446.93        435.35        17.80 o                         
  -2  -2  11         10.11         12.14         7.38 o                         
  -1  -2  11         81.40         95.63        10.46 o                         
   0  -2  11        136.23        137.54         6.06 o                         
   1  -2  11         76.20         74.55         5.21 o                         
   2  -2  11        145.36        128.68         6.35 o                         
   3  -2  11         62.74         57.63         5.29 o                         
   4  -2  11         20.70         28.50         6.44 o                         
   5  -2  11        112.57        123.52        10.54 o                         
   6  -2  11         28.04         41.99         8.82 o                         
  -7  -1  11         32.37         41.01        10.62 o                         
  -6  -1  11         78.89         81.24        12.02 o                         
  -5  -1  11         38.87         35.96         9.47 o                         
  -4  -1  11        111.88        101.50        11.61 o                         
  -3  -1  11        333.45        323.93        16.28 o                         
  -2  -1  11        196.07        181.96        13.12 o                         
  -1  -1  11        228.28        204.51        12.79 o                         
   0  -1  11         18.31         25.37         4.72 o                         
   1  -1  11          6.51          8.71         2.89 o                         
   2  -1  11         14.81         14.03         3.46 o                         
   3  -1  11          8.79          7.24         7.89 o                         
   4  -1  11         53.07         56.99         5.30 o                         
   5  -1  11         10.67         16.24         6.73 o                         
   6  -1  11        105.42        107.40        10.87 o                         
  -7   0  11          0.33         -4.22        10.72 o                         
  -6   0  11         41.58         44.75         5.98 o                         
  -5   0  11        110.81        115.24         7.05 o                         
  -4   0  11          2.72         -3.90         3.32 o                         
  -3   0  11        205.43        195.11         6.23 o                         
  -2   0  11        240.30        230.93         5.61 o                         
  -1   0  11          8.82         11.20         6.23 o                         
   0   0  11          4.97          6.68         5.45 o                         
   1   0  11         31.09         30.98         2.48 o                         
   2   0  11        185.04        179.43         5.77 o                         
   3   0  11          1.44          1.32         4.98 o                         
   4   0  11        222.89        238.25         8.04 o                         
   5   0  11          8.92          6.45         6.21 o                         
   6   0  11         21.28         26.37         7.83 o                         
  -7   1  11         32.35         48.37         6.50 o                         
  -6   1  11         78.74         87.29         8.73 o                         
  -5   1  11         38.84         43.18         5.43 o                         
  -4   1  11        111.65        107.16         6.30 o                         
  -3   1  11        333.31        330.06         8.26 o                         
  -2   1  11        195.67        197.02         6.68 o                         
  -1   1  11        228.38        223.58         5.76 o                         
   0   1  11         18.29         13.98         5.74 o                         
   1   1  11          6.53          4.55         5.09 o                         
   2   1  11         14.82         14.85         6.27 o                         
   3   1  11          8.81         14.68         6.60 o                         
   4   1  11         53.08         74.02         9.31 o                         
   5   1  11         10.58         23.37         6.89 o                         
   6   1  11        105.36        144.10        10.95 o                         
  -6   2  11         42.92         44.19         8.41 o                         
  -5   2  11         42.46         46.33         5.54 o                         
  -4   2  11         35.63         41.65         4.96 o                         
  -3   2  11        446.60        408.60         9.60 o                         
  -2   2  11         10.12          5.64         2.71 o                         
  -1   2  11         81.50         82.06         9.19 o                         
   0   2  11        136.32        132.87        10.87 o                         
   1   2  11         76.11         79.60         9.23 o                         
   2   2  11        145.28        127.91        10.87 o                         
   3   2  11         62.69         71.36         9.51 o                         
   4   2  11         20.74         23.50         7.50 o                         
  -6   3  11         20.10         23.01         6.19 o                         
  -5   3  11         49.12         47.05         5.95 o                         
  -4   3  11        124.94        133.23         7.42 o                         
  -3   3  11         23.99         30.17         4.46 o                         
  -2   3  11        183.14        181.30         7.33 o                         
  -1   3  11        166.31        153.54        11.81 o                         
   0   3  11         10.10         13.86         6.73 o                         
   1   3  11         88.89         85.91        10.01 o                         
   2   3  11         86.61         83.70        10.17 o                         
   3   3  11         27.76         31.08         7.67 o                         
  -5   4  11         46.64         43.67         7.22 o                         
  -4   4  11          5.35          0.83         7.30 o                         
  -3   4  11         23.16         25.41         8.96 o                         
  -2   4  11         75.01         82.60         6.31 o                         
  -1   4  11         46.01         49.70         9.27 o                         
   0   4  11          6.61         17.43         7.22 o                         
   1   4  11         10.81         11.85         6.81 o                         
   2   4  11          7.39          8.45         7.05 o                         
   3   4  11         34.14         42.61         8.61 o                         
  -4   5  11          2.10         14.23         6.15 o                         
  -3   5  11         42.19         36.13         6.89 o                         
  -2   5  11          6.39         11.36        10.15 o                         
  -1   5  11         16.28         15.17         8.08 o                         
   0   5  11          6.78          4.51         6.89 o                         
   1   5  11         46.09         46.87         9.51 o                         
   2   5  11         16.60         30.88         8.82 o                         
   3   5  11          6.39         12.26         7.01 o                         
   0   6  11          6.06         -0.98         7.26 o                         
  -3  -5  12         47.29         58.97        10.83 o                         
  -2  -5  12         20.71         35.68         8.73 o                         
  -1  -5  12         55.55         52.57         8.57 o                         
   0  -5  12         46.17         57.17         8.78 o                         
   1  -5  12         24.84         29.53         7.91 o                         
   2  -5  12         42.99         42.24         8.82 o                         
  -5  -4  12          1.60         -1.31         8.41 o                         
  -4  -4  12         20.41         21.69         9.14 o                         
  -3  -4  12         19.15         35.88         9.60 o                         
  -2  -4  12          4.47         11.11         7.46 o                         
  -1  -4  12         82.26         81.86         6.48 o                         
   0  -4  12         26.38         26.08         6.60 o                         
   1  -4  12          0.86          4.63         5.74 o                         
   2  -4  12         36.43         52.90         8.24 o                         
   3  -4  12         63.60         73.82         9.31 o                         
   4  -4  12         24.33         25.47         8.12 o                         
  -5  -3  12         12.25         17.06         9.39 o                         
  -4  -3  12         36.23         27.52         9.64 o                         
  -3  -3  12         33.35         49.50         9.92 o                         
  -2  -3  12          4.33          8.20         7.79 o                         
  -1  -3  12         47.72         45.49         5.13 o                         
   0  -3  12        188.97        186.51         7.55 o                         
   1  -3  12         23.57         30.40         7.32 o                         
   2  -3  12         50.85         54.75         7.22 o                         
   3  -3  12          5.32         -2.26         5.70 o                         
   4  -3  12         11.49         34.28         7.50 o                         
   5  -3  12         15.67         20.83         7.42 o                         
  -6  -2  12         72.73         77.51        12.43 o                         
  -5  -2  12         17.53         19.81         9.39 o                         
  -4  -2  12        113.02        115.48        13.04 o                         
  -3  -2  12         35.06         55.69        10.17 o                         
  -2  -2  12         83.69         88.05        11.20 o                         
  -1  -2  12        154.45        158.99        12.79 o                         
   0  -2  12        218.83        208.32         7.10 o                         
   1  -2  12        153.71        157.73         6.64 o                         
   2  -2  12         11.06          2.22         3.71 o                         
   3  -2  12        108.89        117.12         8.98 o                         
   4  -2  12         18.17         19.27         6.52 o                         
   5  -2  12         73.72         67.30         8.94 o                         
   6  -2  12          2.74          2.09         6.64 o                         
  -6  -1  12         27.10         24.93         9.97 o                         
  -5  -1  12          5.68         14.60         8.90 o                         
  -4  -1  12          5.48         11.03         8.16 o                         
  -3  -1  12        427.53        410.17        18.37 o                         
  -2  -1  12         32.42         26.25         8.49 o                         
  -1  -1  12         42.71         45.23         8.98 o                         
   0  -1  12         60.02         59.48         4.14 o                         
   1  -1  12         74.73         73.74         4.75 o                         
   2  -1  12         19.20         27.33         4.04 o                         
   3  -1  12         73.22         66.62         5.63 o                         
   4  -1  12         36.08         45.73         5.24 o                         
   5  -1  12         17.71         12.79         6.56 o                         
   6  -1  12          4.92         -1.72         6.27 o                         
  -6   0  12         65.70         83.33        12.63 o                         
  -5   0  12         55.82         44.08        10.46 o                         
  -4   0  12         10.09         14.15         8.90 o                         
  -3   0  12         72.26         74.43        10.74 o                         
  -2   0  12        193.18        185.81        13.86 o                         
  -1   0  12        167.75        154.89        12.10 o                         
   0   0  12        262.33        245.36        12.96 o                         
   1   0  12        155.61        130.37        10.58 o                         
   2   0  12        263.35        262.21        13.33 o                         
   3   0  12        118.81        112.20        10.66 o                         
   4   0  12         43.68         63.69         9.27 o                         
   5   0  12         50.41         60.36         8.98 o                         
  -6   1  12         27.19         20.14         5.08 o                         
  -5   1  12          5.69          2.32         8.88 o                         
  -4   1  12          5.45          3.06         3.57 o                         
  -3   1  12        427.44        405.93         9.06 o                         
  -2   1  12         32.41         33.62         3.50 o                         
  -1   1  12         42.63         42.37         3.42 o                         
   0   1  12         60.26         61.23         8.57 o                         
   1   1  12         74.63         86.94         9.84 o                         
   2   1  12         19.08         12.34         6.40 o                         
   3   1  12         73.54         81.24         9.76 o                         
   4   1  12         36.03         35.51         8.24 o                         
   5   1  12         17.68         29.49         7.71 o                         
   6   1  12          4.93         24.48         7.46 o                         
  -6   2  12         72.68         87.81        11.91 o                         
  -5   2  12         17.52         10.82         4.37 o                         
  -4   2  12        112.86        113.35         7.07 o                         
  -3   2  12         35.00         37.84         4.49 o                         
  -2   2  12         83.61         81.54         5.09 o                         
  -1   2  12        154.30        149.12         5.98 o                         
   0   2  12        218.74        208.82        13.33 o                         
   1   2  12        153.86        153.78        11.69 o                         
   2   2  12         11.01         11.11         6.56 o                         
   3   2  12        108.98        106.95        11.03 o                         
   4   2  12         18.27         24.24         7.75 o                         
   5   2  12         73.71         82.55        10.05 o                         
   6   2  12          2.75         15.62         7.42 o                         
  -5   3  12         12.31          6.38         4.53 o                         
  -4   3  12         36.36         27.92         5.05 o                         
  -3   3  12         33.53         29.38         4.68 o                         
  -2   3  12          4.42         -1.91         3.12 o                         
  -1   3  12         47.83         53.39         9.35 o                         
   0   3  12        189.05        167.89        12.96 o                         
   1   3  12         23.57         32.19         8.24 o                         
   2   3  12         51.07         48.88         9.27 o                         
   3   3  12          5.30          7.30         6.89 o                         
   4   3  12         11.46          0.57         6.36 o                         
   5   3  12         15.70         48.51         9.19 o                         
  -5   4  12          1.60          2.34         4.55 o                         
  -4   4  12         20.45         13.45         6.73 o                         
  -3   4  12         19.12         13.40         4.55 o                         
  -2   4  12          4.60          7.08        12.49 o                         
  -1   4  12         82.52         96.37        11.52 o                         
   0   4  12         26.34         36.25         9.02 o                         
   1   4  12          0.83         -8.94         6.07 o                         
   2   4  12         36.43         44.54         9.56 o                         
   3   4  12         63.43         59.38        10.58 o                         
   4   4  12         24.36         35.06         8.57 o                         
  -3   5  12         47.11         60.94         8.12 o                         
  -2   5  12         20.76         24.35         7.94 o                         
  -1   5  12         55.51         56.18        10.91 o                         
   0   5  12         46.12         47.04        10.42 o                         
   1   5  12         24.95         25.92         8.98 o                         
   2   5  12         43.01         51.79        10.62 o                         
  -1  -5  13          6.50          1.52         5.99 o                         
   0  -5  13         31.40         31.82         7.87 o                         
   1  -5  13         49.31         64.83         9.72 o                         
   2  -5  13        130.17        136.93        12.14 o                         
  -4  -4  13         25.13         33.75        10.58 o                         
  -3  -4  13          8.23          8.78         8.53 o                         
  -2  -4  13         22.01         36.05         9.27 o                         
  -1  -4  13         38.13         44.29        10.68 o                         
   0  -4  13         31.98         29.57         6.77 o                         
   1  -4  13          3.79         21.12         6.89 o                         
   2  -4  13         10.29          8.16         6.40 o                         
   3  -4  13         65.92         83.29         9.80 o                         
  -5  -3  13         10.04         12.26         8.73 o                         
  -4  -3  13          5.84         10.01         8.94 o                         
  -3  -3  13         17.10         17.22         9.51 o                         
  -2  -3  13         23.74         23.25         9.31 o                         
  -1  -3  13         12.59         19.60         8.37 o                         
   0  -3  13        134.40        134.18         8.32 o                         
   1  -3  13         61.20         74.38         6.09 o                         
   2  -3  13         22.04         31.49         6.68 o                         
   3  -3  13         48.96         54.30         8.08 o                         
   4  -3  13         23.80         30.31         7.71 o                         
  -6  -2  13          2.04         10.70         9.27 o                         
  -5  -2  13         44.11         53.19        11.44 o                         
  -4  -2  13         23.04         24.85         9.92 o                         
  -3  -2  13          9.77         16.98         8.78 o                         
  -2  -2  13         68.21         60.36        11.15 o                         
  -1  -2  13        176.46        153.82        13.29 o                         
   0  -2  13        130.77        121.01         6.24 o                         
   1  -2  13         35.92         40.65         8.94 o                         
   2  -2  13         57.98         62.31         7.57 o                         
   3  -2  13         58.32         83.17         8.53 o                         
   4  -2  13         32.12         38.30         7.55 o                         
   5  -2  13          8.34         11.32         6.52 o                         
  -6  -1  13         80.49         78.33        13.04 o                         
  -5  -1  13          3.30         12.71         9.39 o                         
  -4  -1  13         38.80         27.02         9.64 o                         
  -3  -1  13         23.03         27.43         9.60 o                         
  -2  -1  13        320.03        296.25        16.24 o                         
  -1  -1  13        296.04        300.96        16.08 o                         
   0  -1  13         13.34         14.44         7.42 o                         
   1  -1  13         33.04         36.91         8.24 o                         
   2  -1  13        169.09        150.50        11.61 o                         
   3  -1  13         39.02         30.67         7.96 o                         
   4  -1  13         11.04          0.21         6.36 o                         
  -6   0  13         23.55         30.67        10.95 o                         
  -5   0  13         12.17         24.69        10.17 o                         
  -4   0  13         12.78          6.27         9.35 o                         
  -3   0  13          1.40          7.55         8.41 o                         
  -2   0  13         54.93         53.52        10.42 o                         
  -1   0  13         74.67         73.45        10.17 o                         
   0   0  13        485.11        445.11        17.55 o                         
   1   0  13          3.37          4.55         6.44 o                         
   2   0  13         10.07          5.13         7.18 o                         
   3   0  13         36.45         43.72         9.14 o                         
   4   0  13         10.57         -0.29         7.01 o                         
   5   0  13         45.86         62.09         9.76 o                         
  -6   1  13         80.30         92.35        13.70 o                         
  -5   1  13          3.29          6.77         9.19 o                         
  -4   1  13         38.85         44.49        11.07 o                         
  -3   1  13         23.05         15.83         9.23 o                         
  -2   1  13        320.24        305.72        16.16 o                         
  -1   1  13        296.23        274.59        15.09 o                         
   0   1  13         13.31          7.71         6.60 o                         
   1   1  13         33.12         26.33         8.00 o                         
   2   1  13        169.02        176.21        12.96 o                         
   3   1  13         38.97         51.30         9.47 o                         
   4   1  13         11.15         17.92         8.04 o                         
   5   1  13          7.98         13.86         7.79 o                         
  -6   2  13          2.03          3.24         4.70 o                         
  -5   2  13         44.20         41.30         7.61 o                         
  -4   2  13         22.93         25.55         4.60 o                         
  -3   2  13          9.83          4.64         4.18 o                         
  -2   2  13         68.39         75.96        11.67 o                         
  -1   2  13        176.13        169.01        16.67 o                         
   0   2  13        130.72        115.15        11.44 o                         
   1   2  13         36.04         40.48         9.19 o                         
   2   2  13         58.11         61.64         9.92 o                         
   3   2  13         58.47         86.98        11.24 o                         
   4   2  13         32.09         45.15         9.80 o                         
   5   2  13          8.34         10.74         8.12 o                         
  -5   3  13         10.05         10.01         7.28 o                         
  -4   3  13          5.86          4.94         4.00 o                         
  -3   3  13         17.14         12.49         4.05 o                         
  -2   3  13         23.64         21.63         4.25 o                         
  -1   3  13         12.65          2.01         7.18 o                         
   0   3  13        134.56        134.43        12.43 o                         
   1   3  13         61.17         63.36        10.50 o                         
   2   3  13         21.98         27.60         8.41 o                         
   3   3  13         48.83         60.28        10.50 o                         
   4   3  13         23.65         35.68         9.23 o                         
  -4   4  13         25.24         21.57         5.58 o                         
  -3   4  13          8.36          2.84         4.06 o                         
  -2   4  13         22.06         24.24         4.83 o                         
  -1   4  13         38.01         33.30         9.56 o                         
   0   4  13         31.91         32.23         9.43 o                         
   1   4  13          3.77          6.81         7.26 o                         
   2   4  13         10.24         16.32         8.41 o                         
   3   4  13         65.91         86.82        12.02 o                         
  -2   5  13         53.22         55.96         6.68 o                         
  -1   5  13          6.49          2.05         8.37 o                         
   0   5  13         31.54         33.18        10.13 o                         
   1   5  13         49.37         49.87        10.95 o                         
   2   5  13        130.23        143.08        13.98 o                         
   0  -5  14         52.01         51.47         9.10 o                         
  -3  -4  14         39.58         37.73        10.66 o                         
  -2  -4  14          7.60         19.97         8.82 o                         
  -1  -4  14         18.44         25.79         8.45 o                         
   0  -4  14          4.15         -1.44         5.17 o                         
   1  -4  14         18.92         15.17         7.09 o                         
   2  -4  14         74.56         80.66         9.84 o                         
   3  -4  14         23.00         22.76         7.87 o                         
  -5  -3  14          3.32          0.29         8.98 o                         
  -4  -3  14          0.10         -0.86         9.06 o                         
  -3  -3  14          0.51         -3.12         8.57 o                         
  -2  -3  14        102.18        108.92        13.29 o                         
  -1  -3  14         35.73         43.55        10.09 o                         
   0  -3  14         25.56         28.19         4.98 o                         
   1  -3  14         36.13         36.05         6.68 o                         
   2  -3  14         15.71         11.36         5.78 o                         
   3  -3  14         39.01         58.44         8.32 o                         
  -5  -2  14         32.98         15.26         9.80 o                         
  -4  -2  14          2.21         11.61         9.47 o                         
  -3  -2  14          2.68          7.79         9.02 o                         
  -2  -2  14         54.37         67.09        11.73 o                         
  -1  -2  14         27.19         25.38         9.64 o                         
   0  -2  14          9.08         -1.44         7.96 o                         
   1  -2  14         34.67         34.98         9.35 o                         
   2  -2  14         17.23          2.09         7.46 o                         
  -6  -1  14         41.32         48.88        12.18 o                         
  -5  -1  14        113.24        119.25        14.31 o                         
  -4  -1  14          9.90          7.79         9.23 o                         
  -3  -1  14         87.23         71.07        12.18 o                         
  -2  -1  14        104.11        109.25        13.00 o                         
  -1  -1  14         15.74         18.49         9.02 o                         
   0  -1  14         21.20         19.15         8.53 o                         
   1  -1  14        164.99        143.57        13.00 o                         
   2  -1  14          5.62         -0.74         7.18 o                         
   3  -1  14          4.86         -7.18         6.81 o                         
  -6   0  14         52.59         67.46        13.29 o                         
  -5   0  14          0.53        -11.40         8.32 o                         
  -4   0  14         93.27        112.77        14.11 o                         
  -3   0  14          1.63          7.67         8.98 o                         
  -2   0  14        112.40        115.52        13.37 o                         
  -1   0  14         56.40         44.33        10.01 o                         
   0   0  14          6.06         14.56         7.96 o                         
   1   0  14         16.06         13.61         7.83 o                         
   2   0  14          0.64         -0.98         7.05 o                         
   3   0  14          4.89          0.25         6.93 o                         
   4   0  14          0.23          7.83         8.08 o                         
   5   0  14         39.37         51.47        10.58 o                         
  -6   1  14         41.32         38.92        12.10 o                         
  -5   1  14        113.18        129.83        15.62 o                         
  -4   1  14          9.92          8.53         9.80 o                         
  -3   1  14         87.33         92.52        13.00 o                         
  -2   1  14        104.23        102.48        12.22 o                         
  -1   1  14         15.60          9.92         7.87 o                         
   0   1  14         21.32         35.55         8.69 o                         
   1   1  14        165.28        144.64        12.71 o                         
   2   1  14          5.51          4.39         7.75 o                         
   3   1  14          4.93          4.63         7.59 o                         
   4   1  14         34.97         40.72         9.80 o                         
   5   1  14          8.94         18.70         8.69 o                         
  -5   2  14         32.97         46.75        12.67 o                         
  -4   2  14          2.15          1.44        10.13 o                         
  -3   2  14          2.66         -1.97         8.82 o                         
  -2   2  14         54.50         47.69        10.70 o                         
  -1   2  14         27.18         26.20         9.10 o                         
   0   2  14          9.01         -1.44         6.77 o                         
   1   2  14         34.55         32.77         9.19 o                         
   2   2  14         17.18         16.24         8.73 o                         
   3   2  14         19.43         13.04         8.53 o                         
   4   2  14        105.52        107.93        12.18 o                         
   5   2  14          5.82         13.04         8.49 o                         
  -5   3  14          3.30         -0.94        11.32 o                         
  -4   3  14          0.10          1.02         3.85 o                         
  -3   3  14          0.51         -8.12         6.52 o                         
  -2   3  14        102.31        107.84         6.53 o                         
  -1   3  14         35.85         41.67         4.85 o                         
   0   3  14         25.73         47.78        10.50 o                         
   1   3  14         36.18         26.08         9.23 o                         
   2   3  14         15.63          3.81         7.75 o                         
   3   3  14         39.13         48.68        10.62 o                         
   4   3  14         56.19         95.67        12.59 o                         
  -3   4  14         39.53         31.51         5.49 o                         
  -2   4  14          7.57          9.51         7.67 o                         
  -1   4  14         18.37         -2.91         8.04 o                         
   0   4  14          4.11          0.25         7.91 o                         
   1   4  14         18.91         21.61         9.68 o                         
   2   4  14         74.52         98.50        13.37 o                         
   3   4  14         23.05         30.67         9.76 o                         
   0   5  14         52.29         31.66        10.79 o                         
  -2  -4  15         72.33        102.23        13.29 o                         
  -1  -4  15         44.33         84.23        11.77 o                         
  -4  -3  15          0.01        -15.42         7.71 o                         
  -3  -3  15         47.08         70.04        13.08 o                         
  -2  -3  15          0.76         10.01        10.09 o                         
  -1  -3  15         46.12         45.31        10.95 o                         
   0  -3  15         12.61         17.67         9.27 o                         
  -5  -2  15         22.91         28.25        10.58 o                         
  -4  -2  15         12.78         -3.44         9.92 o                         
  -3  -2  15          1.02         -6.40         9.02 o                         
  -2  -2  15         28.79         14.23        10.42 o                         
  -1  -2  15         89.15         91.61        13.00 o                         
   0  -2  15         16.67         14.85         9.39 o                         
   1  -2  15         71.71         74.14        11.81 o                         
   2  -2  15         17.26          0.86         8.53 o                         
  -5  -1  15          4.25          6.32        10.21 o                         
  -4  -1  15         17.92         15.99        10.33 o                         
  -3  -1  15         31.33         29.61        11.20 o                         
  -2  -1  15          7.64          4.14         9.06 o                         
  -1  -1  15         19.55         16.53         9.88 o                         
   0  -1  15         35.66         24.65         9.76 o                         
   1  -1  15        151.86        129.79        13.04 o                         
   2  -1  15         63.62         65.37        11.11 o                         
   3  -1  15         12.07          3.94         8.45 o                         
  -5   0  15          1.90         -2.42        10.17 o                         
  -4   0  15         24.41         13.98        10.83 o                         
  -3   0  15         98.65        104.78        13.61 o                         
  -2   0  15          0.02          2.87         8.78 o                         
  -1   0  15         95.15         88.70        11.97 o                         
   0   0  15        127.56        126.72        13.41 o                         
   1   0  15         88.00         87.47        11.89 o                         
   2   0  15         15.28         16.03         8.61 o                         
   3   0  15          4.39         10.29         8.49 o                         
   4   0  15         15.65          7.75         9.43 o                         
  -5   1  15          4.24         -0.78        10.29 o                         
  -4   1  15         17.88          8.65        10.79 o                         
  -3   1  15         31.29         25.18        11.24 o                         
  -2   1  15          7.67          6.56         8.73 o                         
  -1   1  15         19.57         17.14         9.23 o                         
   0   1  15         35.64         39.29         9.92 o                         
   1   1  15        152.01        162.23        13.98 o                         
   2   1  15         63.89         72.46        12.06 o                         
   3   1  15         12.08          6.85         9.06 o                         
   4   1  15         56.31         78.65        12.88 o                         
  -5   2  15         22.88         34.24        13.49 o                         
  -4   2  15         12.86         -6.77        10.46 o                         
  -3   2  15          1.03        -10.21         8.94 o                         
  -2   2  15         28.85         34.41        10.66 o                         
  -1   2  15         89.38         79.84        12.10 o                         
   0   2  15         16.54         15.13         8.49 o                         
   1   2  15         71.85         72.71        11.81 o                         
   2   2  15         17.42          9.06         8.45 o                         
   3   2  15         34.87         40.07        10.62 o                         
   4   2  15         28.73         40.52        11.11 o                         
  -4   3  15          0.02        -19.19         9.60 o                         
  -3   3  15         47.09         34.98        11.89 o                         
  -2   3  15          0.76         -1.72         9.19 o                         
  -1   3  15         46.33         47.86        11.32 o                         
   0   3  15         12.61         22.47         9.23 o                         
   1   3  15         42.07         49.05        11.36 o                         
   2   3  15         15.32         23.25         9.72 o                         
   3   3  15         21.27         26.86         9.76 o                         
  -2   4  15         72.19         80.01        13.82 o                         
  -1   4  15         44.14         48.47        11.73 o                         
   0   4  15         17.65         12.38         9.72 o                         
   1   4  15          6.25        -11.11         7.05 o                         
   2   4  15          4.42          9.23         9.02 o                         
  -3  -3  16          1.99         -2.95         9.72 o                         
  -2  -3  16        131.86        133.40        15.17 o                         
  -1  -3  16         33.27         16.44        10.58 o                         
   0  -3  16          9.27          6.73         9.97 o                         
  -4  -2  16         53.54         54.87        13.08 o                         
  -3  -2  16         84.54         78.12        13.78 o                         
  -2  -2  16         25.40         51.38        12.71 o                         
  -1  -2  16          3.82         -8.53         9.51 o                         
   0  -2  16         26.55         30.72        11.28 o                         
   1  -2  16         24.56         19.48        10.70 o                         
  -4  -1  16          6.05          2.30        10.33 o                         
  -3  -1  16         50.89         60.24        13.16 o                         
  -2  -1  16          2.42         -8.98         9.35 o                         
  -1  -1  16         46.82         49.99        12.22 o                         
   0  -1  16         12.38         10.38         9.56 o                         
   1  -1  16         51.97         60.94        11.61 o                         
   2  -1  16         37.71         24.85        10.87 o                         
   3  -1  16          7.41         -1.39         8.94 o                         
  -5   0  16         45.45         56.26        13.41 o                         
  -4   0  16         13.14          4.47        10.87 o                         
  -3   0  16         18.85         24.56        11.24 o                         
  -2   0  16         18.39         13.94        10.50 o                         
  -1   0  16         11.15          9.80         9.76 o                         
   0   0  16          6.13         -3.28         8.49 o                         
   1   0  16          0.01         -9.31         8.04 o                         
   2   0  16          0.15        -11.48         8.12 o                         
   3   0  16          3.81        -15.34         7.67 o                         
   4   0  16          2.20        -16.32         8.16 o                         
  -4   1  16          6.14         -5.82        10.87 o                         
  -3   1  16         50.91         63.56        13.25 o                         
  -2   1  16          2.45         -1.48         9.02 o                         
  -1   1  16         46.96         43.67        11.36 o                         
   0   1  16         12.45         15.46         9.47 o                         
   1   1  16         51.97         65.24        11.81 o                         
   2   1  16         37.68         25.06        10.74 o                         
   3   1  16          7.44          0.66         9.97 o                         
   4   1  16         11.05         23.83        10.83 o                         
  -4   2  16         53.51         42.90        13.57 o                         
  -3   2  16         84.76         90.01        14.72 o                         
  -2   2  16         25.34         25.96        11.07 o                         
  -1   2  16          3.80         -9.23         8.61 o                         
   0   2  16         26.52         26.00        10.09 o                         
   1   2  16         24.65         39.82        11.07 o                         
   2   2  16         75.81         55.77        12.71 o                         
   3   2  16          1.81         -5.13         9.19 o                         
  -3   3  16          1.98        -12.26        10.13 o                         
  -2   3  16        132.09        130.86        16.08 o                         
  -1   3  16         33.42         22.31        11.07 o                         
   0   3  16          9.31         16.24        10.05 o                         
   1   3  16          2.97          0.25         8.45 o                         
   2   3  16         11.81         15.30         9.56 o                         
  -1   4  16         56.67         70.99        13.94 o                         
   0   4  16         28.11         11.52        10.74 o                         
  -2  -3  17          1.14         10.05        11.48 o                         
  -1  -3  17         16.41         14.27        10.99 o                         
   0  -3  17         20.15         12.43        11.15 o                         
  -3  -2  17          5.45         12.84        11.85 o                         
  -2  -2  17        119.74        136.97        16.53 o                         
  -1  -2  17          4.54         -3.16        11.28 o                         
   0  -2  17         63.58         76.89        13.82 o                         
   1  -2  17         45.19         22.39        11.85 o                         
  -4  -1  17          3.40         -1.97        10.13 o                         
  -3  -1  17         37.21         29.16        12.26 o                         
  -2  -1  17         17.85         20.46        11.89 o                         
  -1  -1  17         26.57         19.27        11.61 o                         
   0  -1  17         22.21         21.61        11.56 o                         
   1  -1  17          7.31         -0.53         9.88 o                         
   2  -1  17        131.36        128.07        15.38 o                         
   3  -1  17         39.36         17.26        11.28 o                         
  -4   0  17         40.00         29.77        13.04 o                         
  -3   0  17          1.39        -17.47         8.73 o                         
  -2   0  17          0.01        -11.07         9.60 o                         
  -1   0  17          0.16        -10.05         9.35 o                         
   0   0  17          7.93          7.63        10.38 o                         
   1   0  17          0.12         -2.30        10.25 o                         
   2   0  17         56.68         52.16        13.00 o                         
   3   0  17          1.08         -4.26         9.47 o                         
  -4   1  17          3.39         -2.62        11.56 o                         
  -3   1  17         37.21         39.57        13.25 o                         
  -2   1  17         17.94          9.97        10.87 o                         
  -1   1  17         26.35         18.41        10.79 o                         
   0   1  17         22.34         24.44        11.28 o                         
   1   1  17          7.33          6.77        10.42 o                         
   2   1  17        131.11        120.03        14.76 o                         
   3   1  17         39.24         51.42        13.12 o                         
  -3   2  17          5.41        -13.78        10.62 o                         
  -2   2  17        119.70        133.57        16.24 o                         
  -1   2  17          4.56          2.50         9.64 o                         
   0   2  17         63.78         72.46        13.37 o                         
   1   2  17         45.22         47.16        12.14 o                         
   2   2  17          3.02         -9.56         9.56 o                         
  -2   3  17          1.13         -9.51        10.54 o                         
  -1   3  17         16.50         17.92        11.56 o                         
   0   3  17         20.15         21.20        11.20 o                         
   1   3  17         17.80         15.13        10.50 o                         
  -2  -2  18         27.66         28.75        13.33 o                         
  -1  -2  18         25.38         19.73        12.88 o                         
   0  -2  18         25.69         25.71        13.37 o                         
   1  -2  18         22.52         -9.80        12.06 o                         
  -3  -1  18         33.85         43.39        13.74 o                         
  -2  -1  18         15.17         11.32        12.22 o                         
  -1  -1  18         37.34          4.67        12.22 o                         
   0  -1  18         19.23          4.26        12.34 o                         
   1  -1  18         10.35         -9.19        10.87 o                         
   2  -1  18          1.47        -20.09        10.05 o                         
  -3   0  18         38.42         48.68        13.70 o                         
  -2   0  18         10.94         13.16        11.93 o                         
  -1   0  18          4.24          3.94        11.24 o                         
   0   0  18          9.58        -17.10        10.42 o                         
   1   0  18         52.99         42.16        13.90 o                         
   2   0  18          5.44        -10.54        10.58 o                         
  -3   1  18         33.92         21.69        13.20 o                         
  -2   1  18         15.32          2.09        11.32 o                         
  -1   1  18         37.44         31.04        12.06 o                         
   0   1  18         19.17         16.28        11.97 o                         
   1   1  18         10.34         -1.97        10.91 o                         
   2   1  18          1.44         -2.34        10.46 o                         
  -2   2  18         27.57         15.79        12.30 o                         
  -1   2  18         25.43         -5.62        11.28 o                         
   0   2  18         25.73         15.91        11.65 o                         
   1   2  18         22.58         22.68        11.85 o                         
  -1  -1  19        102.28        104.65        17.59 o                         
   0  -1  19         50.33         36.17        15.17 o                         
  -1   0  19          1.15        -10.38        11.85 o                         
   0   0  19          1.58         -3.36        11.48 o                         
  -1   1  19        102.17        113.31        16.98 o                         
   0   1  19         50.40         34.28        13.78 o                         
                                                                                
