# Supplementary material for: (2R,3R)-1,4-Dioxa­spiro­[4.4]nonane-2,3-di­carb­oxy­lic and (2R,3R)-1,4-dioxa­spiro­[4.5]decane-2,3-di­carb­oxy­lic acids
Source: Acta Crystallogr E Crystallogr Commun. 2018 Jul 6;74(Pt 8):1058–62. doi: 10.1107/S2056989018009593 (PMC6073000; doi:10.1107/S2056989018009593)
Supplement: Supplementary file 3 [file e-74-01058-IIsup3.hkl]

data_II                                                                      
_shelx_title ' mol2 in P2(1)'                                                   
_shelx_refln_list_code          4                                               
_shelx_F_calc_maximum       66.78                                               
_exptl_crystal_F_000       244.00                                               
_reflns_d_resolution_high  0.7331                                               
                                                                                
loop_                                                                           
 _space_group_symop_operation_xyz                                               
 'x, y, z'                                                                      
 '-x, y+1/2, -z'                                                                
                                                                                
_cell_length_a     6.4272                                                       
_cell_length_b     5.2976                                                       
_cell_length_c    15.5678                                                       
_cell_angle_alpha  90.000                                                       
_cell_angle_beta   94.469                                                       
_cell_angle_gamma  90.000                                                       
                                                                                
_shelx_F_squared_multiplier     1.000                                           
                                                                                
loop_                                                                           
 _refln_index_h                                                                 
 _refln_index_k                                                                 
 _refln_index_l                                                                 
 _refln_F_squared_calc                                                          
 _refln_F_squared_meas                                                          
 _refln_F_squared_sigma                                                         
 _refln_observed_status                                                         
   1  -7   0         62.98         64.75         2.40 o                         
   2  -7   0         50.59         49.01         2.10 o                         
   0  -6   0        106.66        107.32         3.94 o                         
   1  -6   0          5.03          4.54         0.88 o                         
   2  -6   0         37.81         37.81         1.74 o                         
   3  -6   0         32.42         35.64         1.86 o                         
   4  -6   0         19.06         21.52         2.56 o                         
   1  -5   0        158.51        141.62         6.21 o                         
   2  -5   0        151.41        137.32         2.95 o                         
   3  -5   0          5.34          5.28         0.83 o                         
   4  -5   0         16.77         13.05         1.10 o                         
   5  -5   0          7.58          7.86         0.98 o                         
   6  -5   0         28.32         28.63         2.49 o                         
   0  -4   0        307.04        327.36         6.66 o                         
   1  -4   0         68.69         64.24         1.76 o                         
   2  -4   0        164.97        157.15         2.90 o                         
   3  -4   0        102.64        100.35         2.90 o                         
   4  -4   0         27.10         26.94         1.24 o                         
   5  -4   0         75.90         78.65         2.08 o                         
   6  -4   0         39.56         42.82         1.70 o                         
   7  -4   0         26.08         34.52         2.67 o                         
   1  -3   0        747.76        797.09        10.17 o                         
   2  -3   0        369.39        392.84         7.50 o                         
   3  -3   0         19.25         20.13         0.96 o                         
   4  -3   0         30.89         27.82         1.68 o                         
   5  -3   0         11.93         11.34         1.02 o                         
   6  -3   0         42.40         38.92         1.53 o                         
   7  -3   0         16.09         15.27         1.90 o                         
   0  -2   0       2547.01       2608.90        39.60 o                         
   1  -2   0        761.70        783.23         8.38 o                         
   2  -2   0        583.69        613.54         6.79 o                         
   3  -2   0        118.80        114.57         1.55 o                         
   4  -2   0        156.62        150.28         2.01 o                         
   5  -2   0         10.93          9.44         0.68 o                         
   6  -2   0        193.00        188.77         3.41 o                         
   7  -2   0         55.99         54.30         2.36 o                         
   8  -2   0         67.19         67.50         5.78 o                         
   1  -1   0       1031.48       1004.04         8.47 o                         
   2  -1   0        177.37        177.54         1.82 o                         
   3  -1   0        403.15        387.31         3.62 o                         
   4  -1   0        260.20        244.78         3.38 o                         
   5  -1   0        212.85        215.54         3.31 o                         
   6  -1   0        111.17        102.11         2.63 o                         
   7  -1   0         42.60         42.56         1.65 o                         
   8  -1   0         27.54         32.36         1.64 o                         
   1   0   0          2.89          2.37         0.36 o                         
   2   0   0         27.41         27.51         0.72 o                         
   3   0   0        836.92        884.03        10.01 o                         
   4   0   0         38.54         34.70         1.25 o                         
   5   0   0          2.87          4.10         0.93 o                         
   6   0   0        365.91        356.35         4.87 o                         
   7   0   0         33.28         28.52         2.94 o                         
   8   0   0         64.68         65.56         2.94 o                         
   1   1   0       1031.81        991.88        14.86 o                         
   2   1   0        177.44        175.33         3.22 o                         
   3   1   0        403.22        375.93         6.39 o                         
   4   1   0        260.18        245.97         3.32 o                         
   5   1   0        212.55        213.80         3.22 o                         
   6   1   0        110.94        106.71         2.24 o                         
   7   1   0         42.63         41.41         1.56 o                         
   8   1   0         27.61         28.77         2.27 o                         
   0   2   0       2545.43       2673.50        36.61 o                         
   1   2   0        761.08        787.80         7.72 o                         
   2   2   0        584.06        622.16         6.44 o                         
   3   2   0        118.86        117.02         2.76 o                         
   4   2   0        156.38        145.88         3.53 o                         
   5   2   0         10.96          7.93         1.13 o                         
   6   2   0        193.11        195.03         3.74 o                         
   7   2   0         55.84         52.35         2.08 o                         
   8   2   0         67.20         63.47         3.22 o                         
   1   3   0        746.45        796.30         7.90 o                         
   2   3   0        369.41        391.20         6.12 o                         
   3   3   0         19.22         21.48         0.85 o                         
   4   3   0         30.76         25.38         2.20 o                         
   5   3   0         11.89         11.94         0.91 o                         
   6   3   0         42.36         40.74         2.04 o                         
   7   3   0         16.09         15.91         1.25 o                         
   0   4   0        306.96        337.47         4.89 o                         
   1   4   0         68.71         64.79         1.79 o                         
   2   4   0        165.28        162.14         2.18 o                         
   3   4   0        102.40        102.81         1.79 o                         
   4   4   0         27.01         27.04         1.07 o                         
   5   4   0         75.76         74.17         2.38 o                         
   6   4   0         39.52         39.52         1.57 o                         
   7   4   0         26.08         32.21         1.60 o                         
  -2  -7   1         14.93         14.41         1.40 o                         
  -1  -7   1         29.25         29.84         1.69 o                         
   0  -7   1         71.30         74.64         2.58 o                         
   1  -7   1         12.96         12.91         1.40 o                         
   2  -7   1         23.77         24.41         1.63 o                         
  -4  -6   1          0.48          1.77         1.18 o                         
  -3  -6   1          7.53          7.97         1.02 o                         
  -2  -6   1        103.41         89.53         2.53 o                         
  -1  -6   1         93.03         89.72         2.56 o                         
   0  -6   1         35.87         36.96         1.71 o                         
   1  -6   1          1.56          2.82         0.82 o                         
   2  -6   1          2.68          1.84         1.16 o                         
   3  -6   1         32.59         32.47         1.61 o                         
   4  -6   1         83.56         85.40         3.26 o                         
  -6  -5   1         10.28         10.69         1.81 o                         
  -5  -5   1         45.40         46.60         2.29 o                         
  -4  -5   1          8.03          9.98         0.99 o                         
  -3  -5   1          8.37          7.02         0.86 o                         
  -2  -5   1          6.00          5.15         0.81 o                         
  -1  -5   1         39.96         34.58         1.47 o                         
   0  -5   1         77.92         66.32         2.02 o                         
   1  -5   1        144.16        139.25         2.97 o                         
   2  -5   1         90.85         87.80         2.65 o                         
   3  -5   1         20.50         17.84         2.85 o                         
   4  -5   1          2.99          2.94         0.76 o                         
   5  -5   1         50.53         54.79         1.94 o                         
   6  -5   1          5.94          7.20         1.11 o                         
  -7  -4   1         51.86         54.68         3.13 o                         
  -6  -4   1          4.94          7.02         1.47 o                         
  -5  -4   1         70.17         66.79         1.89 o                         
  -4  -4   1         88.46         90.40         2.11 o                         
  -3  -4   1          7.23          7.34         1.13 o                         
  -2  -4   1        131.64        118.31         2.47 o                         
  -1  -4   1        120.13        129.81         3.47 o                         
   0  -4   1          3.06          3.50         1.04 o                         
   1  -4   1        101.29         96.57         4.51 o                         
   2  -4   1        145.56        152.04         2.86 o                         
   3  -4   1        124.19        109.22         4.03 o                         
   4  -4   1         83.52         83.87         2.13 o                         
   5  -4   1         50.40         51.73         2.13 o                         
   6  -4   1         85.63         84.89         2.94 o                         
   7  -4   1          8.61          8.47         1.68 o                         
  -7  -3   1        140.26        148.14         4.62 o                         
  -6  -3   1         50.97         52.34         1.70 o                         
  -5  -3   1         36.98         37.49         1.34 o                         
  -4  -3   1        104.67         99.99         2.01 o                         
  -3  -3   1         41.81         37.68         1.20 o                         
  -2  -3   1        116.25        119.26         2.17 o                         
  -1  -3   1        307.58        320.67         9.29 o                         
   0  -3   1         14.07         22.33         0.98 o                         
   1  -3   1         35.06         41.14         1.23 o                         
   2  -3   1        722.24        733.70         8.39 o                         
   3  -3   1          4.12          4.64         1.27 o                         
   4  -3   1        265.20        260.63         3.05 o                         
   5  -3   1        224.40        218.94         2.88 o                         
   6  -3   1         58.91         55.89         1.47 o                         
   7  -3   1         47.85         46.89         2.81 o                         
  -8  -2   1         48.89         48.84         2.72 o                         
  -7  -2   1        125.15        123.08         3.62 o                         
  -6  -2   1         75.17         68.60         1.95 o                         
  -5  -2   1        109.34        104.03         2.73 o                         
  -4  -2   1         21.09         20.25         0.74 o                         
  -3  -2   1         95.29        104.89         1.78 o                         
  -2  -2   1        124.90        125.37         1.95 o                         
  -1  -2   1       1311.97       1394.37        14.13 o                         
   0  -2   1         57.57         54.83         1.20 o                         
   1  -2   1        137.61        130.78         3.33 o                         
   2  -2   1        152.60        161.07         1.83 o                         
   3  -2   1         69.22         69.76         1.18 o                         
   4  -2   1        149.59        149.47         2.02 o                         
   5  -2   1        212.11        195.79         3.30 o                         
   6  -2   1         95.07         99.90         2.37 o                         
   7  -2   1          9.33          7.93         0.99 o                         
   8  -2   1         12.10         11.39         1.23 o                         
  -8  -1   1         21.76         23.09         1.46 o                         
  -7  -1   1         14.23         17.21         1.21 o                         
  -6  -1   1         43.53         44.91         1.53 o                         
  -5  -1   1        517.22        488.99         6.50 o                         
  -4  -1   1         66.60         60.06         1.86 o                         
  -3  -1   1        709.07        721.19         9.63 o                         
  -2  -1   1        108.87        102.38         1.20 o                         
  -1  -1   1         28.25         27.82         1.56 o                         
   0  -1   1       2036.32       1946.57        25.42 o                         
   1  -1   1       2388.59       2305.35        19.42 o                         
   2  -1   1        164.13        176.08         1.85 o                         
   3  -1   1        661.77        658.75         5.77 o                         
   4  -1   1        225.84        223.51         3.17 o                         
   5  -1   1        271.65        263.62         4.42 o                         
   6  -1   1         31.26         33.22         1.81 o                         
   7  -1   1         48.33         49.01         3.44 o                         
   8  -1   1         47.20         51.15         1.97 o                         
  -8   0   1         20.38         21.79         2.27 o                         
  -7   0   1         48.33         42.15         1.57 o                         
  -6   0   1        103.32        112.29         2.29 o                         
  -5   0   1         51.57         48.53         1.35 o                         
  -4   0   1         16.98         15.26         1.70 o                         
  -3   0   1         20.97         17.02         1.09 o                         
  -2   0   1         22.04         21.11         0.82 o                         
  -1   0   1       2621.01       2448.20        65.35 o                         
   1   0   1       3642.50       3374.44        47.52 o                         
   2   0   1          0.86         -0.63         0.32 o                         
   3   0   1       1519.18       1483.50        15.65 o                         
   4   0   1        458.35        460.70         5.44 o                         
   5   0   1        605.56        586.37         7.34 o                         
   6   0   1         12.32         10.88         0.92 o                         
   7   0   1         56.48         55.33         2.42 o                         
   8   0   1         11.29         11.15         1.17 o                         
  -8   1   1         21.91         20.84         2.22 o                         
  -7   1   1         14.29         16.26         1.11 o                         
  -6   1   1         43.43         42.61         1.74 o                         
  -5   1   1        516.95        488.59         7.88 o                         
  -4   1   1         66.59         63.08         1.41 o                         
  -3   1   1        709.13        721.64        10.92 o                         
  -2   1   1        108.74        101.43         2.17 o                         
  -1   1   1         28.36         27.86         0.70 o                         
   0   1   1       2036.62       1925.27        27.41 o                         
   1   1   1       2389.54       2329.01        33.93 o                         
   2   1   1        163.81        178.22         3.26 o                         
   3   1   1        661.84        643.27        10.01 o                         
   4   1   1        226.07        224.55         3.15 o                         
   5   1   1        272.25        261.79         3.77 o                         
   6   1   1         31.22         33.43         1.37 o                         
   7   1   1         48.42         51.21         1.74 o                         
   8   1   1         47.28         47.29         3.56 o                         
  -8   2   1         48.86         49.01         2.00 o                         
  -7   2   1        125.26        119.38         4.03 o                         
  -6   2   1         75.20         69.81         2.83 o                         
  -5   2   1        109.38        111.04         3.26 o                         
  -4   2   1         21.08         19.16         1.40 o                         
  -3   2   1         95.31        103.74         1.78 o                         
  -2   2   1        125.15        129.27         1.81 o                         
  -1   2   1       1312.09       1381.79        14.31 o                         
   0   2   1         57.64         54.59         1.22 o                         
   1   2   1        137.61        131.06         1.61 o                         
   2   2   1        152.76        158.15         3.13 o                         
   3   2   1         69.26         72.08         2.13 o                         
   4   2   1        149.89        148.01         3.58 o                         
   5   2   1        211.87        195.98         4.67 o                         
   6   2   1         95.09         96.37         2.28 o                         
   7   2   1          9.35          8.33         0.96 o                         
   8   2   1         12.13         14.59         1.90 o                         
  -7   3   1        140.33        151.50        10.19 o                         
  -6   3   1         50.94         49.54         1.68 o                         
  -5   3   1         37.10         34.53         2.38 o                         
  -4   3   1        104.70        102.18         2.00 o                         
  -3   3   1         42.02         38.45         1.07 o                         
  -2   3   1        116.16        122.58         1.78 o                         
  -1   3   1        307.57        317.88         6.39 o                         
   0   3   1         13.93         20.16         0.86 o                         
   1   3   1         35.19         38.72         0.95 o                         
   2   3   1        721.85        749.67         9.04 o                         
   3   3   1          4.14          5.38         0.68 o                         
   4   3   1        264.58        252.11         5.21 o                         
   5   3   1        224.15        211.16         4.98 o                         
   6   3   1         59.09         57.90         2.67 o                         
   7   3   1         47.93         46.55         1.77 o                         
  -7   4   1         51.84         57.28         1.99 o                         
  -6   4   1          4.90          6.47         1.47 o                         
  -5   4   1         70.08         68.40         1.79 o                         
  -4   4   1         88.43         89.14         1.89 o                         
  -3   4   1          7.18          7.72         0.72 o                         
  -2   4   1        131.85        124.53         1.81 o                         
  -1   4   1        120.16        131.01         2.31 o                         
   0   4   1          3.06          2.94         0.50 o                         
   1   4   1        101.64        100.89         2.17 o                         
   2   4   1        145.61        153.91         2.06 o                         
   3   4   1        124.12        117.59         1.93 o                         
   4   4   1         83.65         85.05         1.80 o                         
   5   4   1         50.50         50.84         1.56 o                         
   6   4   1         85.41         89.06         2.27 o                         
   7   4   1          8.56          9.65         1.59 o                         
  -2  -7   2         14.94         14.49         1.36 o                         
  -1  -7   2        106.39        103.78         4.87 o                         
   0  -7   2         28.11         27.46         2.11 o                         
   1  -7   2         61.73         61.23         2.35 o                         
  -4  -6   2         12.84         15.25         1.26 o                         
  -3  -6   2         30.06         31.21         2.76 o                         
  -2  -6   2          0.78         -0.20         0.62 o                         
  -1  -6   2        132.44        122.63         2.99 o                         
   0  -6   2         27.34         24.28         1.46 o                         
   1  -6   2          2.80          2.45         0.79 o                         
   2  -6   2         15.66         14.51         1.61 o                         
   3  -6   2          2.53          2.58         0.82 o                         
   4  -6   2         30.27         30.50         2.27 o                         
  -6  -5   2         47.44         46.57         2.94 o                         
  -5  -5   2         40.84         45.94         5.05 o                         
  -4  -5   2          8.85          8.99         0.92 o                         
  -3  -5   2         42.92         41.45         1.60 o                         
  -2  -5   2        198.16        198.95         3.64 o                         
  -1  -5   2        208.33        187.84         3.50 o                         
   0  -5   2         22.07         18.05         1.25 o                         
   1  -5   2         60.70         61.46         1.95 o                         
   2  -5   2          4.20          3.68         0.73 o                         
   3  -5   2        136.44        126.47         2.85 o                         
   4  -5   2        133.14        128.13         2.95 o                         
   5  -5   2         30.19         30.68         1.55 o                         
   6  -5   2          8.27          9.16         1.16 o                         
  -7  -4   2         21.03         19.75         2.17 o                         
  -6  -4   2         58.26         58.22         3.04 o                         
  -5  -4   2         44.25         44.05         1.55 o                         
  -4  -4   2         46.55         48.06         1.53 o                         
  -3  -4   2         67.96         66.66         1.76 o                         
  -2  -4   2         22.54         20.32         1.13 o                         
  -1  -4   2         74.03         66.85         1.79 o                         
   0  -4   2         11.76         12.57         0.94 o                         
   1  -4   2         49.87         51.69         1.61 o                         
   2  -4   2         78.19         77.49         1.96 o                         
   3  -4   2        155.14        152.60         3.49 o                         
   4  -4   2         48.34         45.59         2.99 o                         
   5  -4   2         40.55         42.66         1.69 o                         
   6  -4   2         13.74         13.97         1.24 o                         
   7  -4   2         69.20         68.68         2.34 o                         
  -7  -3   2        193.75        205.50         5.53 o                         
  -6  -3   2         38.50         31.30         1.36 o                         
  -5  -3   2         50.36         48.89         1.46 o                         
  -4  -3   2        634.54        636.36         7.42 o                         
  -3  -3   2         87.35         87.72         1.79 o                         
  -2  -3   2         69.37         75.36         1.64 o                         
  -1  -3   2        275.44        285.76         3.90 o                         
   0  -3   2        429.92        454.26         5.57 o                         
   1  -3   2        203.64        211.94         7.34 o                         
   2  -3   2        252.13        256.41         6.21 o                         
   3  -3   2         44.95         52.07         1.11 o                         
   4  -3   2         93.10         91.46         1.61 o                         
   5  -3   2        246.38        246.80         3.15 o                         
   6  -3   2         96.84         94.97         1.90 o                         
   7  -3   2         22.03         22.27         1.43 o                         
  -7  -2   2         33.91         36.61         2.22 o                         
  -6  -2   2         59.90         64.69         2.63 o                         
  -5  -2   2        406.02        394.28         7.43 o                         
  -4  -2   2         29.16         30.14         1.01 o                         
  -3  -2   2        161.12        163.62         2.34 o                         
  -2  -2   2        167.91        189.01         2.58 o                         
  -1  -2   2        247.68        252.49         3.20 o                         
   0  -2   2       1157.21       1202.18        12.32 o                         
   1  -2   2         80.50         82.59         1.07 o                         
   2  -2   2         16.04         19.07         0.59 o                         
   3  -2   2          1.11          0.03         0.29 o                         
   4  -2   2         48.42         44.87         1.08 o                         
   5  -2   2         96.30         84.75         1.61 o                         
   6  -2   2         16.17         15.35         1.88 o                         
   7  -2   2         70.99         73.10         2.23 o                         
   8  -2   2          1.36          1.64         0.82 o                         
  -8  -1   2         61.87         58.80         3.04 o                         
  -7  -1   2         27.13         25.24         1.35 o                         
  -6  -1   2        323.14        299.83         4.38 o                         
  -5  -1   2        311.13        299.61         4.14 o                         
  -4  -1   2        155.03        156.63         5.10 o                         
  -3  -1   2        174.58        178.03         1.93 o                         
  -2  -1   2        726.19        756.27        12.71 o                         
  -1  -1   2        589.60        597.11         6.12 o                         
   0  -1   2       1244.68       1233.11        10.24 o                         
   1  -1   2       3278.32       3076.04        25.95 o                         
   2  -1   2       1346.24       1366.74        11.93 o                         
   3  -1   2        317.56        337.32         3.31 o                         
   4  -1   2        115.68        107.48         2.03 o                         
   5  -1   2        100.84        104.01         2.16 o                         
   6  -1   2         28.34         26.49         1.28 o                         
   7  -1   2         41.28         46.13         2.13 o                         
   8  -1   2         89.27         88.22         3.58 o                         
  -8   0   2         10.82         11.42         1.72 o                         
  -7   0   2         94.86         98.78         2.32 o                         
  -6   0   2        129.29        131.46         2.48 o                         
  -5   0   2          0.04          0.23         0.43 o                         
  -4   0   2          5.04          6.30         1.40 o                         
  -3   0   2       2274.37       2372.04        25.17 o                         
  -2   0   2       1324.87       1315.39        13.74 o                         
  -1   0   2        110.01        103.15         0.95 o                         
   0   0   2        227.99        220.15         4.01 o                         
   1   0   2         17.74         12.23         0.53 o                         
   2   0   2         12.01         11.32         0.84 o                         
   3   0   2        552.20        579.05        11.60 o                         
   4   0   2        808.63        799.61         8.73 o                         
   5   0   2        128.81        134.42         2.44 o                         
   6   0   2        148.36        139.95         2.69 o                         
   7   0   2          6.61          7.82         1.65 o                         
   8   0   2         18.02         16.41         1.74 o                         
  -8   1   2         61.92         62.70         3.17 o                         
  -7   1   2         27.14         28.00         2.08 o                         
  -6   1   2        323.17        300.17         7.04 o                         
  -5   1   2        311.42        303.54         5.03 o                         
  -4   1   2        155.11        155.09         2.31 o                         
  -3   1   2        174.66        175.46         3.58 o                         
  -2   1   2        726.34        750.95         7.72 o                         
  -1   1   2        588.80        593.25         6.23 o                         
   0   1   2       1245.57       1211.07        12.15 o                         
   1   1   2       3277.58       3128.53        44.67 o                         
   2   1   2       1344.94       1375.06        19.75 o                         
   3   1   2        318.04        333.21         5.84 o                         
   4   1   2        115.65        111.11         2.06 o                         
   5   1   2        100.84        102.93         2.14 o                         
   6   1   2         28.47         25.21         1.25 o                         
   7   1   2         41.20         43.43         1.66 o                         
   8   1   2         89.37         89.47         2.44 o                         
  -8   2   2         76.33         81.92         2.56 o                         
  -7   2   2         33.95         35.47         1.62 o                         
  -6   2   2         59.87         61.51         1.80 o                         
  -5   2   2        405.88        392.85         5.41 o                         
  -4   2   2         29.23         28.62         1.07 o                         
  -3   2   2        160.99        162.95         2.39 o                         
  -2   2   2        167.76        191.32         3.06 o                         
  -1   2   2        248.04        249.93         3.06 o                         
   0   2   2       1157.03       1191.49        16.54 o                         
   1   2   2         80.48         86.03         1.90 o                         
   2   2   2         16.03         20.11         1.04 o                         
   3   2   2          1.10          0.09         0.54 o                         
   4   2   2         48.60         46.03         1.95 o                         
   5   2   2         96.53         87.44         2.99 o                         
   6   2   2         16.16         14.18         1.09 o                         
   7   2   2         70.83         70.71         2.12 o                         
   8   2   2          1.35          3.40         1.27 o                         
  -7   3   2        193.83        201.74         3.81 o                         
  -6   3   2         38.60         34.03         1.44 o                         
  -5   3   2         50.45         51.38         1.55 o                         
  -4   3   2        634.28        641.39        16.04 o                         
  -3   3   2         87.41         89.42         1.66 o                         
  -2   3   2         69.36         73.44         1.29 o                         
  -1   3   2        275.54        291.63         3.16 o                         
   0   3   2        430.31        456.48         6.89 o                         
   1   3   2        203.36        211.07         3.76 o                         
   2   3   2        251.97        262.81         3.62 o                         
   3   3   2         45.12         54.27         1.95 o                         
   4   3   2         93.01         88.89         2.76 o                         
   5   3   2        246.14        248.40         5.57 o                         
   6   3   2         96.86         97.81         3.49 o                         
   7   3   2         22.02         23.98         1.44 o                         
  -7   4   2         21.14         22.89         1.45 o                         
  -6   4   2         58.07         61.55         2.72 o                         
  -5   4   2         44.23         47.12         1.52 o                         
  -4   4   2         46.61         49.33         1.39 o                         
  -3   4   2         67.88         67.12         1.42 o                         
  -2   4   2         22.67         19.75         0.72 o                         
  -1   4   2         73.82         69.22         1.77 o                         
   0   4   2         11.77         13.05         0.86 o                         
   1   4   2         49.96         50.56         1.59 o                         
   2   4   2         78.07         78.87         2.22 o                         
   3   4   2        155.53        158.82         2.36 o                         
   4   4   2         48.46         43.37         3.33 o                         
   5   4   2         40.41         38.69         1.40 o                         
   6   4   2         13.78         15.99         1.77 o                         
   7   4   2         69.00         71.58         3.31 o                         
   4   5   2        133.05        130.79         3.58 o                         
   5   5   2         30.23         32.30         1.99 o                         
   6   5   2          8.21          7.34         1.40 o                         
  -1  -7   3         22.13         19.38         1.55 o                         
   0  -7   3          5.97          4.99         0.99 o                         
   1  -7   3         57.18         60.98         5.96 o                         
  -4  -6   3          6.44          5.85         0.92 o                         
  -3  -6   3         15.85         15.30         1.25 o                         
  -2  -6   3         18.65         18.71         1.41 o                         
  -1  -6   3         45.48         49.65         2.67 o                         
   0  -6   3         19.60         16.16         2.15 o                         
   1  -6   3         31.89         34.72         2.56 o                         
   2  -6   3        151.07        140.85         3.28 o                         
   3  -6   3         12.39         10.78         1.20 o                         
   4  -6   3          9.52         12.00         1.24 o                         
  -6  -5   3          5.40          8.02         1.72 o                         
  -5  -5   3          6.29          5.75         1.45 o                         
  -4  -5   3          5.83          5.46         0.91 o                         
  -3  -5   3         26.76         25.73         2.20 o                         
  -2  -5   3         27.46         24.08         1.27 o                         
  -1  -5   3        288.88        286.94         4.59 o                         
   0  -5   3         31.44         29.26         4.01 o                         
   1  -5   3         30.50         29.90         1.83 o                         
   2  -5   3         53.02         51.33         1.82 o                         
   3  -5   3        109.75        105.41         4.17 o                         
   4  -5   3          9.20          7.31         0.94 o                         
   5  -5   3          3.63          3.72         1.16 o                         
   6  -5   3          8.89         11.97         1.29 o                         
  -7  -4   3         28.33         31.08         2.45 o                         
  -6  -4   3         35.00         36.15         2.49 o                         
  -5  -4   3         27.35         26.27         1.21 o                         
  -4  -4   3          4.48          4.82         0.68 o                         
  -3  -4   3         23.08         20.80         1.10 o                         
  -2  -4   3         29.67         31.46         1.27 o                         
  -1  -4   3        204.64        211.98         3.47 o                         
   0  -4   3         14.02         11.32         0.93 o                         
   1  -4   3        251.17        253.56         4.44 o                         
   2  -4   3        103.57         92.36         2.19 o                         
   3  -4   3        119.55        118.09         2.53 o                         
   4  -4   3        123.65        116.99         2.62 o                         
   5  -4   3         12.16         12.07         1.11 o                         
   6  -4   3         35.13         32.29         1.66 o                         
   7  -4   3        100.46        105.99         2.92 o                         
  -7  -3   3         65.01         69.50         3.04 o                         
  -6  -3   3         43.97         43.31         2.36 o                         
  -5  -3   3         24.59         27.08         1.09 o                         
  -4  -3   3        253.81        253.88         3.56 o                         
  -3  -3   3        382.08        391.04         7.84 o                         
  -2  -3   3         51.55         59.82         1.93 o                         
  -1  -3   3         79.67         84.43         1.12 o                         
   0  -3   3        625.37        656.94         9.33 o                         
   1  -3   3        249.08        257.32         3.83 o                         
   2  -3   3          5.20          4.23         0.42 o                         
   3  -3   3        200.17        193.33         3.03 o                         
   4  -3   3         19.45         17.53         0.83 o                         
   5  -3   3          0.48          0.52         0.44 o                         
   6  -3   3         29.59         30.33         1.35 o                         
   7  -3   3          4.25          3.70         1.79 o                         
  -7  -2   3          6.35          6.52         1.27 o                         
  -6  -2   3         38.12         35.34         1.99 o                         
  -5  -2   3         24.76         26.00         1.68 o                         
  -4  -2   3         96.58         95.45         2.90 o                         
  -3  -2   3        238.88        242.01         3.09 o                         
  -2  -2   3        114.33        131.39         1.97 o                         
  -1  -2   3        353.29        406.26         3.65 o                         
   0  -2   3        892.89        919.83         9.64 o                         
   1  -2   3        596.94        622.36         5.36 o                         
   2  -2   3         68.90         72.21         1.10 o                         
   3  -2   3         52.82         53.75         1.05 o                         
   4  -2   3        143.14        148.83         2.39 o                         
   5  -2   3         27.94         20.86         0.88 o                         
   6  -2   3         19.90         17.16         1.18 o                         
   7  -2   3        135.84        138.19         3.06 o                         
   8  -2   3          8.56          8.19         2.20 o                         
  -7  -1   3         11.67         12.57         1.06 o                         
  -6  -1   3        200.91        181.34         4.71 o                         
  -5  -1   3         61.43         63.91         1.62 o                         
  -4  -1   3         15.97         15.09         0.83 o                         
  -3  -1   3         86.14         86.71         2.13 o                         
  -2  -1   3        306.77        315.76         3.44 o                         
  -1  -1   3        808.68        834.36         6.96 o                         
   0  -1   3        237.58        230.59         2.09 o                         
   1  -1   3       2536.55       2493.40        21.20 o                         
   2  -1   3       1384.06       1413.34        11.91 o                         
   3  -1   3        220.01        219.21         2.43 o                         
   4  -1   3         66.75         64.58         1.54 o                         
   5  -1   3        104.06        102.73         2.19 o                         
   6  -1   3          1.33          0.12         0.59 o                         
   7  -1   3         24.35         27.42         1.41 o                         
   8  -1   3          8.69          8.66         1.12 o                         
  -8   0   3         11.81          9.33         1.63 o                         
  -7   0   3         65.53         72.53         3.13 o                         
  -6   0   3          0.23          0.33         0.52 o                         
  -5   0   3        157.65        160.22         2.56 o                         
  -4   0   3          0.09          0.20         0.36 o                         
  -3   0   3        134.20        133.55         3.04 o                         
  -2   0   3       4459.98       4472.79        68.61 o                         
  -1   0   3        101.05         98.08         1.29 o                         
   0   0   3        598.30        566.75         6.57 o                         
   1   0   3         85.32         95.42         2.79 o                         
   2   0   3          0.56          3.94         0.59 o                         
   3   0   3        111.19        117.77         1.95 o                         
   4   0   3        154.30        156.87         2.56 o                         
   5   0   3          7.27          6.12         0.72 o                         
   6   0   3          3.25          2.94         0.69 o                         
   7   0   3          0.65         -0.11         0.64 o                         
   8   0   3          5.08          6.05         1.63 o                         
  -8   1   3         47.56         50.55         2.05 o                         
  -7   1   3         11.65          9.69         1.54 o                         
  -6   1   3        201.22        178.46         2.86 o                         
  -5   1   3         61.48         67.97         1.51 o                         
  -4   1   3         15.95         16.19         0.75 o                         
  -3   1   3         85.80         86.61         1.63 o                         
  -2   1   3        306.74        324.24         3.70 o                         
  -1   1   3        808.28        807.72        11.69 o                         
   0   1   3        237.10        228.83         3.76 o                         
   1   1   3       2535.89       2478.65        36.79 o                         
   2   1   3       1384.67       1396.57        19.80 o                         
   3   1   3        219.54        222.80         4.35 o                         
   4   1   3         66.69         66.82         1.58 o                         
   5   1   3        104.58        104.06         3.33 o                         
   6   1   3          1.31          0.46         0.79 o                         
   7   1   3         24.34         27.87         1.43 o                         
   8   1   3          8.77          9.48         1.13 o                         
  -8   2   3         16.93         17.86         2.72 o                         
  -7   2   3          6.28          8.27         1.01 o                         
  -6   2   3         38.11         37.90         1.81 o                         
  -5   2   3         24.67         26.11         1.24 o                         
  -4   2   3         96.57         95.86         2.56 o                         
  -3   2   3        238.72        244.38         3.23 o                         
  -2   2   3        114.20        128.78         1.87 o                         
  -1   2   3        353.17        399.94         6.25 o                         
   0   2   3        892.74        911.01        13.00 o                         
   1   2   3        597.25        618.26         9.24 o                         
   2   2   3         68.84         70.63         2.04 o                         
   3   2   3         52.85         52.46         1.90 o                         
   4   2   3        143.22        145.92         3.67 o                         
   5   2   3         27.99         25.87         1.72 o                         
   6   2   3         19.94         14.80         2.11 o                         
   7   2   3        135.65        138.75         3.02 o                         
   8   2   3          8.59         10.23         1.19 o                         
  -7   3   3         65.06         61.55         2.06 o                         
  -6   3   3         44.08         44.40         1.86 o                         
  -5   3   3         24.64         27.87         2.20 o                         
  -4   3   3        254.10        247.84         3.57 o                         
  -3   3   3        381.63        391.07         4.66 o                         
  -2   3   3         51.62         61.98         2.04 o                         
  -1   3   3         79.99         82.27         1.99 o                         
   0   3   3        626.08        652.55         9.69 o                         
   1   3   3        248.92        255.06         4.49 o                         
   2   3   3          5.22          4.58         0.72 o                         
   3   3   3        200.13        193.58         4.17 o                         
   4   3   3         19.43         17.12         1.40 o                         
   5   3   3          0.48          0.27         0.82 o                         
   6   3   3         29.71         31.30         2.17 o                         
   7   3   3          4.25          5.21         0.95 o                         
  -7   4   3         28.40         30.28         2.29 o                         
  -6   4   3         35.06         36.18         1.54 o                         
  -5   4   3         27.40         25.80         3.15 o                         
  -4   4   3          4.48          4.06         0.62 o                         
  -3   4   3         23.10         20.99         1.95 o                         
  -2   4   3         29.62         33.19         0.87 o                         
  -1   4   3        204.59        219.59         3.99 o                         
   0   4   3         13.99         11.60         0.95 o                         
   1   4   3        251.32        266.61         4.71 o                         
   2   4   3        103.95         94.28         2.54 o                         
   3   4   3        119.27        123.36         3.17 o                         
   4   4   3        123.84        116.93         3.40 o                         
   5   4   3         12.06         10.56         1.45 o                         
   6   4   3         35.07         33.16         2.17 o                         
   7   4   3        100.55        103.70         3.99 o                         
   2   5   3         53.00         48.47         1.86 o                         
   3   5   3        109.70        104.11         2.94 o                         
   4   5   3          9.09          9.60         1.27 o                         
   5   5   3          3.60          3.62         1.09 o                         
   6   5   3          8.86         10.19         1.59 o                         
  -1  -7   4         17.08         17.89         2.67 o                         
   0  -7   4         38.70         36.83         1.92 o                         
   1  -7   4         78.35         69.76         2.48 o                         
  -4  -6   4         34.21         35.25         2.58 o                         
  -3  -6   4          0.69          0.80         0.65 o                         
  -2  -6   4         58.38         59.32         2.07 o                         
  -1  -6   4         42.80         42.12         1.79 o                         
   0  -6   4         18.87         16.58         1.35 o                         
   1  -6   4         59.45         60.05         2.14 o                         
   2  -6   4        130.33        129.58         9.83 o                         
   3  -6   4          3.78          4.42         0.90 o                         
   4  -6   4         37.47         39.47         1.83 o                         
  -6  -5   4          6.93          6.07         1.59 o                         
  -5  -5   4         28.98         29.76         2.31 o                         
  -4  -5   4         87.08         92.51         2.70 o                         
  -3  -5   4         21.77         22.43         2.74 o                         
  -2  -5   4         15.03         16.06         1.16 o                         
  -1  -5   4          4.26          3.80         0.78 o                         
   0  -5   4        103.13         99.28         2.48 o                         
   1  -5   4         98.42         89.94         2.38 o                         
   2  -5   4        119.24        111.58         3.62 o                         
   3  -5   4         47.76         49.54         1.86 o                         
   4  -5   4         31.38         30.67         3.26 o                         
   5  -5   4          7.14          7.94         1.06 o                         
  -7  -4   4         20.67         21.79         2.22 o                         
  -6  -4   4         61.99         65.92         3.13 o                         
  -5  -4   4         53.22         52.96         2.67 o                         
  -4  -4   4        345.88        348.87         4.81 o                         
  -3  -4   4        174.33        173.64         2.99 o                         
  -2  -4   4          4.35          4.23         0.72 o                         
  -1  -4   4        334.54        353.42         4.93 o                         
   0  -4   4         27.74         25.33         1.18 o                         
   1  -4   4         62.21         66.42         1.83 o                         
   2  -4   4        208.00        206.17         3.85 o                         
   3  -4   4          6.98          5.99         0.79 o                         
   4  -4   4         52.89         52.95         1.76 o                         
   5  -4   4         44.98         38.77         3.56 o                         
   6  -4   4        154.84        160.86         5.41 o                         
  -7  -3   4         13.38         17.49         1.86 o                         
  -6  -3   4         25.20         26.87         1.95 o                         
  -5  -3   4         56.89         54.90         1.47 o                         
  -4  -3   4        309.32        299.89         4.03 o                         
  -3  -3   4         21.32         26.60         1.38 o                         
  -2  -3   4        243.18        245.34         4.75 o                         
  -1  -3   4         66.53         69.26         0.97 o                         
   0  -3   4         23.31         21.17         1.04 o                         
   1  -3   4        166.33        171.13         2.78 o                         
   2  -3   4        295.94        300.35         3.12 o                         
   3  -3   4         41.80         40.71         1.18 o                         
   4  -3   4         34.55         35.10         1.03 o                         
   5  -3   4         23.82         25.64         1.03 o                         
   6  -3   4         44.65         42.11         1.37 o                         
   7  -3   4         38.82         40.39         2.67 o                         
  -7  -2   4         14.13         17.62         1.68 o                         
  -6  -2   4         91.38         87.93         2.94 o                         
  -5  -2   4        209.05        206.13         4.62 o                         
  -4  -2   4        403.44        406.68         4.77 o                         
  -3  -2   4        628.41        655.42         7.07 o                         
  -2  -2   4        112.08        105.46         1.69 o                         
  -1  -2   4        148.34        171.79         1.82 o                         
   0  -2   4        198.44        194.85         2.17 o                         
   1  -2   4         92.71         90.99         1.18 o                         
   2  -2   4        342.80        360.72         3.50 o                         
   3  -2   4        506.00        504.98         4.80 o                         
   4  -2   4        393.69        397.05         4.88 o                         
   5  -2   4          8.84          8.83         0.70 o                         
   6  -2   4         42.05         39.32         2.08 o                         
   7  -2   4         40.28         43.63         1.80 o                         
   8  -2   4         52.24         54.90         2.15 o                         
  -6  -1   4         71.98         65.28         2.31 o                         
  -5  -1   4         10.76         10.69         1.04 o                         
  -4  -1   4         15.85         16.49         1.13 o                         
  -3  -1   4        568.97        602.09         9.06 o                         
  -2  -1   4        494.72        506.23         7.26 o                         
  -1  -1   4         77.33         78.50         0.94 o                         
   0  -1   4         55.63         46.71         0.71 o                         
   1  -1   4        199.08        210.27         2.08 o                         
   2  -1   4        312.44        331.06         3.18 o                         
   3  -1   4        270.85        271.03         2.89 o                         
   4  -1   4         97.21         95.11         1.91 o                         
   5  -1   4         60.52         63.00         2.97 o                         
   6  -1   4         35.40         34.21         1.97 o                         
   7  -1   4          7.97          9.42         1.04 o                         
   8  -1   4         57.12         63.57         2.21 o                         
  -7   0   4         55.47         53.46         2.72 o                         
  -6   0   4          7.65          9.56         1.36 o                         
  -5   0   4         30.80         30.31         1.36 o                         
  -4   0   4        855.71        880.92         9.29 o                         
  -3   0   4        479.26        508.93         5.49 o                         
  -2   0   4          8.92         11.98         0.44 o                         
  -1   0   4        111.25         99.96         1.25 o                         
   0   0   4        929.99        859.99        17.35 o                         
   1   0   4        707.30        723.42        10.10 o                         
   2   0   4       2023.54       1871.58        28.81 o                         
   3   0   4        648.46        685.68         7.50 o                         
   4   0   4         94.92         97.51         4.53 o                         
   5   0   4         10.07         10.95         0.90 o                         
   6   0   4         12.51         12.91         1.02 o                         
   7   0   4          8.51          8.97         1.01 o                         
   8   0   4          5.01          3.80         1.27 o                         
  -8   1   4         36.97         37.90         1.83 o                         
  -7   1   4        131.37        119.19         2.83 o                         
  -6   1   4         72.03         64.64         3.22 o                         
  -5   1   4         10.65         10.97         0.79 o                         
  -4   1   4         15.74         13.96         0.67 o                         
  -3   1   4        569.40        586.24         5.16 o                         
  -2   1   4        495.04        510.30         7.88 o                         
  -1   1   4         77.53         79.55         1.86 o                         
   0   1   4         55.85         45.62         1.36 o                         
   1   1   4        198.86        209.80         3.71 o                         
   2   1   4        312.68        326.32         5.62 o                         
   3   1   4        270.81        266.39         5.07 o                         
   4   1   4         96.92         92.32         1.95 o                         
   5   1   4         60.70         63.00         1.74 o                         
   6   1   4         35.39         39.16         1.54 o                         
   7   1   4          7.98          7.10         0.98 o                         
   8   1   4         56.93         61.57         2.14 o                         
  -8   2   4        156.33        172.86         3.73 o                         
  -7   2   4         14.13         14.72         1.22 o                         
  -6   2   4         91.49         92.06         4.24 o                         
  -5   2   4        209.51        203.27         2.50 o                         
  -4   2   4        402.95        406.21         5.13 o                         
  -3   2   4        628.82        659.26         7.22 o                         
  -2   2   4        111.98        107.01         2.54 o                         
  -1   2   4        148.29        169.98         3.26 o                         
   0   2   4        198.33        190.05         3.53 o                         
   1   2   4         92.58         92.92         2.22 o                         
   2   2   4        343.02        365.24         6.21 o                         
   3   2   4        506.42        496.07         8.38 o                         
   4   2   4        393.47        395.73         7.34 o                         
   5   2   4          8.83         10.42         1.36 o                         
   6   2   4         41.98         37.97         1.59 o                         
   7   2   4         40.31         46.32         2.17 o                         
   8   2   4         52.24         58.70         2.19 o                         
  -7   3   4         13.37         16.00         1.30 o                         
  -6   3   4         25.16         26.68         1.33 o                         
  -5   3   4         56.71         51.17         1.62 o                         
  -4   3   4        309.07        307.23         4.15 o                         
  -3   3   4         21.17         23.49         0.90 o                         
  -2   3   4        243.15        243.42         4.58 o                         
  -1   3   4         66.37         67.28         1.90 o                         
   0   3   4         23.26         21.52         1.13 o                         
   1   3   4        166.22        172.47         3.49 o                         
   2   3   4        295.47        302.36         5.53 o                         
   3   3   4         41.63         41.77         1.86 o                         
   4   3   4         34.63         32.80         1.81 o                         
   5   3   4         23.89         21.20         1.81 o                         
   6   3   4         44.86         43.49         2.40 o                         
   7   3   4         38.87         41.89         1.84 o                         
  -7   4   4         20.63         23.55         1.47 o                         
  -6   4   4         62.15         66.61         4.35 o                         
  -5   4   4         53.18         57.04         1.81 o                         
  -4   4   4        346.14        351.77         4.58 o                         
  -3   4   4        174.59        171.86         2.59 o                         
  -2   4   4          4.39          7.11         0.86 o                         
  -1   4   4        334.74        356.27         6.03 o                         
   0   4   4         27.75         24.78         1.31 o                         
   1   4   4         62.48         64.92         2.04 o                         
   2   4   4        208.00        208.31         4.30 o                         
   3   4   4          6.92          5.57         0.95 o                         
   4   4   4         52.67         54.82         2.36 o                         
   5   4   4         45.18         44.22         2.31 o                         
   6   4   4        154.71        153.22         4.71 o                         
   0   5   4        103.07        101.12         2.58 o                         
   1   5   4         98.54         93.46         2.54 o                         
   2   5   4        119.01        115.39         3.04 o                         
   3   5   4         47.72         46.98         2.04 o                         
   4   5   4         31.54         32.89         1.95 o                         
   5   5   4          7.11          7.29         1.27 o                         
   0  -7   5         96.73         99.79         2.93 o                         
  -4  -6   5         37.71         41.00         2.85 o                         
  -3  -6   5          5.71          7.11         1.56 o                         
  -2  -6   5         48.28         48.42         3.28 o                         
  -1  -6   5         15.35         16.51         1.33 o                         
   0  -6   5          8.23          6.20         0.96 o                         
   1  -6   5         18.38         15.16         1.34 o                         
   2  -6   5         26.93         24.73         1.56 o                         
   3  -6   5         35.89         33.59         2.36 o                         
   4  -6   5         10.33         12.70         1.32 o                         
  -6  -5   5          2.59          1.63         1.27 o                         
  -5  -5   5         32.64         35.07         2.45 o                         
  -4  -5   5        356.75        364.61         5.31 o                         
  -3  -5   5        109.15        114.04         2.56 o                         
  -2  -5   5         18.65         19.16         1.21 o                         
  -1  -5   5          3.48          4.38         0.77 o                         
   0  -5   5         33.49         31.43         3.83 o                         
   1  -5   5         45.85         48.48         3.90 o                         
   2  -5   5        254.50        240.18         4.20 o                         
   3  -5   5         20.83         18.72         1.34 o                         
   4  -5   5          1.98          2.67         0.79 o                         
   5  -5   5          3.36          1.33         0.83 o                         
  -7  -4   5          6.09          7.70         1.54 o                         
  -6  -4   5         21.10         21.88         2.08 o                         
  -5  -4   5         69.97         70.31         3.08 o                         
  -4  -4   5         21.12         20.10         0.93 o                         
  -3  -4   5          0.78          1.33         0.38 o                         
  -2  -4   5          9.00          8.29         0.79 o                         
  -1  -4   5        366.29        373.02         5.14 o                         
   0  -4   5         71.13         74.66         2.97 o                         
   1  -4   5        503.40        497.06         6.47 o                         
   2  -4   5        154.82        146.00         2.87 o                         
   3  -4   5         92.98         88.50         2.23 o                         
   4  -4   5         95.26         91.68         2.40 o                         
   5  -4   5         76.85         77.68         2.33 o                         
   6  -4   5         82.00         81.31         3.06 o                         
  -7  -3   5          9.85         12.55         1.63 o                         
  -6  -3   5         45.24         50.47         2.45 o                         
  -5  -3   5         88.64         79.28         2.94 o                         
  -4  -3   5        248.23        238.91         3.33 o                         
  -3  -3   5        340.75        327.81         3.37 o                         
  -2  -3   5         25.86         29.54         0.75 o                         
  -1  -3   5         36.67         36.42         0.76 o                         
   0  -3   5        102.75        109.71         2.42 o                         
   1  -3   5        186.56        198.53         3.09 o                         
   2  -3   5        114.34        111.89         1.56 o                         
   3  -3   5         16.38         17.37         0.74 o                         
   4  -3   5          4.18          5.24         0.62 o                         
   5  -3   5         80.60         79.19         1.69 o                         
   6  -3   5         73.98         77.95         1.81 o                         
   7  -3   5         10.69         12.89         1.28 o                         
  -6  -2   5         82.04         79.28         2.76 o                         
  -5  -2   5        424.97        395.68         7.29 o                         
  -4  -2   5        144.79        152.51         4.21 o                         
  -3  -2   5         78.01         79.47         2.09 o                         
  -2  -2   5       1072.00       1118.96         9.27 o                         
  -1  -2   5         51.30         53.46         0.86 o                         
   0  -2   5         97.66        100.93         1.24 o                         
   1  -2   5         10.84         10.39         0.79 o                         
   2  -2   5        286.66        291.83         3.01 o                         
   3  -2   5         97.60         94.22         2.12 o                         
   4  -2   5         47.65         48.13         1.91 o                         
   5  -2   5         40.30         36.44         1.15 o                         
   6  -2   5         68.27         64.57         1.98 o                         
   7  -2   5          2.75          2.39         0.79 o                         
  -8  -1   5         72.92         79.87         3.53 o                         
  -6  -1   5         19.54         15.77         1.27 o                         
  -5  -1   5         33.83         36.74         1.59 o                         
  -4  -1   5         99.78        102.11         2.40 o                         
  -3  -1   5        205.56        206.04         2.73 o                         
  -2  -1   5        198.02        206.52         3.26 o                         
  -1  -1   5        150.68        162.02         2.23 o                         
   0  -1   5        760.99        743.99         6.19 o                         
   1  -1   5        812.05        843.34         7.03 o                         
   2  -1   5         23.39         21.71         0.67 o                         
   3  -1   5        137.48        139.58         1.87 o                         
   4  -1   5         49.93         49.95         1.81 o                         
   5  -1   5        184.04        189.90         6.66 o                         
   6  -1   5         25.94         25.58         1.36 o                         
   7  -1   5          7.53          7.05         1.50 o                         
   8  -1   5         52.06         58.79         2.18 o                         
  -8   0   5          8.03          7.38         1.54 o                         
  -7   0   5          0.16          0.36         0.86 o                         
  -6   0   5          0.04         -0.05         0.72 o                         
  -5   0   5         60.93         52.07         1.28 o                         
  -4   0   5        274.38        283.41         4.33 o                         
  -3   0   5         14.67         21.00         0.62 o                         
  -2   0   5        120.96        140.31         1.69 o                         
  -1   0   5        740.36        762.07        15.47 o                         
   0   0   5         69.04         64.86         1.09 o                         
   1   0   5         29.00         36.97         1.27 o                         
   2   0   5        383.87        375.80         4.40 o                         
   3   0   5          0.75          0.67         0.45 o                         
   4   0   5         12.64         11.99         0.86 o                         
   5   0   5         10.27          9.47         1.31 o                         
   6   0   5         65.06         64.02         1.90 o                         
   7   0   5          8.22          5.30         0.91 o                         
   8   0   5          3.96          3.13         0.94 o                         
  -8   1   5         73.07         86.12         3.62 o                         
  -7   1   5         22.82         21.35         1.59 o                         
  -6   1   5         19.45         17.16         1.68 o                         
  -5   1   5         33.78         36.15         0.89 o                         
  -4   1   5         99.47         94.47         1.31 o                         
  -3   1   5        204.83        199.52         4.12 o                         
  -2   1   5        198.51        209.89         3.94 o                         
  -1   1   5        150.35        158.38         3.13 o                         
   0   1   5        762.66        749.87        10.92 o                         
   1   1   5        812.19        830.91        12.28 o                         
   2   1   5         23.52         22.65         1.22 o                         
   3   1   5        137.66        143.70         3.40 o                         
   4   1   5         49.92         48.70         2.08 o                         
   5   1   5        183.83        187.56         3.27 o                         
   6   1   5         26.16         24.52         1.31 o                         
   7   1   5          7.48          8.00         1.04 o                         
   8   1   5         52.01         53.40         2.06 o                         
  -8   2   5          9.90         10.42         1.68 o                         
  -7   2   5         19.36         21.20         1.36 o                         
  -6   2   5         82.17         79.73         2.16 o                         
  -5   2   5        425.05        399.47         7.59 o                         
  -4   2   5        145.09        147.56         2.58 o                         
  -3   2   5         78.36         81.91         2.40 o                         
  -2   2   5       1071.18       1106.27        16.22 o                         
  -1   2   5         51.08         54.91         1.68 o                         
   0   2   5         97.47        102.25         2.36 o                         
   1   2   5         10.87         11.55         0.95 o                         
   2   2   5        287.38        299.14         5.44 o                         
   3   2   5         97.91         98.40         2.81 o                         
   4   2   5         47.70         46.39         2.08 o                         
   5   2   5         40.28         37.83         2.08 o                         
   6   2   5         68.16         67.69         2.05 o                         
   7   2   5          2.80          3.69         1.29 o                         
  -7   3   5          9.87          9.69         1.09 o                         
  -6   3   5         45.35         43.95         1.65 o                         
  -5   3   5         88.87         90.96         2.10 o                         
  -4   3   5        248.34        241.73         5.60 o                         
  -3   3   5        341.19        323.79         6.03 o                         
  -2   3   5         25.86         27.77         1.45 o                         
  -1   3   5         36.65         38.24         1.50 o                         
   0   3   5        102.56        104.20         2.58 o                         
   1   3   5        186.42        200.11         4.03 o                         
   2   3   5        114.39        112.31         2.94 o                         
   3   3   5         16.36         17.62         1.45 o                         
   4   3   5          4.24          3.44         0.91 o                         
   5   3   5         80.66         78.24         3.04 o                         
   6   3   5         74.07         83.68         3.35 o                         
   7   3   5         10.61         12.42         1.28 o                         
  -7   4   5          6.06          7.93         1.40 o                         
  -6   4   5         21.22         22.68         1.30 o                         
  -5   4   5         69.74         66.26         1.82 o                         
  -4   4   5         21.23         19.57         1.54 o                         
  -3   4   5          0.75          0.72         0.68 o                         
  -2   4   5          8.99          7.84         0.95 o                         
  -1   4   5        366.37        374.62         6.48 o                         
   0   4   5         71.38         78.92         2.31 o                         
   1   4   5        503.94        497.71         8.25 o                         
   2   4   5        154.54        148.41         3.58 o                         
   3   4   5         92.84         89.97         2.85 o                         
   4   4   5         95.43         91.97         3.13 o                         
   5   4   5         76.78         74.75         3.08 o                         
   6   4   5         81.84         84.49         3.40 o                         
  -4   5   5        357.06        380.32         7.16 o                         
  -3   5   5        109.10        114.48         3.17 o                         
  -2   5   5         18.64         19.89         1.40 o                         
  -1   5   5          3.45          4.67         0.86 o                         
   0   5   5         33.20         31.44         1.59 o                         
   1   5   5         45.87         48.20         1.95 o                         
   2   5   5        254.91        237.16         5.03 o                         
   3   5   5         20.76         20.16         1.54 o                         
   4   5   5          2.00          3.58         1.04 o                         
   5   5   5          3.36          1.59         1.04 o                         
  -4  -6   6          5.50          5.71         1.50 o                         
  -3  -6   6        120.93        118.10         2.85 o                         
  -2  -6   6         12.90         15.31         1.25 o                         
  -1  -6   6          8.93          9.60         1.16 o                         
   0  -6   6          5.58          6.20         0.99 o                         
   1  -6   6         45.65         44.16         1.86 o                         
   2  -6   6         66.85         68.44         2.32 o                         
   3  -6   6         16.02         18.30         1.50 o                         
   4  -6   6          5.55          6.46         1.09 o                         
  -6  -5   6         12.95         13.00         1.86 o                         
  -5  -5   6         35.05         35.79         2.54 o                         
  -4  -5   6        156.33        154.71         4.85 o                         
  -3  -5   6         81.85         84.52         2.16 o                         
  -2  -5   6         32.36         31.18         2.27 o                         
  -1  -5   6         41.39         42.34         1.65 o                         
   0  -5   6        283.95        291.67         4.73 o                         
   1  -5   6        216.17        207.67         4.33 o                         
   2  -5   6          5.96          4.54         0.84 o                         
   3  -5   6         43.86         41.27         2.72 o                         
   4  -5   6         16.88         16.83         1.38 o                         
   5  -5   6         21.14         20.44         1.70 o                         
  -7  -4   6         58.61         61.61         2.81 o                         
  -6  -4   6        113.57        116.87         2.69 o                         
  -5  -4   6         12.47         15.04         1.03 o                         
  -4  -4   6         83.96         84.27         4.89 o                         
  -3  -4   6        304.93        308.05         6.09 o                         
  -2  -4   6          2.56          2.76         0.61 o                         
  -1  -4   6        116.31        118.76         3.31 o                         
   0  -4   6        276.01        278.31         4.21 o                         
   1  -4   6        141.33        137.39         2.74 o                         
   2  -4   6        301.49        294.06         4.49 o                         
   3  -4   6        214.81        211.24         3.72 o                         
   4  -4   6         25.15         26.11         1.50 o                         
   5  -4   6         20.28         22.12         1.51 o                         
   6  -4   6         50.47         53.81         2.40 o                         
  -7  -3   6         16.35         15.36         1.77 o                         
  -6  -3   6         24.19         25.23         1.31 o                         
  -5  -3   6        198.26        198.61         3.33 o                         
  -4  -3   6        185.05        186.15         2.59 o                         
  -3  -3   6        185.25        178.63         2.13 o                         
  -2  -3   6        139.10        147.20         3.46 o                         
  -1  -3   6         23.58         23.20         0.60 o                         
   0  -3   6        454.12        463.41         5.72 o                         
   1  -3   6        188.17        196.28         2.18 o                         
   2  -3   6         30.31         33.47         0.85 o                         
   3  -3   6         87.47         84.08         2.31 o                         
   4  -3   6         33.86         30.39         1.04 o                         
   5  -3   6         13.41         14.08         1.04 o                         
   6  -3   6         17.15         17.35         1.04 o                         
   7  -3   6         69.93         75.19         3.26 o                         
  -8  -2   6         15.61         16.08         1.95 o                         
  -7  -2   6         14.38         12.46         1.59 o                         
  -6  -2   6         15.03         16.87         1.08 o                         
  -5  -2   6         22.91         20.14         1.38 o                         
  -4  -2   6         36.86         36.89         1.18 o                         
  -3  -2   6        139.30        139.87         1.78 o                         
  -2  -2   6        376.91        416.31         3.82 o                         
  -1  -2   6         73.19         78.69         1.11 o                         
   0  -2   6        527.13        553.58         4.89 o                         
   1  -2   6        510.02        528.22         4.77 o                         
   2  -2   6        239.36        239.45         2.60 o                         
   3  -2   6         42.02         42.68         1.04 o                         
   4  -2   6         59.54         58.72         1.33 o                         
   5  -2   6        111.94        112.16         1.99 o                         
   6  -2   6         99.66         95.10         2.41 o                         
   7  -2   6         15.38         18.24         1.35 o                         
  -8  -1   6         67.28         70.85         3.31 o                         
  -7  -1   6          1.55          1.63         1.00 o                         
  -6  -1   6         15.73         15.54         1.59 o                         
  -5  -1   6        248.10        248.51         8.25 o                         
  -4  -1   6        143.48        142.59         3.67 o                         
  -3  -1   6        272.19        296.52         4.15 o                         
  -2  -1   6        221.62        244.35         2.99 o                         
  -1  -1   6         50.60         51.50         0.78 o                         
   0  -1   6        777.28        820.69         6.90 o                         
   1  -1   6        547.54        557.88         5.93 o                         
   2  -1   6        112.74        118.35         1.58 o                         
   3  -1   6        126.19        131.40         1.83 o                         
   4  -1   6         96.76         90.19         1.95 o                         
   5  -1   6         61.20         69.58         1.84 o                         
   6  -1   6          2.14          1.17         0.63 o                         
   7  -1   6         23.98         25.96         1.53 o                         
   8  -1   6         15.09         16.62         1.44 o                         
  -8   0   6          7.05          7.52         1.54 o                         
  -7   0   6          1.55          2.72         1.04 o                         
  -6   0   6          4.25          4.39         1.04 o                         
  -5   0   6         55.94         66.24         1.38 o                         
  -4   0   6          1.13          0.95         0.39 o                         
  -3   0   6         65.02         70.31         1.13 o                         
  -2   0   6         32.57         34.50         0.86 o                         
  -1   0   6         18.19         16.53         0.70 o                         
   0   0   6         22.84         21.96         0.72 o                         
   1   0   6        490.60        515.79         5.64 o                         
   2   0   6          8.79          7.94         0.64 o                         
   3   0   6         25.56         20.16         0.94 o                         
   4   0   6          0.03          0.12         0.49 o                         
   5   0   6          9.29          7.54         0.86 o                         
   6   0   6         13.36         10.65         1.01 o                         
   7   0   6         18.47         20.23         1.34 o                         
   8   0   6          5.14          3.64         0.98 o                         
  -8   1   6         67.43         64.47         3.22 o                         
  -7   1   6          1.58          0.45         0.86 o                         
  -6   1   6         15.77         15.09         1.54 o                         
  -5   1   6        248.11        252.30         5.48 o                         
  -3   1   6        272.20        283.60         5.44 o                         
  -2   1   6        221.77        240.15         4.53 o                         
  -1   1   6         50.70         51.06         1.68 o                         
   0   1   6        776.93        811.30        12.05 o                         
   1   1   6        547.58        563.62         8.70 o                         
   2   1   6        112.79        122.14         2.90 o                         
   3   1   6        126.68        130.93         3.31 o                         
   4   1   6         97.20         95.35         2.08 o                         
   5   1   6         61.07         68.56         3.22 o                         
   6   1   6          2.14          2.65         0.73 o                         
   7   1   6         23.97         26.16         2.15 o                         
   8   1   6         15.05         13.10         1.33 o                         
  -8   2   6         15.76         15.40         1.95 o                         
  -7   2   6         14.30         13.50         1.72 o                         
  -6   2   6         15.09         12.64         1.50 o                         
  -5   2   6         22.90         21.97         1.68 o                         
  -4   2   6         36.83         31.58         1.72 o                         
  -3   2   6        139.21        138.90         3.44 o                         
  -2   2   6        376.72        401.07         6.98 o                         
  -1   2   6         73.25         77.65         2.17 o                         
   0   2   6        528.32        556.15         8.70 o                         
   1   2   6        510.41        529.37         8.47 o                         
   2   2   6        238.84        230.32         4.67 o                         
   3   2   6         42.14         40.95         1.86 o                         
   4   2   6         59.50         61.52         2.49 o                         
   5   2   6        111.58        112.26         3.62 o                         
   6   2   6        100.08         96.58         2.48 o                         
   7   2   6         15.37         15.03         1.93 o                         
  -7   3   6         16.35         16.63         1.86 o                         
  -6   3   6         24.30         22.20         1.81 o                         
  -5   3   6        198.35        194.31         4.85 o                         
  -4   3   6        185.29        186.70         4.44 o                         
  -3   3   6        185.26        171.97         4.03 o                         
  -2   3   6        139.15        150.50         3.49 o                         
  -1   3   6         23.63         19.80         1.31 o                         
   0   3   6        454.41        469.66         7.70 o                         
   1   3   6        187.93        195.71         4.12 o                         
   2   3   6         30.26         32.30         1.63 o                         
   3   3   6         87.62         86.44         2.81 o                         
   4   3   6         33.77         33.03         1.90 o                         
   5   3   6         13.42         18.44         1.81 o                         
   6   3   6         17.21         20.21         1.99 o                         
   7   3   6         70.03         71.69         7.11 o                         
  -7   4   6         58.53         53.82         2.85 o                         
  -6   4   6        113.34        116.29         3.85 o                         
  -5   4   6         12.46         11.24         1.40 o                         
  -4   4   6         84.01         83.40         2.85 o                         
  -3   4   6        304.77        306.48         6.07 o                         
  -2   4   6          2.53          2.76         0.77 o                         
  -1   4   6        116.35        114.66         2.99 o                         
   0   4   6        276.30        282.33         5.35 o                         
   1   4   6        140.84        131.97         3.35 o                         
   2   4   6        302.26        285.14         5.71 o                         
   3   4   6        214.43        206.18         4.85 o                         
   4   4   6         25.13         26.32         1.86 o                         
   5   4   6         20.44         22.24         1.86 o                         
   6   4   6         50.32         49.56         2.72 o                         
  -5   5   6         35.07         40.91         2.22 o                         
  -4   5   6        156.04        156.71         4.17 o                         
  -3   5   6         81.76         85.49         2.76 o                         
  -2   5   6         32.42         34.70         1.81 o                         
  -1   5   6         41.40         40.59         1.86 o                         
   0   5   6        283.92        296.87         5.66 o                         
   1   5   6        216.30        207.54         4.53 o                         
   2   5   6          5.97          5.62         1.04 o                         
   3   5   6         43.78         41.00         2.08 o                         
   4   5   6         16.80         15.09         1.63 o                         
   5   5   6         21.21         20.84         2.04 o                         
  -4  -6   7        146.65        153.13         5.16 o                         
  -3  -6   7         21.38         20.52         2.22 o                         
  -2  -6   7         22.78         20.57         1.38 o                         
  -1  -6   7          4.36          4.52         0.90 o                         
   0  -6   7         13.86         15.35         2.63 o                         
   1  -6   7         38.78         38.82         1.97 o                         
   2  -6   7         75.43         71.82         2.42 o                         
   3  -6   7         28.37         30.46         2.08 o                         
  -5  -5   7         70.74         64.78         3.22 o                         
  -4  -5   7         21.90         25.14         2.17 o                         
  -3  -5   7         48.27         49.32         2.17 o                         
  -2  -5   7         50.58         45.60         3.15 o                         
  -1  -5   7         33.25         35.89         1.52 o                         
   0  -5   7        260.79        272.80         4.50 o                         
   1  -5   7         42.47         42.61         1.71 o                         
   2  -5   7         35.27         33.88         1.59 o                         
   3  -5   7         34.81         29.80         2.92 o                         
   4  -5   7          4.67          4.39         0.93 o                         
   5  -5   7         33.68         37.98         1.90 o                         
  -6  -4   7         65.26         67.14         2.02 o                         
  -5  -4   7          7.98          6.74         0.83 o                         
  -4  -4   7         10.07         12.82         1.54 o                         
  -3  -4   7        341.78        326.37        12.39 o                         
  -2  -4   7          9.70          9.43         0.81 o                         
  -1  -4   7        123.71        113.53         3.26 o                         
   0  -4   7         80.43         79.51         2.81 o                         
   1  -4   7         71.75         68.39         1.95 o                         
   2  -4   7        105.25         98.67         2.33 o                         
   3  -4   7         85.96         84.75         3.10 o                         
   4  -4   7         38.69         40.08         2.08 o                         
   5  -4   7         50.90         54.66         2.06 o                         
   6  -4   7         56.82         63.64         2.35 o                         
  -7  -3   7         10.23          9.74         1.50 o                         
  -6  -3   7         99.44        100.32         4.96 o                         
  -5  -3   7         25.18         25.37         1.18 o                         
  -4  -3   7         26.74         24.32         1.12 o                         
  -3  -3   7          8.92          8.42         0.52 o                         
  -2  -3   7          3.30          5.02         0.42 o                         
  -1  -3   7         55.95         58.25         1.00 o                         
   0  -3   7        547.86        549.92         8.78 o                         
   1  -3   7        199.04        204.47         2.31 o                         
   2  -3   7         16.60         16.77         1.05 o                         
   3  -3   7          1.08          1.33         0.40 o                         
   4  -3   7          4.80          5.15         0.65 o                         
   5  -3   7         63.71         60.06         2.46 o                         
   6  -3   7         53.44         54.17         1.57 o                         
   7  -3   7         10.40         12.41         1.27 o                         
  -8  -2   7         26.49         29.31         2.31 o                         
  -7  -2   7         24.50         25.10         1.95 o                         
  -6  -2   7         24.08         20.34         1.68 o                         
  -5  -2   7         35.08         35.24         1.26 o                         
  -4  -2   7         92.83         94.89         1.91 o                         
  -3  -2   7         26.55         27.03         0.58 o                         
  -2  -2   7        216.88        235.07         2.44 o                         
  -1  -2   7        318.82        346.37         3.30 o                         
   0  -2   7        215.73        228.26         2.37 o                         
   1  -2   7        322.61        328.28         3.26 o                         
   2  -2   7        228.89        239.44         2.68 o                         
   3  -2   7         30.10         30.58         0.95 o                         
   4  -2   7         53.82         50.16         1.27 o                         
   5  -2   7          9.67         11.22         1.08 o                         
   6  -2   7         24.70         23.22         1.34 o                         
   7  -2   7         12.08         12.42         1.23 o                         
  -8  -1   7         58.13         56.09         2.99 o                         
  -7  -1   7          4.09          4.98         1.27 o                         
  -6  -1   7         16.30         11.24         1.36 o                         
  -5  -1   7         87.33         87.85         3.24 o                         
  -4  -1   7        132.86        126.02         2.85 o                         
  -3  -1   7        137.12        144.89         2.12 o                         
  -2  -1   7        574.85        627.42         6.66 o                         
  -1  -1   7        600.45        624.61         5.32 o                         
   0  -1   7        358.95        397.28         3.62 o                         
   1  -1   7          5.10          7.47         0.56 o                         
   2  -1   7        196.11        202.70         2.83 o                         
   3  -1   7         28.36         27.19         0.87 o                         
   4  -1   7         76.27         75.59         2.65 o                         
   5  -1   7        257.62        245.18         3.88 o                         
   6  -1   7         12.15         10.19         1.04 o                         
   7  -1   7         33.11         34.24         1.62 o                         
  -8   0   7         36.82         35.79         2.54 o                         
  -7   0   7          1.20         -0.45         0.86 o                         
  -6   0   7          0.61         -0.23         0.77 o                         
  -5   0   7         19.48         18.03         1.50 o                         
  -4   0   7        248.71        255.65         5.30 o                         
  -3   0   7          1.48          0.00         0.59 o                         
  -2   0   7         12.46         13.05         0.45 o                         
  -1   0   7         18.74         19.91         0.65 o                         
   0   0   7        876.56        925.99        33.48 o                         
   1   0   7         14.59         11.75         0.70 o                         
   2   0   7         51.20         69.29         1.51 o                         
   3   0   7         99.08        105.97         2.05 o                         
   4   0   7        266.35        238.34         6.59 o                         
   5   0   7         11.63          9.59         0.93 o                         
   6   0   7         20.64         19.38         1.31 o                         
   7   0   7          0.86          0.40         0.84 o                         
   8   0   7          8.79          8.90         1.19 o                         
  -8   1   7         58.09         57.85         3.08 o                         
  -7   1   7          4.11          3.31         1.18 o                         
  -6   1   7         16.41         11.73         1.45 o                         
  -5   1   7         87.38         89.29         3.04 o                         
  -4   1   7        132.94        126.62         3.44 o                         
  -3   1   7        137.16        131.92         3.35 o                         
  -2   1   7        574.78        615.54         9.83 o                         
  -1   1   7        599.89        623.24         9.69 o                         
   0   1   7        358.70        398.67         6.61 o                         
   1   1   7          5.18          7.57         0.86 o                         
   2   1   7        195.61        195.35         4.12 o                         
   3   1   7         28.28         27.64         1.59 o                         
   4   1   7         76.59         76.52         2.36 o                         
   5   1   7        257.85        243.37         3.99 o                         
   6   1   7         12.14         13.91         1.20 o                         
   7   1   7         33.11         31.01         2.02 o                         
  -8   2   7         26.45         27.68         2.27 o                         
  -7   2   7         24.68         26.64         2.08 o                         
  -6   2   7         24.15         20.02         1.90 o                         
  -5   2   7         35.06         34.43         2.04 o                         
  -4   2   7         92.57         88.61         2.90 o                         
  -3   2   7         26.46         25.96         1.50 o                         
  -2   2   7        217.10        233.72         4.71 o                         
   0   2   7        215.40        223.98         4.44 o                         
   1   2   7        323.09        335.65         5.98 o                         
   2   2   7        228.89        235.17         4.85 o                         
   3   2   7         30.16         29.72         1.72 o                         
   4   2   7         53.76         53.05         2.36 o                         
   5   2   7          9.74         11.28         1.45 o                         
   6   2   7         24.51         23.36         1.44 o                         
   7   2   7         12.16         13.26         1.30 o                         
  -7   3   7         10.12          9.06         1.54 o                         
  -6   3   7         99.33         93.91         3.44 o                         
  -5   3   7         25.34         19.75         1.63 o                         
  -4   3   7         26.80         25.46         1.63 o                         
  -3   3   7          8.85          9.20         1.13 o                         
  -2   3   7          3.29          5.16         0.91 o                         
  -1   3   7         55.85         56.18         2.08 o                         
   0   3   7        546.86        548.94         9.02 o                         
   1   3   7        198.96        212.52         4.44 o                         
   2   3   7         16.53         15.90         1.40 o                         
   3   3   7          1.08          1.40         0.77 o                         
   4   3   7          4.80          5.39         1.09 o                         
   5   3   7         63.56         61.21         2.85 o                         
   6   3   7         53.28         54.32         2.85 o                         
   7   3   7         10.43         12.14         1.30 o                         
  -6   4   7         65.30         69.36         2.99 o                         
  -5   4   7          8.01          5.80         1.22 o                         
  -4   4   7         10.14         14.90         1.54 o                         
  -3   4   7        341.88        331.76         6.48 o                         
  -2   4   7          9.70         13.00         1.27 o                         
  -1   4   7        123.50        120.51         3.13 o                         
   0   4   7         80.48         74.43         2.49 o                         
   1   4   7         71.64         68.23         2.36 o                         
   2   4   7        105.39         98.72         2.99 o                         
   3   4   7         86.13         82.68         2.94 o                         
   4   4   7         38.65         39.41         2.27 o                         
   5   4   7         50.90         49.06         2.67 o                         
   6   4   7         56.96         66.10         3.22 o                         
  -5   5   7         70.91         75.48         3.04 o                         
  -4   5   7         21.94         23.88         1.86 o                         
  -3   5   7         48.29         55.45         2.31 o                         
  -2   5   7         50.66         50.42         2.22 o                         
  -1   5   7         33.48         31.12         1.77 o                         
   0   5   7        260.48        270.55         5.53 o                         
   1   5   7         42.65         46.98         2.13 o                         
   2   5   7         35.29         35.74         1.95 o                         
   3   5   7         34.67         33.57         1.99 o                         
   4   5   7          4.63          4.49         1.18 o                         
   5   5   7         33.71         31.76         2.31 o                         
  -3  -6   8         20.64         18.21         2.13 o                         
  -2  -6   8         12.32         12.89         1.19 o                         
  -1  -6   8         16.22         15.89         1.28 o                         
   0  -6   8         48.12         42.61         1.86 o                         
   1  -6   8         64.70         66.82         3.67 o                         
   2  -6   8          3.31          2.55         1.34 o                         
   3  -6   8         43.14         49.07         2.33 o                         
  -5  -5   8          2.70          2.90         1.22 o                         
  -4  -5   8         35.06         36.47         2.45 o                         
  -3  -5   8         47.30         47.25         2.67 o                         
  -2  -5   8          8.42         11.45         2.65 o                         
  -1  -5   8         48.31         42.42         1.66 o                         
   0  -5   8         41.30         39.64         3.08 o                         
   1  -5   8         43.51         42.57         2.47 o                         
   2  -5   8         35.36         34.70         1.58 o                         
   3  -5   8         14.22         18.13         1.39 o                         
   4  -5   8        149.80        155.15         3.55 o                         
   5  -5   8         63.01         65.04         3.81 o                         
  -6  -4   8         14.48         18.94         1.90 o                         
  -5  -4   8         48.58         53.05         2.58 o                         
  -4  -4   8         31.91         30.17         2.04 o                         
  -3  -4   8        254.59        252.60         3.73 o                         
  -2  -4   8        245.04        232.99         3.62 o                         
  -1  -4   8        145.23        149.96         2.80 o                         
   0  -4   8        229.42        213.48         3.59 o                         
   1  -4   8        289.25        282.26         7.25 o                         
   2  -4   8         70.60         69.01         1.99 o                         
   3  -4   8         73.58         70.14         2.11 o                         
   4  -4   8         19.47         17.70         1.33 o                         
   5  -4   8         15.28         13.15         1.79 o                         
   6  -4   8          1.89          1.37         0.94 o                         
  -7  -3   8        109.29        111.85         3.90 o                         
  -6  -3   8         50.04         51.92         2.45 o                         
  -5  -3   8         39.07         39.76         1.52 o                         
  -4  -3   8         11.38         12.07         0.88 o                         
  -3  -3   8         77.04         76.11         1.83 o                         
  -2  -3   8          0.57          1.40         0.73 o                         
  -1  -3   8        141.42        142.16         1.97 o                         
   0  -3   8        113.96        116.02         2.83 o                         
   1  -3   8         25.29         24.16         0.86 o                         
   2  -3   8        302.47        295.80         3.25 o                         
   3  -3   8         89.25         83.74         1.54 o                         
   4  -3   8         19.54         14.15         0.84 o                         
   5  -3   8        120.43        129.42         2.30 o                         
   6  -3   8         11.50         11.75         0.97 o                         
  -7  -2   8         24.49         23.20         1.90 o                         
  -6  -2   8          3.57          3.62         1.04 o                         
  -5  -2   8         28.81         27.50         1.16 o                         
  -4  -2   8        181.79        189.97         2.94 o                         
  -3  -2   8         16.83         20.22         0.88 o                         
  -2  -2   8         65.86         60.80         1.00 o                         
  -1  -2   8          0.39          0.61         0.51 o                         
   0  -2   8        327.41        330.42         3.24 o                         
   1  -2   8        165.57        169.94         2.04 o                         
   2  -2   8         76.29         76.14         2.38 o                         
   3  -2   8        252.68        250.97         3.00 o                         
   4  -2   8         85.23         90.51         2.72 o                         
   5  -2   8         68.05         64.69         1.58 o                         
   6  -2   8         10.00          9.52         1.04 o                         
   7  -2   8          1.11          0.84         0.77 o                         
  -8  -1   8         17.60         16.81         1.99 o                         
  -7  -1   8         18.11         16.99         1.86 o                         
  -6  -1   8         32.29         34.20         2.04 o                         
  -5  -1   8        243.42        215.37         5.03 o                         
  -4  -1   8         85.86         86.76         1.63 o                         
  -3  -1   8         46.85         44.06         1.06 o                         
  -2  -1   8        275.84        282.31         3.42 o                         
  -1  -1   8        949.64       1017.28         8.47 o                         
   0  -1   8        106.33        109.09         1.39 o                         
   1  -1   8        577.39        621.32         7.20 o                         
   2  -1   8        155.88        167.11         2.10 o                         
   3  -1   8         49.88         45.39         1.11 o                         
   4  -1   8         31.66         27.18         1.20 o                         
   5  -1   8          5.59          6.33         0.82 o                         
   6  -1   8         17.23         16.67         1.26 o                         
   7  -1   8          5.66          5.46         0.99 o                         
  -8   0   8          2.61          2.76         1.22 o                         
  -6   0   8          7.19          6.52         1.22 o                         
  -5   0   8          0.02          1.09         0.82 o                         
  -4   0   8         19.91         19.25         1.45 o                         
  -3   0   8         89.72         73.26         2.36 o                         
  -2   0   8         43.00         42.12         1.54 o                         
  -1   0   8         41.43         34.20         0.87 o                         
   0   0   8          5.79          6.16         0.72 o                         
   1   0   8        103.00        125.30         2.05 o                         
   2   0   8        203.72        200.30         2.93 o                         
   3   0   8        129.27        119.78         3.26 o                         
   4   0   8         11.81         10.60         0.97 o                         
   5   0   8        562.97        518.12        11.30 o                         
   6   0   8        131.68        127.17         4.26 o                         
   7   0   8          0.63          0.63         0.74 o                         
  -8   1   8         17.68         16.08         2.04 o                         
  -7   1   8         18.03         20.25         1.99 o                         
  -5   1   8        243.76        212.07         5.12 o                         
  -4   1   8         86.06         81.00         2.76 o                         
  -3   1   8         46.81         44.26         1.90 o                         
  -2   1   8        276.45        274.54         5.30 o                         
  -1   1   8        948.66       1005.79        15.04 o                         
   0   1   8        106.51        102.66         2.67 o                         
   1   1   8        578.06        631.08         9.92 o                         
   2   1   8        155.83        167.31         3.81 o                         
   3   1   8         49.79         42.81         1.99 o                         
   4   1   8         31.69         28.59         1.31 o                         
   5   1   8          5.56          7.05         0.90 o                         
   6   1   8         17.16         13.80         1.19 o                         
   7   1   8          5.60          5.14         0.96 o                         
  -7   2   8         24.52         21.84         2.08 o                         
  -6   2   8          3.53          2.85         1.04 o                         
  -5   2   8         28.73         26.23         1.90 o                         
  -3   2   8         16.93         17.99         1.40 o                         
  -2   2   8         65.81         60.98         2.17 o                         
  -1   2   8          0.38          0.77         0.59 o                         
   0   2   8        327.99        328.59         6.03 o                         
   1   2   8        165.63        171.79         3.90 o                         
   2   2   8         76.30         75.20         2.49 o                         
   3   2   8        252.77        256.28         5.44 o                         
   4   2   8         85.33         87.21         3.08 o                         
   5   2   8         68.15         68.41         2.90 o                         
   6   2   8         10.04          9.32         1.07 o                         
   7   2   8          1.08          0.69         0.81 o                         
  -7   3   8        109.41        113.39         4.08 o                         
  -6   3   8         50.08         49.61         2.58 o                         
  -5   3   8         38.99         36.61         2.08 o                         
  -4   3   8         11.40         11.78         1.40 o                         
  -3   3   8         77.11         76.83         2.63 o                         
  -2   3   8          0.56          1.13         0.77 o                         
  -1   3   8        141.07        141.62         3.53 o                         
   0   3   8        114.17        114.03         3.13 o                         
   1   3   8         25.23         25.23         1.54 o                         
   2   3   8        302.23        287.68         5.89 o                         
   3   3   8         89.35         79.55         2.90 o                         
   4   3   8         19.41         12.69         1.50 o                         
   5   3   8        120.33        122.91         4.03 o                         
   6   3   8         11.38         12.01         1.68 o                         
  -6   4   8         14.44         15.31         1.77 o                         
  -5   4   8         48.61         50.79         2.49 o                         
  -4   4   8         31.87         32.26         1.99 o                         
  -3   4   8        254.56        249.71         5.53 o                         
  -2   4   8        244.86        230.55         5.03 o                         
  -1   4   8        145.28        142.71         3.67 o                         
   0   4   8        229.25        218.59         4.80 o                         
   1   4   8        289.14        279.48         5.75 o                         
   2   4   8         70.51         66.19         2.54 o                         
   3   4   8         73.62         70.90         2.76 o                         
   4   4   8         19.38         17.08         1.77 o                         
   5   4   8         15.34         15.45         1.77 o                         
   6   4   8          1.92          2.63         1.31 o                         
  -5   5   8          2.64          4.17         1.22 o                         
  -4   5   8         35.09         30.08         2.08 o                         
  -3   5   8         47.38         52.73         2.36 o                         
  -2   5   8          8.47         10.69         1.31 o                         
  -1   5   8         48.19         44.26         2.17 o                         
   0   5   8         41.31         39.10         1.99 o                         
   1   5   8         43.56         45.21         2.13 o                         
   2   5   8         35.25         34.88         1.99 o                         
   3   5   8         14.18         14.23         1.59 o                         
   4   5   8        149.72        156.39         4.58 o                         
   5   5   8         62.92         70.40         3.26 o                         
  -3  -6   9         97.14        103.61         4.17 o                         
  -2  -6   9          1.84          3.35         1.27 o                         
  -1  -6   9          2.55          2.86         0.81 o                         
   0  -6   9         34.73         34.75         1.72 o                         
   1  -6   9          9.14          7.41         1.06 o                         
   2  -6   9          8.35          9.55         1.21 o                         
  -5  -5   9         63.55         64.15         3.13 o                         
  -4  -5   9         72.83         73.98         3.31 o                         
  -3  -5   9         18.53         18.67         1.95 o                         
  -2  -5   9        186.03        183.40         3.71 o                         
  -1  -5   9         23.70         23.38         1.30 o                         
   0  -5   9          2.06          1.76         0.70 o                         
   1  -5   9         20.31         20.71         1.31 o                         
   2  -5   9          8.11          7.95         1.00 o                         
   3  -5   9         72.64         67.85         2.90 o                         
   4  -5   9        111.03        123.24         4.05 o                         
  -5  -4   9         77.37         82.59         3.13 o                         
  -4  -4   9          5.81          6.25         1.18 o                         
  -3  -4   9         18.64         15.58         1.54 o                         
  -2  -4   9         63.13         63.80         1.73 o                         
  -1  -4   9         16.79         13.33         0.97 o                         
   0  -4   9         28.93         30.25         1.31 o                         
   1  -4   9        264.15        254.72         4.11 o                         
   2  -4   9         26.87         27.15         1.34 o                         
   3  -4   9        113.04        108.18         5.69 o                         
   4  -4   9         28.27         29.06         1.60 o                         
   5  -4   9          4.04          3.87         0.96 o                         
  -7  -3   9         15.84         14.81         1.81 o                         
  -6  -3   9         12.55         13.68         1.54 o                         
  -5  -3   9         14.53         15.42         1.27 o                         
  -4  -3   9         99.18        100.29         2.13 o                         
  -3  -3   9         29.47         25.81         1.06 o                         
  -2  -3   9        342.49        325.03         3.58 o                         
  -1  -3   9         84.04         84.34         1.33 o                         
   0  -3   9         54.01         58.35         1.08 o                         
   1  -3   9          9.04         10.32         0.62 o                         
   2  -3   9        143.16        139.55         1.99 o                         
   3  -3   9         38.75         40.65         1.13 o                         
   4  -3   9         75.56         78.30         1.68 o                         
   5  -3   9         97.25         92.76         1.97 o                         
   6  -3   9         17.82         22.67         1.47 o                         
  -7  -2   9          0.71         -0.14         0.91 o                         
  -6  -2   9        109.95        101.12         3.49 o                         
  -5  -2   9         20.55         15.13         1.45 o                         
  -4  -2   9         39.22         41.49         1.26 o                         
  -3  -2   9         12.10         12.43         0.78 o                         
  -2  -2   9        118.42        126.15         1.60 o                         
  -1  -2   9        129.20        138.89         1.72 o                         
   0  -2   9         73.97         72.04         1.57 o                         
   1  -2   9        144.84        138.04         1.95 o                         
   2  -2   9        210.10        192.77         2.92 o                         
   3  -2   9         93.73         97.80         1.71 o                         
   4  -2   9         82.28         76.06         2.25 o                         
   5  -2   9         29.30         33.25         1.49 o                         
   6  -2   9          0.05         -0.46         0.64 o                         
   7  -2   9         56.73         58.15         2.16 o                         
  -8  -1   9         19.85         18.94         2.17 o                         
  -7  -1   9         72.87         66.91         3.08 o                         
  -6  -1   9         79.70         69.77         2.94 o                         
  -5  -1   9        150.23        135.50         3.81 o                         
  -4  -1   9         29.65         31.36         0.92 o                         
  -3  -1   9         53.25         55.04         1.34 o                         
  -2  -1   9         13.35         13.16         0.52 o                         
  -1  -1   9         90.54         98.31         1.37 o                         
   0  -1   9        373.16        405.71         3.83 o                         
   1  -1   9         43.57         46.30         1.25 o                         
   2  -1   9        550.03        546.49         5.23 o                         
   3  -1   9         39.33         38.92         1.34 o                         
   4  -1   9         51.66         54.73         1.64 o                         
   5  -1   9        115.73        109.29         2.50 o                         
   6  -1   9          9.33          9.61         1.04 o                         
   7  -1   9          6.54          5.83         1.02 o                         
  -8   0   9         11.60         11.78         1.81 o                         
  -7   0   9         61.79         63.43         3.04 o                         
  -6   0   9          8.55          8.56         1.31 o                         
  -5   0   9          1.14          1.00         0.82 o                         
  -4   0   9         61.54         59.30         2.36 o                         
  -3   0   9        368.69        375.39         6.89 o                         
  -2   0   9         32.01         31.85         1.54 o                         
  -1   0   9        282.66        283.92         3.49 o                         
   0   0   9        234.16        239.15         3.56 o                         
   1   0   9        538.45        565.48        10.28 o                         
   2   0   9        196.26        185.84         3.56 o                         
   3   0   9         10.02          9.87         0.85 o                         
   4   0   9        335.12        299.59         4.40 o                         
   5   0   9         27.63         30.86         1.43 o                         
   6   0   9        248.10        240.30         4.23 o                         
   7   0   9          0.04         -0.25         0.73 o                         
  -8   1   9         19.79         19.66         2.17 o                         
  -7   1   9         72.67         71.40         3.26 o                         
  -6   1   9         79.60         71.99         3.08 o                         
  -5   1   9        150.03        129.66         3.90 o                         
  -4   1   9         29.74         29.36         1.77 o                         
  -3   1   9         53.19         52.51         2.13 o                         
  -2   1   9         13.43         13.14         1.22 o                         
  -1   1   9         90.50         96.09         2.67 o                         
   0   1   9        372.94        404.52         7.02 o                         
   2   1   9        551.11        554.38         9.24 o                         
   3   1   9         39.16         42.36         1.99 o                         
   4   1   9         51.72         51.71         1.68 o                         
   5   1   9        115.86        111.14         2.61 o                         
   6   1   9          9.36          9.67         1.50 o                         
   7   1   9          6.53          5.32         1.03 o                         
  -7   2   9          0.70          0.45         1.00 o                         
  -6   2   9        109.50        103.61         3.67 o                         
  -5   2   9         20.63         15.40         1.59 o                         
  -4   2   9         39.17         46.21         2.17 o                         
  -3   2   9         12.20         10.83         1.27 o                         
  -2   2   9        118.36        131.65         3.44 o                         
  -1   2   9        128.91        139.13         3.44 o                         
   0   2   9         73.61         70.58         2.36 o                         
   2   2   9        209.91        194.76         4.49 o                         
   3   2   9         93.88         94.96         3.08 o                         
   4   2   9         82.33         76.11         2.94 o                         
   5   2   9         29.42         32.42         1.57 o                         
   6   2   9          0.06         -0.23         0.70 o                         
   7   2   9         56.67         56.85         2.24 o                         
  -7   3   9         15.86         17.62         2.04 o                         
  -6   3   9         12.69         13.73         1.68 o                         
  -5   3   9         14.61         14.95         1.63 o                         
  -4   3   9         99.33        104.88         3.40 o                         
  -3   3   9         29.40         26.19         1.77 o                         
  -2   3   9        342.78        330.54         6.43 o                         
  -1   3   9         83.96         86.98         2.81 o                         
   0   3   9         54.09         57.08         2.22 o                         
   1   3   9          9.00         10.33         1.22 o                         
   2   3   9        143.00        137.22         3.76 o                         
   3   3   9         38.75         41.50         2.13 o                         
   4   3   9         75.36         76.47         3.04 o                         
   5   3   9         96.77         89.02         3.53 o                         
   6   3   9         17.85         17.22         2.04 o                         
  -6   4   9          2.43          1.86         1.04 o                         
  -5   4   9         77.28         78.10         3.17 o                         
  -4   4   9          5.77          5.21         1.18 o                         
  -3   4   9         18.64         16.72         1.59 o                         
  -2   4   9         62.96         64.83         2.54 o                         
  -1   4   9         16.82         12.91         1.40 o                         
   0   4   9         29.17         27.00         1.77 o                         
   1   4   9        263.89        256.42         5.57 o                         
   2   4   9         26.81         23.78         1.81 o                         
   3   4   9        113.11        109.41         3.62 o                         
   4   4   9         28.12         27.91         2.08 o                         
   5   4   9          4.04          3.90         1.22 o                         
  -5   5   9         63.42         68.63         3.04 o                         
  -4   5   9         72.94         77.33         3.04 o                         
  -3   5   9         18.54         21.88         1.90 o                         
  -2   5   9        186.43        185.56         4.67 o                         
  -1   5   9         23.67         24.78         1.77 o                         
   0   5   9          2.07          0.23         0.77 o                         
   1   5   9         20.33         20.11         1.68 o                         
   2   5   9          8.10          4.12         1.09 o                         
   3   5   9         72.61         67.14         2.90 o                         
   4   5   9        111.23        123.14         4.12 o                         
  -2  -6  10        221.82        226.65         6.25 o                         
  -1  -6  10         50.32         48.36         1.93 o                         
   0  -6  10         29.55         34.01         1.68 o                         
   1  -6  10         31.28         29.20         1.64 o                         
   2  -6  10          5.97          6.26         1.02 o                         
  -5  -5  10         53.49         59.48         2.99 o                         
  -4  -5  10         64.84         62.88         3.04 o                         
  -3  -5  10          0.57          0.63         0.95 o                         
  -2  -5  10         18.28         18.48         1.90 o                         
  -1  -5  10          2.48          2.87         0.72 o                         
   0  -5  10         17.50         19.48         1.28 o                         
   1  -5  10          8.17          5.95         0.90 o                         
   2  -5  10          2.81          2.54         0.77 o                         
   3  -5  10         27.52         29.89         1.73 o                         
   4  -5  10         54.03         55.10         2.20 o                         
  -5  -4  10         63.98         73.53         2.94 o                         
  -4  -4  10         29.37         30.53         1.99 o                         
  -3  -4  10         68.98         65.33         2.72 o                         
  -2  -4  10        154.63        143.44         2.66 o                         
  -1  -4  10         15.82         16.21         1.34 o                         
   0  -4  10         42.30         42.48         1.51 o                         
   1  -4  10        140.62        135.40         3.19 o                         
   2  -4  10         39.70         34.88         1.57 o                         
   3  -4  10         49.32         46.85         1.83 o                         
   4  -4  10         65.67         71.25         2.37 o                         
   5  -4  10         39.98         47.43         2.11 o                         
  -7  -3  10         29.33         30.85         2.22 o                         
  -6  -3  10          4.39          6.21         1.22 o                         
  -5  -3  10          2.91          4.81         0.72 o                         
  -4  -3  10         78.10         80.58         1.87 o                         
  -3  -3  10         70.33         71.15         1.68 o                         
  -2  -3  10         71.29         65.86         1.20 o                         
  -1  -3  10        337.30        328.91         3.52 o                         
   0  -3  10         26.25         28.34         1.00 o                         
   1  -3  10         83.49         79.82         1.38 o                         
   2  -3  10        175.65        170.03         2.91 o                         
   3  -3  10         48.16         48.65         1.25 o                         
   4  -3  10         65.96         64.15         1.56 o                         
   5  -3  10          2.46          2.00         0.60 o                         
   6  -3  10         19.96         20.75         1.40 o                         
  -7  -2  10         86.63         82.59         3.40 o                         
  -6  -2  10         55.92         46.71         2.40 o                         
  -5  -2  10         81.37         76.38         2.85 o                         
  -4  -2  10         42.21         40.01         1.26 o                         
  -3  -2  10        549.68        547.50         6.34 o                         
  -2  -2  10         55.11         60.42         1.03 o                         
  -1  -2  10         79.12         86.83         1.33 o                         
   0  -2  10         96.55         96.38         1.46 o                         
   1  -2  10        319.38        319.73         3.37 o                         
   2  -2  10         14.24         14.39         0.73 o                         
   3  -2  10        227.42        216.42         2.82 o                         
   4  -2  10         52.48         53.50         1.78 o                         
   5  -2  10         24.73         23.47         1.30 o                         
   6  -2  10         10.48          9.52         1.10 o                         
   7  -2  10         35.82         33.35         1.76 o                         
  -7  -1  10          5.43          4.76         1.22 o                         
  -6  -1  10         53.81         53.68         2.58 o                         
  -5  -1  10          5.47          5.89         1.13 o                         
  -4  -1  10        370.12        351.37         6.89 o                         
  -3  -1  10        267.55        267.43         3.37 o                         
  -2  -1  10        236.13        247.11         2.46 o                         
  -1  -1  10        273.18        288.96         2.89 o                         
   0  -1  10         12.24         10.46         0.85 o                         
   1  -1  10         49.17         51.57         1.10 o                         
   2  -1  10         19.76         20.22         1.17 o                         
   3  -1  10        278.49        281.90         5.52 o                         
   4  -1  10         10.31          9.66         1.45 o                         
   5  -1  10         13.57         12.20         1.10 o                         
   6  -1  10         75.28         75.38         2.31 o                         
   7  -1  10         42.08         43.16         1.99 o                         
  -8   0  10         21.58         26.82         2.49 o                         
  -6   0  10         11.20          9.92         1.45 o                         
  -5   0  10         37.03         32.17         1.95 o                         
  -4   0  10         93.19         89.02         2.94 o                         
  -3   0  10         64.68         54.95         2.17 o                         
  -2   0  10        687.94        685.61        10.42 o                         
  -1   0  10         10.40          9.10         0.97 o                         
   0   0  10        165.05        175.70         2.60 o                         
   1   0  10         17.33         11.57         0.78 o                         
   2   0  10        190.43        186.18         2.96 o                         
   3   0  10        462.12        459.97         5.88 o                         
   4   0  10         14.15         15.74         1.09 o                         
   5   0  10          0.95          0.93         0.67 o                         
   6   0  10         81.62         87.11         5.26 o                         
   7   0  10         12.96         15.91         1.41 o                         
  -7   1  10          5.45          3.81         1.22 o                         
  -6   1  10         53.76         54.36         2.72 o                         
  -5   1  10          5.46          5.26         1.13 o                         
  -4   1  10        369.59        358.35         7.11 o                         
  -3   1  10        267.82        260.68         5.57 o                         
  -2   1  10        236.21        239.75         5.12 o                         
  -1   1  10        273.05        288.45         5.62 o                         
   0   1  10         12.25          9.88         1.09 o                         
   1   1  10         49.35         48.97         2.04 o                         
   2   1  10         19.82         23.83         1.59 o                         
   3   1  10        278.54        281.65         5.93 o                         
   4   1  10         10.34          9.83         0.96 o                         
   5   1  10         13.57         11.35         1.10 o                         
   6   1  10         75.28         78.60         3.35 o                         
   7   1  10         42.04         46.03         2.03 o                         
  -7   2  10         86.50         93.42         3.81 o                         
  -6   2  10         55.93         54.45         2.81 o                         
  -5   2  10         81.52         77.51         3.08 o                         
  -4   2  10         42.13         34.07         2.04 o                         
  -3   2  10        549.57        551.07         9.69 o                         
  -2   2  10         54.88         60.62         2.36 o                         
  -1   2  10         79.09         91.47         2.85 o                         
   0   2  10         96.38         93.37         2.90 o                         
   1   2  10        319.47        308.61         6.25 o                         
   2   2  10         14.26         14.09         1.45 o                         
   3   2  10        227.65        220.22         5.16 o                         
   4   2  10         52.42         50.29         2.54 o                         
   5   2  10         24.84         22.59         1.45 o                         
   6   2  10         10.53         10.88         1.23 o                         
   7   2  10         35.87         36.25         1.86 o                         
  -7   3  10         29.32         29.36         2.27 o                         
  -6   3  10          4.40          4.67         1.27 o                         
  -5   3  10          2.85          3.94         1.13 o                         
  -4   3  10         78.33         79.15         3.04 o                         
  -3   3  10         70.42         71.72         2.76 o                         
  -2   3  10         71.16         63.88         2.54 o                         
  -1   3  10        337.09        325.23         6.52 o                         
   0   3  10         26.22         26.37         1.72 o                         
   1   3  10         83.43         81.00         2.81 o                         
   2   3  10        175.65        176.50         4.49 o                         
   3   3  10         48.20         50.56         2.40 o                         
   4   3  10         65.94         68.50         3.04 o                         
   5   3  10          2.42          2.27         1.09 o                         
   6   3  10         19.88         16.91         1.46 o                         
  -6   4  10         36.42         37.06         2.49 o                         
  -5   4  10         63.96         66.51         3.04 o                         
  -4   4  10         29.33         28.22         2.04 o                         
  -3   4  10         68.85         65.60         2.76 o                         
  -2   4  10        154.85        142.43         3.99 o                         
  -1   4  10         15.86         14.59         1.50 o                         
   0   4  10         42.19         37.69         2.13 o                         
   1   4  10        140.69        141.17         3.94 o                         
   2   4  10         39.76         39.55         2.13 o                         
   3   4  10         49.31         40.86         2.31 o                         
   4   4  10         65.58         68.09         3.08 o                         
   5   4  10         39.97         47.39         2.72 o                         
  -5   5  10         53.55         57.08         2.90 o                         
  -4   5  10         64.77         61.66         2.85 o                         
  -3   5  10          0.58         -0.72         0.86 o                         
  -2   5  10         18.24         19.34         1.68 o                         
  -1   5  10          2.45          0.86         0.91 o                         
   0   5  10         17.33         15.27         1.59 o                         
   1   5  10          8.09          6.12         1.22 o                         
   2   5  10          2.79          2.81         1.09 o                         
   3   5  10         27.46         23.88         2.04 o                         
   4   5  10         54.10         56.72         2.94 o                         
  -2  -6  11        188.12        194.40         5.71 o                         
  -1  -6  11         18.47         19.21         1.99 o                         
   0  -6  11          2.00          3.81         0.88 o                         
   1  -6  11         15.87         18.33         1.47 o                         
  -4  -5  11         24.04         24.01         2.04 o                         
  -3  -5  11         20.41         25.91         2.08 o                         
  -2  -5  11         28.61         29.67         2.08 o                         
  -1  -5  11         39.29         39.31         1.60 o                         
   0  -5  11         36.64         32.64         1.70 o                         
   1  -5  11         10.02          8.97         1.09 o                         
   2  -5  11          0.47          0.42         0.88 o                         
   3  -5  11         40.39         42.48         1.92 o                         
   4  -5  11         32.77         31.97         3.04 o                         
  -4  -4  11         41.43         40.32         2.22 o                         
  -3  -4  11         18.29         16.63         1.63 o                         
  -2  -4  11         23.83         23.56         1.72 o                         
  -1  -4  11         98.97         96.57         2.22 o                         
   0  -4  11         52.59         48.11         1.72 o                         
   1  -4  11         18.45         21.15         1.28 o                         
   2  -4  11          8.66          8.74         2.45 o                         
   3  -4  11         25.37         27.23         2.11 o                         
   4  -4  11         17.25         17.51         1.47 o                         
   5  -4  11         19.07         22.06         4.42 o                         
  -6  -3  11          4.32          5.66         1.22 o                         
  -5  -3  11         12.83         14.68         1.54 o                         
  -4  -3  11         46.85         48.08         1.93 o                         
  -3  -3  11          4.29          3.86         0.61 o                         
  -2  -3  11         40.56         36.22         1.16 o                         
  -1  -3  11         18.26         18.44         0.73 o                         
   0  -3  11        130.04        126.47         1.81 o                         
   1  -3  11          1.85          2.62         0.44 o                         
   2  -3  11        588.37        569.31         5.67 o                         
   3  -3  11        126.37        116.70         2.03 o                         
   4  -3  11         32.58         29.63         1.17 o                         
   5  -3  11         76.47         79.31         1.90 o                         
   6  -3  11         25.36         28.81         2.76 o                         
  -7  -2  11         60.02         61.21         2.94 o                         
  -6  -2  11          4.15          4.03         1.18 o                         
  -5  -2  11         11.19          9.06         1.31 o                         
  -4  -2  11        439.55        421.10         5.75 o                         
  -3  -2  11         53.80         55.08         1.39 o                         
  -2  -2  11         82.44         82.46         1.25 o                         
  -1  -2  11         36.52         36.86         0.89 o                         
   0  -2  11        121.68        125.67         2.37 o                         
   1  -2  11        261.77        265.40         3.03 o                         
   2  -2  11        122.81        123.49         1.93 o                         
   3  -2  11         30.67         31.05         1.20 o                         
   4  -2  11        137.03        129.12         3.79 o                         
   5  -2  11          6.42          6.23         1.45 o                         
   6  -2  11         14.94         15.07         1.74 o                         
  -7  -1  11         94.34         92.60         3.71 o                         
  -6  -1  11         24.78         26.73         1.95 o                         
  -5  -1  11         50.63         40.23         2.17 o                         
  -4  -1  11         75.00         69.41         2.67 o                         
  -3  -1  11        332.25        340.26         4.18 o                         
  -2  -1  11         69.77         69.07         1.82 o                         
  -1  -1  11        322.61        345.11         4.35 o                         
   0  -1  11        131.09        133.28         1.78 o                         
   1  -1  11        189.30        190.08         2.35 o                         
   2  -1  11        306.49        305.03         6.49 o                         
   3  -1  11         18.23         18.62         1.06 o                         
   4  -1  11        136.68        127.90         2.64 o                         
   5  -1  11          8.20          9.77         1.02 o                         
   6  -1  11        217.23        219.40         4.12 o                         
   7  -1  11         27.89         28.97         1.67 o                         
  -7   0  11          6.35          8.34         1.50 o                         
  -6   0  11         93.60         86.58         3.35 o                         
  -5   0  11          0.87          0.45         0.77 o                         
  -4   0  11        906.05        836.76        13.73 o                         
  -3   0  11         19.26         18.03         1.54 o                         
  -2   0  11         16.16         18.61         0.79 o                         
  -1   0  11          1.42          0.76         0.40 o                         
   0   0  11        157.26        167.71         2.62 o                         
   1   0  11        350.59        340.46         4.45 o                         
   2   0  11        710.47        669.89         7.82 o                         
   3   0  11        651.01        647.52         7.77 o                         
   4   0  11         39.04         44.70         1.63 o                         
   5   0  11          6.38          5.72         1.50 o                         
   6   0  11         28.65         30.76         1.93 o                         
   7   0  11         48.64         54.63         2.19 o                         
  -7   1  11         94.32         97.27         3.85 o                         
  -6   1  11         24.75         25.69         2.04 o                         
  -5   1  11         50.68         45.58         2.40 o                         
  -4   1  11         74.96         67.64         2.72 o                         
  -2   1  11         69.77         63.74         2.45 o                         
  -1   1  11        322.68        335.07         6.48 o                         
   0   1  11        130.90        130.11         3.44 o                         
   1   1  11        189.20        179.67         4.30 o                         
   2   1  11        306.63        305.17         6.21 o                         
   3   1  11         18.19         18.64         2.02 o                         
   4   1  11        136.76        128.25         2.80 o                         
   5   1  11          8.11          8.01         0.99 o                         
   6   1  11        217.14        226.98         4.28 o                         
   7   1  11         27.86         28.22         4.53 o                         
  -7   2  11         60.00         55.00         2.99 o                         
  -6   2  11          4.19          4.21         1.27 o                         
  -5   2  11         11.17         11.82         1.59 o                         
  -4   2  11        439.33        417.74         8.34 o                         
  -3   2  11         53.78         51.46         2.36 o                         
  -2   2  11         82.38         77.33         2.81 o                         
  -1   2  11         36.50         33.66         1.90 o                         
   0   2  11        121.57        124.95         3.49 o                         
   2   2  11        122.71        119.87         3.58 o                         
   3   2  11         30.58         28.63         1.99 o                         
   4   2  11        136.91        133.01         4.12 o                         
   5   2  11          6.42          6.69         1.13 o                         
   6   2  11         14.96         12.98         1.31 o                         
  -6   3  11          4.32          3.08         1.18 o                         
  -5   3  11         12.68         12.23         1.68 o                         
  -4   3  11         46.91         44.08         2.45 o                         
  -3   3  11          4.31          2.99         1.00 o                         
  -2   3  11         40.65         40.50         2.17 o                         
  -1   3  11         18.19         14.18         1.50 o                         
   0   3  11        130.00        123.81         3.67 o                         
   1   3  11          1.86          1.72         0.91 o                         
   2   3  11        587.97        576.90        10.33 o                         
   3   3  11        126.09        123.59         3.85 o                         
   4   3  11         32.74         31.40         2.17 o                         
   5   3  11         76.55         76.43         3.40 o                         
   6   3  11         25.37         24.97         1.71 o                         
  -6   4  11          7.48          8.15         1.59 o                         
  -5   4  11          6.80          9.02         1.45 o                         
  -4   4  11         41.17         44.53         2.49 o                         
  -3   4  11         18.31         16.76         1.72 o                         
  -2   4  11         23.94         29.22         2.04 o                         
  -1   4  11         99.09        100.76         3.40 o                         
   0   4  11         52.34         49.02         2.36 o                         
   1   4  11         18.47         21.11         1.81 o                         
   2   4  11          8.69          6.30         1.22 o                         
   3   4  11         25.37         25.64         2.08 o                         
   4   4  11         17.28         18.85         1.99 o                         
   5   4  11         19.08         17.17         2.08 o                         
  -4   5  11         23.96         23.38         2.13 o                         
  -3   5  11         20.56         22.88         1.99 o                         
  -2   5  11         28.53         35.34         2.22 o                         
  -1   5  11         39.27         44.17         2.40 o                         
   0   5  11         36.48         37.83         2.27 o                         
   1   5  11          9.98          8.34         1.36 o                         
   3   5  11         40.43         44.08         2.54 o                         
   4   5  11         32.88         34.97         2.49 o                         
  -4  -5  12          4.93          6.61         1.36 o                         
  -3  -5  12         95.32         96.63         3.62 o                         
  -2  -5  12          6.59          7.11         1.31 o                         
  -1  -5  12         23.69         26.50         1.95 o                         
   0  -5  12         40.92         44.02         1.73 o                         
   1  -5  12         23.66         21.39         3.24 o                         
   2  -5  12          2.71          2.95         1.20 o                         
   3  -5  12         23.20         22.42         2.56 o                         
  -4  -4  12          0.60          0.86         0.82 o                         
  -3  -4  12          0.95          1.90         0.91 o                         
  -2  -4  12         21.73         21.70         1.68 o                         
  -1  -4  12         42.29         38.21         1.43 o                         
   0  -4  12          1.29          0.69         0.59 o                         
   1  -4  12         28.48         29.60         1.39 o                         
   2  -4  12          0.76          0.54         0.65 o                         
   3  -4  12         21.37         20.89         2.81 o                         
   4  -4  12         15.32         13.45         1.37 o                         
  -6  -3  12         48.04         51.69         2.63 o                         
  -5  -3  12         23.31         24.92         1.81 o                         
  -4  -3  12         70.67         78.10         3.74 o                         
  -3  -3  12         15.00         14.20         0.90 o                         
  -2  -3  12         70.74         65.92         1.58 o                         
  -1  -3  12         58.25         54.42         1.21 o                         
   0  -3  12          9.31         10.05         0.65 o                         
   1  -3  12         66.17         64.18         1.33 o                         
   2  -3  12         69.66         77.14         2.54 o                         
   3  -3  12         24.19         23.99         1.01 o                         
   4  -3  12        110.23        108.26         2.80 o                         
   5  -3  12        118.76        126.33         3.22 o                         
  -7  -2  12         21.35         21.11         2.08 o                         
  -6  -2  12         27.69         30.67         2.08 o                         
  -5  -2  12         53.01         51.06         2.49 o                         
  -4  -2  12          8.02          6.89         1.18 o                         
  -3  -2  12        296.33        288.74         3.88 o                         
  -2  -2  12         44.13         43.49         1.83 o                         
  -1  -2  12          9.92         10.89         0.61 o                         
   0  -2  12        120.61        109.62         1.66 o                         
   1  -2  12        204.72        200.75         2.56 o                         
   2  -2  12         85.90         80.81         1.58 o                         
   3  -2  12         81.18         76.46         1.63 o                         
   4  -2  12         43.18         42.41         1.33 o                         
   5  -2  12        115.15        112.16         2.71 o                         
   6  -2  12         26.97         26.08         1.61 o                         
  -7  -1  12         73.16         71.40         3.35 o                         
  -6  -1  12         40.85         40.46         2.36 o                         
  -5  -1  12         83.69         83.40         3.17 o                         
  -4  -1  12        106.87        106.01         3.40 o                         
  -3  -1  12        316.50        313.73         4.33 o                         
  -2  -1  12        319.52        319.59         3.17 o                         
  -1  -1  12        177.17        176.86         2.13 o                         
   0  -1  12         40.58         49.75         1.07 o                         
   1  -1  12          5.84          5.61         0.55 o                         
   2  -1  12        107.13         96.87         1.77 o                         
   3  -1  12        105.56        102.64         2.24 o                         
   4  -1  12         47.08         46.97         1.63 o                         
   5  -1  12         15.47         14.41         1.20 o                         
   6  -1  12         41.25         45.46         1.90 o                         
  -7   0  12          0.48         -0.91         0.86 o                         
  -6   0  12          4.08          2.58         1.18 o                         
  -5   0  12        129.43        129.70         4.03 o                         
  -4   0  12        105.53         95.27         3.31 o                         
  -3   0  12        398.87        378.96         7.38 o                         
  -2   0  12         40.43         38.89         1.65 o                         
  -1   0  12          6.55          5.84         0.62 o                         
   0   0  12         15.25         15.55         1.65 o                         
   1   0  12        104.64         98.53         4.19 o                         
   2   0  12        111.61        106.75         2.31 o                         
   3   0  12         33.88         25.90         1.81 o                         
   4   0  12        145.57        147.05         3.00 o                         
   5   0  12          8.51          8.87         1.06 o                         
   6   0  12         48.62         50.59         1.99 o                         
  -7   1  12         73.07         70.72         3.40 o                         
  -6   1  12         41.10         39.87         2.45 o                         
  -5   1  12         83.74         85.81         3.26 o                         
  -4   1  12        106.52        103.65         3.53 o                         
  -3   1  12        316.67        305.30         6.52 o                         
  -2   1  12        319.32        321.75         6.52 o                         
  -1   1  12        177.14        176.41         4.30 o                         
   0   1  12         40.53         53.05         2.22 o                         
   1   1  12          5.79          4.49         1.00 o                         
   2   1  12        107.07         94.96         3.17 o                         
   3   1  12        105.73        100.29         5.12 o                         
   4   1  12         47.19         46.93         1.83 o                         
   5   1  12         15.42         13.67         2.06 o                         
   6   1  12         41.32         43.91         3.28 o                         
  -7   2  12         21.26         22.61         2.27 o                         
  -6   2  12         27.53         32.62         2.36 o                         
  -5   2  12         52.99         51.60         2.67 o                         
  -4   2  12          7.94          9.24         1.45 o                         
  -3   2  12        296.06        280.43         6.30 o                         
  -1   2  12         10.00         10.10         1.36 o                         
   0   2  12        120.81        101.66         3.26 o                         
   1   2  12        204.61        200.56         4.89 o                         
   2   2  12         85.77         77.11         2.94 o                         
   3   2  12         81.12         75.88         3.04 o                         
   4   2  12         43.26         42.49         2.45 o                         
   5   2  12        115.17        114.98         4.37 o                         
   6   2  12         26.87         28.83         1.74 o                         
  -6   3  12         48.09         52.82         2.94 o                         
  -5   3  12         23.24         23.38         1.99 o                         
  -4   3  12         70.89         69.63         3.08 o                         
  -3   3  12         15.11         13.09         1.59 o                         
  -2   3  12         70.63         70.04         2.81 o                         
  -1   3  12         58.16         55.32         2.58 o                         
   0   3  12          9.29         12.01         1.54 o                         
   1   3  12         66.11         63.65         2.72 o                         
   2   3  12         69.82         69.95         2.90 o                         
   3   3  12         24.07         27.32         2.04 o                         
   4   3  12        110.29        105.56         3.90 o                         
   5   3  12        118.73        125.81         4.44 o                         
  -5   4  12         13.91         17.62         1.95 o                         
  -4   4  12          0.58          1.18         1.04 o                         
  -3   4  12          0.92          0.45         0.91 o                         
  -2   4  12         21.70         21.93         1.99 o                         
  -1   4  12         42.37         38.37         2.22 o                         
   0   4  12          1.28          2.08         1.00 o                         
   1   4  12         28.53         24.42         1.90 o                         
   2   4  12          0.77          1.18         0.95 o                         
   3   4  12         21.35         20.02         1.99 o                         
   4   4  12         15.32         17.31         2.04 o                         
  -4   5  12          5.00          7.97         1.50 o                         
  -3   5  12         95.50         96.22         3.67 o                         
  -2   5  12          6.59          7.02         1.40 o                         
  -1   5  12         23.67         25.73         2.04 o                         
   0   5  12         41.05         44.49         2.49 o                         
   1   5  12         23.63         23.15         1.99 o                         
   2   5  12          2.75          2.40         1.18 o                         
   3   5  12         23.11         24.69         2.31 o                         
  -3  -5  13         78.99         83.59         3.31 o                         
  -2  -5  13         12.23         12.87         1.63 o                         
  -1  -5  13         59.87         57.90         2.81 o                         
   0  -5  13         97.90        101.67         2.63 o                         
   1  -5  13         35.83         36.48         1.71 o                         
   2  -5  13         41.53         45.01         1.95 o                         
  -4  -4  13         26.70         26.82         1.81 o                         
  -3  -4  13         21.30         21.61         1.68 o                         
  -2  -4  13         53.96         57.76         2.49 o                         
  -1  -4  13         45.82         47.03         2.27 o                         
   0  -4  13          8.86          8.03         0.90 o                         
   1  -4  13          3.72          4.08         1.11 o                         
   2  -4  13          0.38          0.88         0.72 o                         
   3  -4  13         30.64         30.93         1.81 o                         
   4  -4  13         12.61         11.29         1.33 o                         
  -6  -3  13         39.65         43.94         2.45 o                         
  -5  -3  13         43.42         49.43         2.45 o                         
  -4  -3  13        107.07        111.13         3.35 o                         
  -3  -3  13          3.92          3.22         0.66 o                         
  -2  -3  13         84.19         82.71         1.82 o                         
  -1  -3  13        228.07        226.07         3.48 o                         
   0  -3  13         74.77         67.67         2.65 o                         
   1  -3  13         96.87         90.72         2.22 o                         
   2  -3  13        126.66        122.85         2.75 o                         
   3  -3  13          1.20          0.92         0.72 o                         
   4  -3  13         12.72         15.87         1.41 o                         
   5  -3  13          9.31          8.87         1.72 o                         
  -6  -2  13          1.14          1.09         1.00 o                         
  -5  -2  13         49.76         54.68         2.58 o                         
  -4  -2  13        124.68        123.63         3.67 o                         
  -3  -2  13         47.55         48.40         1.34 o                         
  -2  -2  13         40.17         43.42         1.27 o                         
  -1  -2  13         94.96        101.05         1.60 o                         
   0  -2  13        119.91        124.87         2.14 o                         
   1  -2  13        188.76        183.75         3.62 o                         
   2  -2  13         15.30         13.82         0.82 o                         
   3  -2  13         70.67         70.64         1.63 o                         
   4  -2  13         30.73         32.53         1.68 o                         
   5  -2  13        101.52        108.35         2.68 o                         
   6  -2  13         29.11         29.21         1.71 o                         
  -7  -1  13         12.21         14.04         1.86 o                         
  -6  -1  13        175.90        165.77         4.89 o                         
  -5  -1  13         68.36         66.55         2.90 o                         
  -4  -1  13         20.28         17.44         1.68 o                         
  -3  -1  13        624.66        628.13        10.65 o                         
  -2  -1  13         63.16         62.11         1.46 o                         
  -1  -1  13         85.57         75.99         1.32 o                         
   0  -1  13         32.78         31.04         0.93 o                         
   1  -1  13         78.43         74.28         1.47 o                         
   2  -1  13         96.97         94.08         1.73 o                         
   3  -1  13         70.32         67.81         2.38 o                         
   4  -1  13         41.88         42.68         1.64 o                         
   5  -1  13         17.94         21.99         1.44 o                         
   6  -1  13          5.51          3.66         0.93 o                         
  -7   0  13          2.57          1.86         1.13 o                         
  -6   0  13         15.28         15.86         1.81 o                         
  -5   0  13          8.44          7.70         1.40 o                         
  -4   0  13          7.57          9.38         1.40 o                         
  -3   0  13         21.28         19.30         1.68 o                         
  -2   0  13        259.29        252.10         3.38 o                         
  -1   0  13        235.70        212.28         3.13 o                         
   0   0  13         81.82         81.37         1.84 o                         
   1   0  13         39.44         32.14         1.26 o                         
   2   0  13        259.07        248.13         3.86 o                         
   3   0  13         25.26         22.96         1.23 o                         
   4   0  13        120.45        124.27         2.80 o                         
   5   0  13         13.81         14.15         1.23 o                         
   6   0  13         38.44         38.80         1.86 o                         
  -7   1  13         12.27         13.68         1.86 o                         
  -6   1  13        175.77        168.76         5.07 o                         
  -5   1  13         68.51         66.91         3.04 o                         
  -4   1  13         20.31         18.62         1.86 o                         
  -3   1  13        624.39        596.60        10.87 o                         
  -1   1  13         85.74         76.29         2.81 o                         
   0   1  13         32.92         31.67         1.86 o                         
   1   1  13         78.32         78.10         2.85 o                         
   2   1  13         96.81         92.69         3.22 o                         
   3   1  13         70.47         62.82         3.31 o                         
   4   1  13         41.72         41.50         1.99 o                         
   5   1  13         17.90         19.46         1.43 o                         
   6   1  13          5.51          4.87         1.03 o                         
  -6   2  13          1.15          0.18         1.00 o                         
  -5   2  13         49.67         49.38         2.67 o                         
  -4   2  13        124.67        122.82         4.08 o                         
  -3   2  13         47.46         46.84         2.54 o                         
  -1   2  13         95.28        101.75         3.40 o                         
   0   2  13        119.92        129.57         3.81 o                         
   1   2  13        188.79        186.65         4.80 o                         
   2   2  13         15.22         11.64         1.50 o                         
   3   2  13         70.79         70.22         2.99 o                         
   4   2  13         30.83         34.79         2.31 o                         
   5   2  13        101.54        101.50         2.83 o                         
   6   2  13         29.15         30.30         2.97 o                         
  -6   3  13         39.77         42.81         2.72 o                         
  -5   3  13         43.47         46.12         2.76 o                         
  -4   3  13        107.22        104.15         3.81 o                         
  -3   3  13          3.94          2.67         1.09 o                         
  -2   3  13         84.01         77.83         3.13 o                         
  -1   3  13        228.21        225.25         5.53 o                         
   0   3  13         74.70         63.97         2.81 o                         
   1   3  13         96.61         95.95         3.44 o                         
   2   3  13        126.78        120.96         3.99 o                         
   3   3  13          1.20          0.77         1.04 o                         
   4   3  13         12.67         11.37         1.68 o                         
   5   3  13          9.35          9.88         1.72 o                         
  -5   4  13         10.34         11.14         1.72 o                         
  -4   4  13         26.70         28.77         2.27 o                         
  -3   4  13         21.24         22.97         2.08 o                         
  -2   4  13         54.06         55.72         2.76 o                         
  -1   4  13         46.01         49.15         2.54 o                         
   0   4  13          8.87          9.20         1.45 o                         
   1   4  13          3.66          4.80         1.27 o                         
   2   4  13          0.38         -0.72         0.95 o                         
   3   4  13         30.62         28.90         2.31 o                         
   4   4  13         12.65         15.86         2.04 o                         
  -3   5  13         78.95         87.75         3.62 o                         
  -2   5  13         12.28         13.27         1.77 o                         
  -1   5  13         59.89         63.47         2.99 o                         
   0   5  13         97.85        104.24         3.81 o                         
   1   5  13         35.96         36.83         2.45 o                         
   2   5  13         41.55         40.77         2.63 o                         
  -3  -5  14         33.27         37.28         2.22 o                         
  -2  -5  14         24.85         28.13         2.08 o                         
  -1  -5  14         28.71         30.44         2.17 o                         
   0  -5  14         19.63         18.62         1.86 o                         
   1  -5  14         68.92         68.67         2.31 o                         
   2  -5  14         45.07         46.49         1.99 o                         
  -3  -4  14         25.94         27.36         1.86 o                         
  -2  -4  14         15.96         18.08         1.59 o                         
  -1  -4  14         11.38         10.37         1.36 o                         
   0  -4  14         17.11         13.56         1.12 o                         
   1  -4  14         11.00          9.87         1.45 o                         
   2  -4  14          3.99          4.07         0.91 o                         
   3  -4  14         27.03         26.57         1.70 o                         
  -5  -3  14         14.33         12.32         1.59 o                         
  -4  -3  14         25.56         25.64         1.86 o                         
  -3  -3  14          1.82          1.57         0.59 o                         
  -2  -3  14         29.58         27.21         1.15 o                         
  -1  -3  14          0.08          0.45         0.68 o                         
   0  -3  14        153.12        153.38         2.87 o                         
   1  -3  14         86.72         81.11         2.15 o                         
   2  -3  14          9.64          7.43         0.96 o                         
   3  -3  14         54.55         58.37         2.06 o                         
   4  -3  14          5.12          4.41         1.07 o                         
   5  -3  14         22.50         17.12         2.22 o                         
  -6  -2  14         97.88        109.14         3.90 o                         
  -5  -2  14          1.45          0.45         0.95 o                         
  -4  -2  14         39.55         40.09         2.17 o                         
  -3  -2  14         26.90         25.91         1.77 o                         
  -2  -2  14          5.36          5.98         0.65 o                         
  -1  -2  14        192.51        195.78         2.45 o                         
   0  -2  14        121.62        108.52         1.78 o                         
   1  -2  14         60.73         58.83         1.38 o                         
   2  -2  14        137.98        132.34         2.17 o                         
   3  -2  14        130.11        132.70         2.30 o                         
   4  -2  14         25.34         28.68         1.49 o                         
   5  -2  14         22.21         23.88         2.79 o                         
  -6  -1  14         10.84         14.04         1.77 o                         
  -5  -1  14         18.91         21.47         1.99 o                         
  -4  -1  14         55.66         52.05         2.49 o                         
  -3  -1  14        130.33        131.24         3.85 o                         
  -2  -1  14         20.47         18.68         0.95 o                         
  -1  -1  14        227.29        215.56         2.57 o                         
   0  -1  14         13.50         10.91         0.67 o                         
   1  -1  14         13.09         12.24         0.89 o                         
   2  -1  14         81.22         76.83         3.10 o                         
   3  -1  14         34.07         35.75         1.88 o                         
   4  -1  14         21.91         23.48         1.52 o                         
   5  -1  14          9.81         11.10         1.15 o                         
   6  -1  14         18.88         19.81         1.59 o                         
  -7   0  14          6.04          5.30         1.40 o                         
  -6   0  14        266.32        267.11         6.70 o                         
  -5   0  14         14.18         12.32         1.63 o                         
  -4   0  14         12.82         12.78         1.59 o                         
  -3   0  14         69.71         67.77         2.76 o                         
  -2   0  14         59.48         63.74         2.58 o                         
  -1   0  14          2.13          1.96         0.55 o                         
   0   0  14        777.40        720.13         8.31 o                         
   1   0  14         20.75         16.62         1.07 o                         
   2   0  14         21.77         21.45         1.17 o                         
   3   0  14          4.61          6.52         1.25 o                         
   4   0  14         15.87         15.43         1.23 o                         
   5   0  14         73.61         69.25         2.29 o                         
   6   0  14          4.13          4.99         1.52 o                         
  -6   1  14         10.78         14.13         1.86 o                         
  -5   1  14         18.86         18.98         1.99 o                         
  -4   1  14         55.68         52.10         2.72 o                         
  -3   1  14        130.45        132.24         4.08 o                         
  -2   1  14         20.44         19.62         1.77 o                         
   0   1  14         13.53         12.96         1.45 o                         
   1   1  14         13.10         13.64         1.59 o                         
   2   1  14         81.13         77.61         2.11 o                         
   3   1  14         34.06         34.59         1.55 o                         
   4   1  14         21.93         22.06         3.17 o                         
   5   1  14          9.79         10.07         1.21 o                         
   6   1  14         18.86         20.13         1.58 o                         
  -6   2  14         97.84        102.88         4.12 o                         
  -5   2  14          1.47          2.22         1.18 o                         
  -4   2  14         39.39         35.38         2.36 o                         
  -3   2  14         26.88         25.23         1.95 o                         
  -2   2  14          5.34          4.26         1.18 o                         
  -1   2  14        192.04        190.37         5.03 o                         
   0   2  14        121.49        109.82         3.67 o                         
   1   2  14         60.86         60.30         2.72 o                         
   2   2  14        137.99        140.40         4.26 o                         
   3   2  14        130.35        135.32         4.35 o                         
   4   2  14         25.32         23.31         2.13 o                         
   5   2  14         22.14         22.28         1.63 o                         
  -5   3  14         14.49         16.35         1.99 o                         
  -4   3  14         25.71         25.64         2.13 o                         
  -3   3  14          1.86          2.08         1.09 o                         
  -2   3  14         29.65         29.27         2.13 o                         
  -1   3  14          0.08          0.63         1.00 o                         
   0   3  14        153.34        154.53         4.58 o                         
   1   3  14         86.90         88.21         3.35 o                         
   2   3  14          9.69          7.66         1.45 o                         
   3   3  14         54.45         49.74         2.76 o                         
   4   3  14          5.03          3.44         1.27 o                         
   5   3  14         22.47         23.33         1.70 o                         
  -4   4  14          3.07          2.13         1.18 o                         
  -3   4  14         25.88         23.88         2.27 o                         
  -2   4  14         16.09         15.86         1.90 o                         
  -1   4  14         11.35         10.28         1.54 o                         
   0   4  14         17.12         12.19         1.68 o                         
   1   4  14         10.91         11.19         1.59 o                         
   2   4  14          3.98          3.49         1.31 o                         
   3   4  14         27.03         27.09         2.22 o                         
  -3   5  14         33.31         34.79         2.54 o                         
  -2   5  14         24.74         27.32         2.31 o                         
  -1   5  14         28.80         30.94         2.27 o                         
   0   5  14         19.46         23.51         2.27 o                         
   1   5  14         69.05         68.36         3.26 o                         
   2   5  14         45.14         45.08         2.72 o                         
  -1  -5  15         14.46         14.45         1.72 o                         
   0  -5  15         38.86         40.37         2.54 o                         
  -3  -4  15          5.18          7.52         1.22 o                         
  -2  -4  15         60.84         70.63         2.81 o                         
  -1  -4  15         64.27         62.02         2.67 o                         
   0  -4  15         35.35         32.73         1.50 o                         
   1  -4  15          1.21          1.31         0.75 o                         
   2  -4  15         55.37         57.92         2.11 o                         
   3  -4  15         13.22         14.50         1.41 o                         
  -2  -3  15        146.99        147.60         3.85 o                         
  -1  -3  15         66.28         68.91         2.58 o                         
   0  -3  15         70.43         74.38         1.97 o                         
   1  -3  15          7.49          6.33         1.06 o                         
   2  -3  15         13.28         12.94         1.22 o                         
   3  -3  15         21.77         19.94         1.49 o                         
   4  -3  15        126.21        131.76         3.35 o                         
  -6  -2  15         12.36         11.82         1.72 o                         
  -5  -2  15          8.58          8.92         1.45 o                         
  -4  -2  15          1.96          4.80         1.13 o                         
  -3  -2  15          3.24          5.30         1.09 o                         
  -2  -2  15        158.47        158.73         2.76 o                         
  -1  -2  15        184.61        176.40         3.04 o                         
   0  -2  15         38.28         41.46         1.48 o                         
   1  -2  15          9.81         10.35         1.18 o                         
   2  -2  15         42.87         43.79         1.56 o                         
   3  -2  15          6.07          6.80         0.77 o                         
   4  -2  15        134.55        140.73         3.40 o                         
   5  -2  15         15.28         16.73         1.40 o                         
  -6  -1  15         91.56         94.50         3.81 o                         
  -5  -1  15         74.15         84.63         3.40 o                         
  -4  -1  15          7.79          8.11         1.31 o                         
  -3  -1  15         78.65         77.47         2.99 o                         
  -2  -1  15        276.91        269.69         5.93 o                         
  -1  -1  15         31.28         34.24         1.00 o                         
   0  -1  15         45.10         39.98         1.13 o                         
   1  -1  15         78.71         76.84         1.92 o                         
   2  -1  15         32.95         31.27         1.81 o                         
   3  -1  15          1.11          1.40         0.67 o                         
   4  -1  15         84.21         78.84         2.30 o                         
   5  -1  15          5.31          5.33         1.02 o                         
  -6   0  15          0.76         -0.95         0.95 o                         
  -5   0  15         14.70         12.69         1.72 o                         
  -4   0  15        108.26        102.39         3.71 o                         
  -3   0  15         14.80         14.09         1.63 o                         
  -2   0  15        157.96        153.04         4.26 o                         
  -1   0  15        313.73        292.66         4.10 o                         
   0   0  15         60.98         59.65         1.68 o                         
   1   0  15         23.05         23.44         1.25 o                         
   2   0  15         12.39          9.54         0.98 o                         
   3   0  15         33.58         31.80         1.49 o                         
   4   0  15          1.00          1.93         0.83 o                         
   5   0  15        112.28        129.46         3.96 o                         
  -6   1  15         91.43         91.79         3.94 o                         
  -5   1  15         74.03         74.71         3.35 o                         
  -4   1  15          7.79         10.06         1.59 o                         
  -3   1  15         78.78         78.83         3.26 o                         
  -2   1  15        277.20        274.49         6.34 o                         
  -1   1  15         31.43         34.61         2.22 o                         
   0   1  15         45.20         39.82         2.27 o                         
   1   1  15         78.99         78.47         3.08 o                         
   2   1  15         32.93         33.29         1.52 o                         
   3   1  15          1.11          1.90         0.91 o                         
   4   1  15         84.20         83.08         2.45 o                         
   5   1  15          5.36          6.09         1.08 o                         
  -6   2  15         12.34         13.36         1.95 o                         
  -5   2  15          8.60          9.79         1.63 o                         
  -4   2  15          1.98          2.72         1.22 o                         
  -3   2  15          3.34          3.76         1.22 o                         
  -2   2  15        158.72        167.94         4.80 o                         
  -1   2  15        184.13        167.71         4.80 o                         
   0   2  15         38.39         40.09         2.36 o                         
   1   2  15          9.79         11.69         1.59 o                         
   2   2  15         42.84         41.77         2.45 o                         
   3   2  15          6.10          3.08         1.22 o                         
   4   2  15        134.67        137.97         5.71 o                         
   5   2  15         15.25         16.46         2.67 o                         
  -5   3  15          3.62          2.04         1.22 o                         
  -4   3  15          3.97          4.49         1.31 o                         
  -3   3  15         20.09         22.65         2.17 o                         
  -2   3  15        146.58        145.02         4.67 o                         
  -1   3  15         66.31         62.47         2.99 o                         
   0   3  15         70.64         68.18         3.08 o                         
   1   3  15          7.56          6.84         1.40 o                         
   2   3  15         13.20         13.41         1.72 o                         
   3   3  15         21.81         20.21         2.13 o                         
   4   3  15        125.95        132.06         4.67 o                         
  -4   4  15         42.94         46.39         2.85 o                         
  -3   4  15          5.26          6.21         1.54 o                         
  -2   4  15         60.77         64.74         3.13 o                         
  -1   4  15         64.38         60.89         3.04 o                         
   0   4  15         35.30         31.62         2.40 o                         
   1   4  15          1.20          2.45         1.22 o                         
   2   4  15         55.39         54.68         3.04 o                         
   3   4  15         13.14         19.66         2.17 o                         
  -1   5  15         14.52         13.73         1.90 o                         
   0   5  15         39.03         42.31         2.72 o                         
  -2  -4  16         23.59         23.97         1.81 o                         
  -1  -4  16         33.84         36.56         2.17 o                         
   0  -4  16          1.16          0.50         0.95 o                         
   1  -4  16          0.75         -0.05         0.86 o                         
   2  -4  16         87.18         89.61         2.64 o                         
  -2  -3  16         61.31         68.73         2.58 o                         
  -1  -3  16         29.67         35.70         1.99 o                         
   0  -3  16         30.91         27.11         1.59 o                         
   1  -3  16         28.46         28.20         1.49 o                         
   2  -3  16         19.39         23.23         2.51 o                         
   3  -3  16          0.61          0.18         0.80 o                         
  -5  -2  16         10.64         10.69         1.63 o                         
  -4  -2  16         12.00          9.56         1.45 o                         
  -3  -2  16         33.06         35.29         2.08 o                         
  -2  -2  16         50.06         48.35         1.54 o                         
  -1  -2  16         90.84         88.77         2.22 o                         
   0  -2  16         27.91         28.98         1.07 o                         
   1  -2  16         12.85         13.27         0.87 o                         
   2  -2  16         10.51         11.17         0.88 o                         
   3  -2  16         26.94         27.86         1.48 o                         
   4  -2  16         33.64         34.68         1.66 o                         
  -6  -1  16         45.80         54.41         2.94 o                         
  -5  -1  16         61.34         64.74         3.04 o                         
  -4  -1  16          5.05          3.71         1.18 o                         
  -3  -1  16         43.79         43.31         2.31 o                         
  -2  -1  16         12.58         13.46         1.54 o                         
  -1  -1  16         25.48         25.59         1.25 o                         
   0  -1  16         43.41         41.92         1.44 o                         
   1  -1  16        258.57        257.51         3.98 o                         
   2  -1  16          4.04          3.58         0.78 o                         
   3  -1  16         17.56         18.44         1.56 o                         
   4  -1  16         58.24         61.01         2.54 o                         
   5  -1  16         11.61         11.71         1.68 o                         
  -6   0  16          6.86          6.80         1.50 o                         
  -5   0  16         16.83         15.58         1.90 o                         
  -4   0  16         53.49         47.93         2.58 o                         
  -3   0  16         51.85         49.97         2.58 o                         
  -2   0  16        106.14        101.07         3.49 o                         
  -1   0  16          3.89          3.82         0.69 o                         
   0   0  16         59.94         58.79         1.72 o                         
   1   0  16          4.66          3.99         0.77 o                         
   2   0  16         20.94         22.89         1.31 o                         
   3   0  16         10.41         11.77         1.12 o                         
   4   0  16         31.94         31.40         1.66 o                         
   5   0  16          3.70          4.38         0.98 o                         
  -6   1  16         45.78         50.65         2.99 o                         
  -5   1  16         61.42         68.05         3.26 o                         
  -4   1  16          5.06          2.76         1.18 o                         
  -3   1  16         43.73         41.54         2.49 o                         
  -2   1  16         12.59         13.77         1.72 o                         
  -1   1  16         25.33         30.58         2.08 o                         
   0   1  16         43.35         38.92         2.31 o                         
   1   1  16        258.86        256.78         4.22 o                         
   2   1  16          4.13          5.35         0.90 o                         
   3   1  16         17.64         17.63         1.36 o                         
   4   1  16         58.32         63.61         2.63 o                         
   5   1  16         11.53         10.41         1.31 o                         
  -5   2  16         10.65         11.14         1.81 o                         
  -4   2  16         11.96          9.88         1.68 o                         
  -3   2  16         33.20         31.71         2.27 o                         
  -2   2  16         50.15         45.35         2.63 o                         
  -1   2  16         91.12         85.71         3.49 o                         
   0   2  16         27.81         33.89         2.22 o                         
   1   2  16         12.79         11.82         1.63 o                         
   2   2  16         10.41          9.47         1.68 o                         
   3   2  16         26.99         27.60         2.36 o                         
   4   2  16         33.73         38.26         3.19 o                         
  -4   3  16          1.57          1.31         1.18 o                         
  -3   3  16          1.62          1.86         1.13 o                         
  -2   3  16         61.73         65.92         3.26 o                         
  -1   3  16         29.70         39.28         2.58 o                         
   0   3  16         30.97         30.04         2.27 o                         
   1   3  16         28.27         23.74         2.27 o                         
   2   3  16         19.41         19.71         2.08 o                         
   3   3  16          0.59          1.77         1.18 o                         
  -3   4  16         30.83         29.63         2.54 o                         
  -2   4  16         23.54         26.68         2.49 o                         
  -1   4  16         33.61         32.44         2.40 o                         
   0   4  16          1.14         -0.32         1.04 o                         
   1   4  16          0.76          1.27         1.18 o                         
   2   4  16         87.11         85.67         3.76 o                         
  -2  -4  17         66.89         65.46         2.85 o                         
  -1  -4  17        109.53        116.39         3.85 o                         
   0  -4  17          8.95          9.38         1.45 o                         
   1  -4  17         12.97         13.46         1.34 o                         
  -1  -3  17         63.56         67.77         2.76 o                         
   0  -3  17          8.42          8.61         1.40 o                         
   1  -3  17         26.78         23.39         1.52 o                         
   2  -3  17          3.76          3.04         0.94 o                         
   3  -3  17        134.01        137.08         7.59 o                         
  -5  -2  17         31.73         33.30         2.40 o                         
  -4  -2  17         36.31         39.60         2.40 o                         
  -3  -2  17         28.68         30.72         2.08 o                         
  -2  -2  17         32.21         36.33         2.17 o                         
  -1  -2  17         43.46         43.62         1.70 o                         
   0  -2  17         15.56         14.45         0.90 o                         
   1  -2  17         95.64         99.75         1.97 o                         
   2  -2  17         81.57         84.26         2.70 o                         
   3  -2  17          2.48          2.09         1.25 o                         
   4  -2  17          2.20          1.74         0.84 o                         
  -5  -1  17         22.57         24.46         2.31 o                         
  -4  -1  17         28.43         31.35         2.27 o                         
  -3  -1  17         39.29         39.05         2.31 o                         
  -2  -1  17         12.65         10.87         1.50 o                         
  -1  -1  17         38.89         35.61         2.17 o                         
   0  -1  17         26.54         23.10         1.23 o                         
   1  -1  17         67.67         65.51         3.10 o                         
   2  -1  17         23.26         21.86         1.30 o                         
   3  -1  17         21.90         23.29         1.36 o                         
   4  -1  17          8.84         10.21         1.15 o                         
  -5   0  17          1.32          0.91         1.13 o                         
  -4   0  17         37.57         32.57         2.31 o                         
  -3   0  17         30.45         29.81         2.22 o                         
  -2   0  17          8.79          6.84         1.36 o                         
  -1   0  17         10.37         12.41         1.59 o                         
   0   0  17         49.59         46.48         3.67 o                         
   1   0  17          5.93          5.10         0.86 o                         
   2   0  17         26.37         29.87         1.88 o                         
   3   0  17         15.03         13.73         1.45 o                         
   4   0  17          0.01         -0.07         0.77 o                         
  -5   1  17         22.62         24.74         2.40 o                         
  -4   1  17         28.37         29.86         2.31 o                         
  -3   1  17         39.28         39.55         2.45 o                         
  -2   1  17         12.65         11.19         1.68 o                         
  -1   1  17         38.96         36.22         1.52 o                         
   0   1  17         26.66         25.45         2.27 o                         
   1   1  17         67.69         63.45         2.03 o                         
   2   1  17         23.49         23.58         1.46 o                         
   3   1  17         21.90         21.29         1.49 o                         
   4   1  17          8.89         10.18         1.40 o                         
  -5   2  17         31.73         33.52         2.58 o                         
  -4   2  17         36.40         35.11         2.54 o                         
  -3   2  17         28.81         27.23         2.27 o                         
  -2   2  17         32.19         35.84         2.54 o                         
  -1   2  17         43.49         44.17         2.72 o                         
   0   2  17         15.46         17.17         1.99 o                         
   1   2  17         95.90         99.58         3.85 o                         
   2   2  17         81.85         79.69         3.58 o                         
   3   2  17          2.47          2.16         0.88 o                         
   4   2  17          2.25          1.41         0.94 o                         
  -4   3  17         20.42         20.34         2.22 o                         
  -3   3  17         73.23         72.58         3.58 o                         
  -2   3  17         41.36         45.80         2.85 o                         
   0   3  17          8.50          9.33         1.63 o                         
   1   3  17         26.68         25.42         2.36 o                         
   2   3  17          3.80          4.58         1.45 o                         
   3   3  17        133.95        131.34         4.80 o                         
  -2   4  17         66.88         76.25         3.67 o                         
  -1   4  17        109.45        117.65         4.39 o                         
   0   4  17          8.92         10.01         1.81 o                         
   1   4  17         13.00         14.59         2.04 o                         
  -1  -3  18         17.45         15.36         1.68 o                         
   0  -3  18         10.49          9.88         1.54 o                         
   1  -3  18          7.73          6.39         1.02 o                         
   2  -3  18         36.52         37.79         1.87 o                         
  -4  -2  18          9.38         12.32         1.68 o                         
  -3  -2  18         91.17         95.23         3.53 o                         
  -2  -2  18        100.38        101.66         3.53 o                         
  -1  -2  18         11.62         12.67         1.07 o                         
   0  -2  18         46.87         46.17         1.71 o                         
   1  -2  18          3.37          3.08         0.66 o                         
   2  -2  18         47.60         53.20         1.85 o                         
   3  -2  18          0.73          0.34         0.74 o                         
  -5  -1  18         20.67         23.56         2.31 o                         
  -4  -1  18          1.40          0.32         0.95 o                         
  -3  -1  18         51.48         49.92         2.63 o                         
  -2  -1  18         19.14         19.07         1.90 o                         
  -1  -1  18         23.54         25.05         1.90 o                         
   0  -1  18         15.42         14.52         2.58 o                         
   1  -1  18         45.51         46.89         1.68 o                         
   2  -1  18         46.60         47.54         3.10 o                         
   3  -1  18          2.23          2.92         0.85 o                         
  -5   0  18          0.64          1.31         1.13 o                         
  -4   0  18         13.69         14.13         1.90 o                         
  -3   0  18          1.84          1.45         1.09 o                         
  -2   0  18          0.19         -0.36         1.00 o                         
  -1   0  18         53.33         51.92         2.67 o                         
   0   0  18         34.26         31.82         1.42 o                         
   1   0  18          9.33         11.08         1.08 o                         
   2   0  18          4.44          3.95         0.88 o                         
   3   0  18          0.46          0.18         0.75 o                         
   4   0  18         12.58         10.91         2.67 o                         
  -5   1  18         20.55         22.70         2.36 o                         
  -4   1  18          1.34          1.27         1.18 o                         
  -3   1  18         51.39         53.55         2.99 o                         
  -2   1  18         19.21         17.89         1.99 o                         
  -1   1  18         23.59         24.33         2.08 o                         
   0   1  18         15.45         14.94         1.17 o                         
   1   1  18         45.45         48.23         2.72 o                         
   2   1  18         46.54         48.80         1.95 o                         
   3   1  18          2.23          1.43         1.04 o                         
  -4   2  18          9.38          8.61         1.68 o                         
  -3   2  18         91.32         89.07         3.85 o                         
  -2   2  18        100.40         98.90         3.99 o                         
  -1   2  18         11.54         10.65         1.72 o                         
   0   2  18         46.86         48.79         2.81 o                         
   1   2  18          3.41          3.04         1.36 o                         
   2   2  18         47.49         51.77         2.06 o                         
   3   2  18          0.75          0.39         0.84 o                         
  -3   3  18         22.61         20.21         2.31 o                         
  -2   3  18         51.76         53.19         3.17 o                         
  -1   3  18         17.50         23.38         2.45 o                         
   0   3  18         10.47         10.01         1.77 o                         
   1   3  18          7.77          5.57         1.50 o                         
   2   3  18         36.46         45.62         2.94 o                         
   0  -3  19         63.13         76.93         3.22 o                         
  -3  -2  19         27.01         26.68         2.17 o                         
  -2  -2  19         48.76         55.90         2.76 o                         
  -1  -2  19          2.96          4.08         1.18 o                         
   0  -2  19         17.47         18.37         1.33 o                         
   1  -2  19         40.59         45.28         3.28 o                         
   2  -2  19         35.07         35.25         2.38 o                         
  -4  -1  19          4.07          4.53         1.36 o                         
  -3  -1  19         26.77         25.64         2.22 o                         
  -2  -1  19          9.72         13.64         1.77 o                         
  -1  -1  19         41.16         38.55         2.49 o                         
   0  -1  19         23.26         25.60         2.13 o                         
   1  -1  19         23.62         22.93         1.42 o                         
   2  -1  19        128.73        131.33         2.99 o                         
   3  -1  19         39.37         42.80         1.83 o                         
  -4   0  19         36.06         38.51         2.58 o                         
  -3   0  19          6.87          5.12         1.45 o                         
  -2   0  19          0.00         -0.27         1.04 o                         
  -1   0  19         28.17         33.39         2.40 o                         
   0   0  19          1.58          1.81         1.18 o                         
   1   0  19         21.67         21.57         1.54 o                         
   2   0  19         24.31         25.73         1.49 o                         
   3   0  19          0.03         -0.69         0.79 o                         
  -4   1  19          4.09          2.99         1.36 o                         
  -3   1  19         26.82         30.76         2.54 o                         
  -2   1  19          9.75          8.56         1.59 o                         
  -1   1  19         41.11         43.94         2.67 o                         
   0   1  19         23.41         23.42         2.13 o                         
   1   1  19         23.66         22.86         1.52 o                         
   2   1  19        128.34        126.75         3.10 o                         
   3   1  19         39.27         42.02         2.29 o                         
  -3   2  19         26.84         32.35         2.67 o                         
  -2   2  19         48.66         50.92         3.08 o                         
  -1   2  19          2.97          1.31         1.22 o                         
   0   2  19         17.60         18.21         2.13 o                         
   1   2  19         40.67         43.08         1.90 o                         
   2   2  19         35.10         35.03         1.83 o                         
  -2   3  19          6.19          8.43         1.72 o                         
  -1   3  19          6.91         11.24         1.90 o                         
   0   3  19         63.03         60.30         3.35 o                         
  -2  -2  20          2.11          3.90         1.27 o                         
  -1  -2  20          7.04         10.01         1.59 o                         
   0  -2  20         27.39         29.58         2.22 o                         
  -3  -1  20         25.01         29.36         2.40 o                         
  -2  -1  20         36.99         39.69         2.63 o                         
  -1  -1  20          7.80         10.74         1.63 o                         
   0  -1  20          4.17          4.26         1.27 o                         
   1  -1  20         50.80         49.56         1.88 o                         
   2  -1  20          3.76          4.10         1.47 o                         
  -3   0  20          0.28          1.95         1.22 o                         
  -2   0  20         54.88         62.97         3.17 o                         
  -1   0  20          9.31         10.10         1.68 o                         
   0   0  20         19.81         16.72         1.99 o                         
   1   0  20         25.32         23.68         1.51 o                         
   2   0  20         51.85         49.79         2.51 o                         
  -3   1  20         25.02         24.42         2.54 o                         
  -2   1  20         37.16         36.56         2.72 o                         
  -1   1  20          7.93          9.38         1.77 o                         
   0   1  20          4.17          5.71         1.50 o                         
   1   1  20         50.73         52.24         2.01 o                         
   2   1  20          3.79          4.19         0.98 o                         
  -2   2  20          2.09          1.50         1.22 o                         
  -1   2  20          7.07          8.70         1.72 o                         
   0   2  20         27.55         30.64         4.19 o                         
   1   2  20         11.22         12.05         1.29 o                         
  -1  -1  21        205.10        219.95         6.03 o                         
  -1   0  21          2.87          1.86         1.22 o                         
   0   0  21         14.79         13.36         1.86 o                         
  -1   1  21        204.95        223.53         6.48 o                         
                                                                                
